# Supplementary material for: SNP discovery and genetic mapping using genotyping by sequencing of whole genome genomic DNA from a pea RIL population
Source: BMC Genomics. 2016 Feb 18;17:121. doi: 10.1186/s12864-016-2447-2 (PMC4758021; doi:10.1186/s12864-016-2447-2)
Supplement: Additional file 4: Table S3. — Context sequences, genetic positions on pea linkage groups and genotyping data for eight P. sativum parental lines of mapping populations with a set of 63,353 newly developed SNP markers mapped to the seven linkage groups of the BP-WGGBS map. (XLSX 8728 kb) [file 12864_2016_2447_MOESM4_ESM.xlsx]

## Sheet: PsLGI
IdSnp	Id_discoSnp	SNPs	GenPos	Baccara	PI180693	Champagne	Térèse	DP	FP	JI296	552	Context Sequence
Ps123971	SNP_path_41772	A/G	0	A	B	B	B	B	B	A	B	NNNNNNNNNNNNNNNNNNNNNNNNNNNNNNNNNNNNNNNNNNNNNNNNNTCACACGTTTATATCGAGAAATTTAGGTCATCTGCCTCAAAACACCTTCC[A/G]CCCTTAATATCATTGTTACTAGTCCAGTTGTCCCTACACTGCAACAAAATGGCGTCGGTATCAAACATTGTGNNNNNNNNNNNNNNNNNNNNNNNNNNN
Ps160312	SNP_path_427316	A/G	0	A	B	B	B	A	A	A	B	NNNNNNNNNNNNNNNNNNNNNNNNNNNNNNNNNNNNNNNNNNNNNNNNNGTTGAGTGTGTATTGAGTTTGTCAATACATGTCAAACCAAAAATGCAATA[A/G]GAGAACATAAAAGAGGTAAGAATTCCACNNNNNNNNNNNNNNNNNNNNNNNNNNNNNNNNNNNNNNNNNNNNNNNNNNNNNNNNNNNNNNNNNNNNNNN
Ps102378	SNP_path_422444	C/T	0	A	B	B	B	B	B	A	B	NNNNNNNNNNNNNNNNNNNNNNNNNNNNNNNNTACGGAAGCTGGACCTGGACCTGATGGAAGTAAAATAAGGGAGGATGGTTTTCTTCTTTTTAAAAAT[C/T]TGTGCAAATTGTCCATGAAATTCTCATCTCAANNNNNNNNNNNNNNNNNNNNNNNNNNNNNNNNNNNNNNNNNNNNNNNNNNNNNNNNNNNNNNNNNNN
Ps106403	SNP_path_368523	C/T	0	A	B	B	A	B	B	B	A	NNNNNNNNNNNNNNNNNNNNNNNNNNNNNNNNNNNTCAAACGCTTTAATGTTGGTGAAGATTGTCCTGTCTTTGATGGTCTATACTCTTTCTGTCAAAC[C/T]TATGCTGGAGGTTCAGTTGGTGGGGCTGTCAAGTTGAACCACGGTCAATGTGATATTGCTGTCAACTGGGCTGGTGGGCTGCATCATGCCAAGAAGTNN
Ps143525	SNP_path_290100	A/G	0	A	B	B	B	B	B	A	B	NNNNNNNNNNNNNNNNNNNNNNNNNNNNNNNNNNNNNNNCCTATAAAAGAGAAGTTGCCAGAAAAATACTAACACCTTAGATGGAACCAAACATTCCCA[A/G]ATGTGGGAAAATCCTTGCTACAATCTNNNNNNNNNNNNNNNNNNNNNNNNNNNNNNNNNNNNNNNNNNNNNNNNNNNNNNNNNNNNNNNNNNNNNNNNN
Ps116326	SNP_path_192280	A/G	0	A	B	B	B	A	A	A	B	NNNNNNNNNNNNTTGCTCTACATCCTATATGTTTACTATATTTGACAATCTTCACAAGGCCACTGGCATGCCAAAAGCTTCCTTCCCTATATTGGGAGG[A/G]TTATCGGTTGGCTTCATAGCATTGTTATATCCTGAAATACTCTACTGGGGTTTTGAGAATGTTGATATTTTGTTAGAATCTCGCCCATTTGTCAAAGGT
Ps121185	SNP_path_181333	C/T	0	A	B	B	A	B	B	B	A	NNNNNNNNNNNNNNNNNNNNNNNNNNNNNNNNNNNNNNNNNNNNNNNNNNNTTGGAAATATTCATACTAATGTCAAAGTTGTTAAAGATCACTTAAGTG[C/T]TATTCAGGATCATATTCAGGTTGCCCAATGTTTGTTCTTACCATCAAGTTTTAGATGCTAAAGNNNNNNNNNNNNNNNNNNNNNNNNNNNNNNNNNNNN
Ps133280	SNP_path_144362	C/G	0	A	B	B	A	B	B	B	A	CTAATTCTGAATTCAAACTTAAAACATCCAAGCTCAATTCTAGACTCCAAAACAAACACCAAGTGAAACCATACAAAATGAGTTAGGTTTCAATGGCCT[C/G]TCAGAAGAATTGTTCTTTGTCAATGGCGGTTTATGGAAGATGACCAAAATTCTGCCACATAAACTTAGGATTGCGGCCTATGGTGCTGCCATGATGGAT
Ps142800	SNP_path_145450	A/T	0	A	B	A	A	A	A	A	A	NNNTTCTTATTTGTGTAATGCATTTAAGAAACCTTTCTATATACATCTACACCCATTTCAATATGTACTTTTTCTTTCCAGGAATTGATGGATGTTGCT[A/T]AAAAATTGAGACTCAATACCAACAACAGNNNNNNNNNNNNNNNNNNNNNNNNNNNNNNNNNNNNNNNNNNNNNNNNNNNNNNNNNNNNNNNNNNNNNNN
Ps153461	SNP_path_5367	A/G	2.4	A	B	B	B	B	B	B	B	NNNNNNNNNNNNNNNNNNNNNNNNNNNNNNNNNNNNNNNNNNNNNNNTAATCCTTTTTCGTCCATGAACGAATTAACTTGATTAACTTATATTAAAAAT[A/G]TTTTGAAGCGATCGGCGAATGTTCAAANNNNNNNNNNNNNNNNNNNNNNNNNNNNNNNNNNNNNNNNNNNNNNNNNNNNNNNNNNNNNNNNNNNNNNNN
Ps162262	SNP_path_382931	C/T	2.4	A	B	B	B	B	B	B	B	NNNNNNNNNNNNNNNNNNNNNNNNNNNNNNNNNNNNNNNNNNNNNNNACCCAACCCAAGGAATCACCAACTGTGATATTGGCCTGAGTTATGGCTTCAA[C/T]GGTATTCAAGACACAAAGAGTCTTAACTATTTNNNNNNNNNNNNNNNNNNNNNNNNNNNNNNNNNNNNNNNNNNNNNNNNNNNNNNNNNNNNNNNNNNN
Ps103396	SNP_path_259610	C/T	2.4	A	B	B	A	A	B	A	A	CGATCTCCTCCTTAGAGCTGGCACCCATATCTGAATAAGAACGTTGTTGGAAGAATTCTTAGTGTACTCTTTTAAGTAACCAACAGCAACTACTAATCT[C/T]TCTTTCACCGACGTCGATGGACCTTGACTCCCCCTCGGNNNNNNNNNNNNNNNNNNNNNNNNNNNNNNNNNNNNNNNNNNNNNNNNNNNNNNNNNNNNN
Ps118372	SNP_path_14022	C/T	2.4	A	B	A	B	B	A	B	B	NNNNNNNNNNNNNNNNNNNNNNNNNNTCCCTTCATCCTATTACATTTTCTCAATAGCTAAGTTCTGCCATCCTCGCTAGGCAAGCAAAACAGAGGCTTG[C/T]AACATAAAATGTTATGTTATTCTCACNNNNNNNNNNNNNNNNNNNNNNNNNNNNNNNNNNNNNNNNNNNNNNNNNNNNNNNNNNNNNNNNNNNNNNNNN
Ps156845	SNP_path_402839	A/G	2.5	A	B	B	B	B	B	B	B	NNNNNNNNNNNNNNNNNNNNNNNNNNNNNNNNNNNNNNNNNNNNNNGGGAGCTCGAAGCCTATCTGATAGCACCCCTAGCCTCTAAAGGAGTACAAGGC[A/G]CTGTGGGAAATTGATTTTCATAGTCGAACACTNNNNNNNNNNNNNNNNNNNNNNNNNNNNNNNNNNNNNNNNNNNNNNNNNNNNNNNNNNNNNNNNNNN
Ps137642	SNP_path_453483	A/T	3.2	A	B	A	B	A	A	A	B	NNNNNNNNNNNNNNCTTCTCATTCAATATTGGCTTTAAAGACTCATTTTTGTGGTGGAGATTAAATATTGCGCCCGTTTTAGATCATCGAAGAAATAGC[A/T]GTTCACAAATAAATAAACTATAAGTAGTTTAAAATACCATAATTTTCTTGACCNNNNNNNNNNNNNNNNNNNNNNNNNNNNNNNNNNNNNNNNNNNNNN
Ps142058	SNP_path_427315	A/G	3.2	A	B	B	B	B	B	B	B	NNNNNNNNNNNNNNNNNNNNNNNNNNNNNNNNNNNNNNNNNNNNNNNNNNNNNNNNNNNNNNNNNNNNNNTGGATGCCCATCAATTTGATCAAAATCAC[A/G]TTGAAAACCCACTTCAACTCAAAATCTCTAAATAGTTGTTTCATTATTTTCACGTTTTTTTGCATTGGGANNNNNNNNNNNNNNNNNNNNNNNNNNNNN
Ps110209	SNP_path_42568	C/T	3.2	A	B	B	A	A	A	B	A	NNNNNNNNNNNNNNNNNNNNNNNNNNNNNNNNNNNNNNNNNNNNNACCTCATTGGTTGATAACCCTTCACATAACTTCCTTGATGAAATCTTTCCACTT[C/T]AGTGTATGATCGTGTCGTATCAATACNNNNNNNNNNNNNNNNNNNNNNNNNNNNNNNNNNNNNNNNNNNNNNNNNNNNNNNNNNNNNNNNNNNNNNNNN
Ps115500	SNP_path_415689	C/G	3.2	A	B	B	B	B	B	B	B	NNNNNNNNNNNNNNNNNNNNNNNNNNNNNNNNNNNNNNNNNNNTCACCTCCTCCAATGGTTACTTCTTCCAAACCTGCTCCGGCTCCGCCTTCTCCTCC[C/G]AGAACTTCAACTTGGGATTTTCTCAATTTTTTTGATAGTGAGGAAAANNNNNNNNNNNNNNNNNNNNNNNNNNNNNNNNNNNNNNNNNNNNNNNNNNNN
Ps117560	SNP_path_412027	C/T	3.2	A	B	B	B	B	A	A	B	CATGGCTTTTAGTTTTTATTATTGGAAATAAGTGGGATCTTCACCATAACAGAAACTTGAGTCATGAAGAGCTATATGGATTTCTGCACCATCTTCTTT[C/T]ACTTGAGTCTATTCACTTTTGAACAAGTGTCCATTCAAGACTCTTGAATCTGGATTCTTATGAGTCATTCTCTTATAAATACCTCTTTTTCTTTATTAC
Ps134288	SNP_path_348872	A/G	3.2	A	B	B	A	A	A	B	A	NNNNNNNNNNNNNNNNNNNNNNNNNNNNNNNNNNNNNNNNNNNNNNNAAAATGATTTTAATGATAATGATGATGTGAATGTTTTGAGGTTTAAGGGTAG[A/G]TAAGGGTAATATGCAAGCATTACCTAGTTANNNNNNNNNNNNNNNNNNNNNNNNNNNNNNNNNNNNNNNNNNNNNNNNNNNNNNNNNNNNNNNNNNNNN
Ps113421	SNP_path_306864	C/T	3.2	A	B	B	B	B	B	B	B	NNNNNNNNNNNNNNNNNNNNNNNNNNNNNNNNNNNNNNNNNNNNNNNNNNTGATACATATGTTGGTGTCATGTAATAAGGTGAGAGTACTAATGTTGAA[C/T]TTTCATTTTTGATAAGGCAAATGTTGAATTTAGATTTTTGTTGTTTCCTTATNNNNNNNNNNNNNNNNNNNNNNNNNNNNNNNNNNNNNNNNNNNNNNN
Ps109539	SNP_path_292897	A/G	3.2	A	B	B	A	A	A	B	A	GCATTGTAGGCTAATTGTGATGTGTAGGGTTACCTTGGCTTGAAACTTTGGTCATGATGCAAGGAGGCTTGGCATGAAGGCTCACGATGACAACTTGAA[A/G]AAATCAAAGTTTGCTTACACATGAAGAAAGACTTGGACATGAAATCAAATGTAAGAATGAAAAGAGAATGAAGAATAAAAAGGCATTAGAGTTAGGACC
Ps109351	SNP_path_258639	A/G	3.2	A	B	B	A	B	B	A	A	NNNNNNNNNNNNNNNNNNNNNNCTTTGTGGTTACACCAACTCCTTTCGACTGGGAAAGTTAACGATAAAGCTTAGTGGTTACTACATATCCCATCGACC[A/G]GGAAAGGTAATGATAAAGCTTGATGGTTATGCTAGTTCTCACCAAAAGGGATGNNNNNNNNNNNNNNNNNNNNNNNNNNNNNNNNNNNNNNNNNNNNNN
Ps100176	SNP_path_252808	C/G	3.2	A	B	B	A	A	B	A	A	ATTCGTATACAGTCATAAAATCTTATTAAAGCCATAAATTCATAATAACCACATCGCCATGTTGAGTTCGTCGCAAACTTGCTATGACAGGTTTTTTCT[C/G]GTTTGTGACTTTGTGCGGAGGAGCTGTGGAGTTGACACATTNNNNNNNNNNNNNNNNNNNNNNNNNNNNNNNNNNNNNNNNNNNNNNNNNNNNNNNNNN
Ps105900	SNP_path_176314	C/T	3.2	A	B	B	A	A	A	A	A	NNNNNNNNNNNNNNNNNNNNNNNNNNNNNNNNNNNNNNNNNNNNNNNNNNNNNNNNNNNNNNNNNNAACTTCTAAGAGGCCTAAGAAATCCTGAAGTGA[C/T]ATGCTTTTGCTGTTTGGTATTCTGCTCAAACTTAGTTTCTGTCTGACTTTTTTNNNNNNNNNNNNNNNNNNNNNNNNNNNNNNNNNNNNNNNNNNNNNN
Ps162871	SNP_path_174208	A/G	3.2	A	B	B	B	B	B	B	B	NNNNNNNNNNNNNNNNNNNNNNNNNNNNNNNNNNNNNNNNNNNNNNNNNNNNNNNNNNNNNNNNNNNCATTGATAGAAGATGAAGTTGGAAATCTTTGG[A/G]AGGCCTATTTCATTTAAAATATTAAATAAGCTCTTGGTGGGCTAATATAATCATGATTAAAAAGAAATAAGGGAAGTGGNNNNNNNNNNNNNNNNNNNN
Ps118276	SNP_path_125149	C/T	3.2	A	B	B	B	B	MD	B	B	TGAATATCAATATGCCTTGGAAATGTATTGTCCAAATAGAAACCAACTAGTTAGAATAAATTAAGCACATGACACTAGATAGAAGAAGAATCGCATGCC[C/T]TAATAAACTAGCTTACCTTCTTCCAGCTAAAATTTTAGCCATGTTCCCATTGTTGTTTGTGACAAAAACATCGCTCTCGTCACAAACTATGTAATCAAG
Ps105677	SNP_path_103852	T/G	3.2	A	B	B	A	B	B	B	A	NNNNNNNNNNNNNNNNNNNNNNNNNNNNNNNNNNNNNNNNNNNNNACGAGCAGCCATTGATGTCCCCAATGTCAAGGTTGTAAGAACAGCAAGTGTTCT[T/G]CCAATAACGAAACCACCTATAGCAGCCCACGGATCATAACTGAAACAACTACATTAACCTAACAGAAAGCTATATAATGTACACACTAAAGTGAAAATG
Ps112230	SNP_path_404112	T/G	3.2	A	B	A	B	B	B	A	B	NNNNNNNNNNNNNNNNNNNNNNNNNNNNNNNNNNNNNNNNNAATTCATATTTTGAGGTGATTTATTCAGTTTCAAGCCACAAAATAATGTTTATTAGGA[T/G]AAGTTTAGTTTAGCTGAGCCTTGCTGTGTATATTTTGCATCACTAATCTTTTTCCTCAATGTGCATACTTCNNNNNNNNNNNNNNNNNNNNNNNNNNNN
Ps124812	SNP_path_161521	C/T	3.2	A	B	A	A	A	A	A	A	NNNNNNNNNNNNNNNNNNNNNNNNNNNNNNNNNNAATTCGGTAAAAGGAAAACCTTCCAGTTTAAAGTAAGGGAATCAAAGAGAGATAACTTGAAGACT[C/T]ATGCCATGGGATTAAGAAAAAACAGTAGGAAATCTCTAAACTACAGATATGGAAGAATCTTGGACCTCTTAANNNNNNNNNNNNNNNNNNNNNNNNNNN
Ps125696	SNP_path_684	A/G	3.2	A	B	A	A	A	A	A	A	NNNNNNNNNNNNNNNNNNNNNNNNNNNNNNCCATGTTTTTTTTCTTTGCGTTTTCTATACCTTGTTTAGCCAAATGCTTAGAATTTTTGTGTGACCTGG[A/G]GCCCTTTTCTAAGTCAATGTTGTTCACTTTTTCCTCCCAAAATACATCTTNNNNNNNNNNNNNNNNNNNNNNNNNNNNNNNNNNNNNNNNNNNNNNNNN
Ps110327	SNP_path_448221	A/C	3.3	A	B	B	B	B	A	A	B	NNNNNNNNNNNNNNNNNNNNNNNNNNNNNNNNNNNNNNNNNNNNNNNNNNNNNNNNNNNNNNNNNNNNNNNNTGTCAAAATGACAAGTTACCAGCAAAC[A/C]CGTCTGATCAATTCAAGCAAAGTATAGCCTAGCGCATCTTTACCAAAGATAGGTGATGTGGTAATAAAGAAAAAGAGGTATTTATAAGAGAATGACTCA
Ps158608	SNP_path_371737	A/G	3.3	A	B	B	A	A	B	B	A	NNNNNNNNNNNNNNNNNNNNNNNNNNNNNNNNNNNNNNNNNNNNNNNNNNNNNNNNNNNNNNNNNNNAGATAACAACCAAGATCTGGGGAAAAGCAACA[A/G]TGCCCCTTTTGGATACGACAGTAATCCAAAAATGCACACTTCAATGACTTTGGATACAACTTAGTTACNNNNNNNNNNNNNNNNNNNNNNNNNNNNNNN
Ps103528	SNP_path_298352	A/C	3.3	A	B	A	B	B	B	A	B	NNNNNNNNNNNNNNNNNNNNNNNNNNNNNNNNNNNNNNNNCATGCTAGATGGAAGCAAAAATGTAATACACATAATCACCATTATTGATAATTATTATG[A/C]TTGTCACAACCTTCAAAAAGGCACAGAGAATACATGTGATCAGTAAAATCCAAACGCGGGNNNNNNNNNNNNNNNNNNNNNNNNNNNNNNNNNNNNNNN
Ps133713	SNP_path_229909	A/G	3.3	A	B	B	A	B	B	A	A	NNNNNNNNNNNNNNNNNNNNNNNNNNNNNNNNNNNNNNNNNNNNNNNNGAATACCATGCAAGCTAACAATCTTTACAATATACGACTCGATTAGCTTCT[A/G]CAAAGGATAAGTGATCTTAATAGGTATGAAATGAGNNNNNNNNNNNNNNNNNNNNNNNNNNNNNNNNNNNNNNNNNNNNNNNNNNNNNNNNNNNNNNNN
Ps130878	SNP_path_169369	A/G	3.3	A	B	B	A	B	B	B	A	TGCAATCTATCCACTTATGGTGGCTACTTTAACGCTCAGCCATTTGTCCATCATATACTGGAACAATTATTTTATGCATGTTGGGCGCATGACAACTCA[A/G]CTCCGTTAATCGTATTTAAATGATAAAAGTATGAATGATATGCATACTATACTAGAGTAGTTTTGTTTGNNNNNNNNNNNNNNNNNNNNNNNNNNNNNN
Ps128135	SNP_path_157196	A/G	3.3	A	B	B	A	B	B	B	A	TATAGAACTTGCAATTAGGGCCTATCAATAGTAACATAGAAGTATAAGGAAATAAAGGCATATGCAAACAAGAAGATAGTAGTGAAGAAAGTAATTGCC[A/G]GGCTTTTAAGAAACTAGGATGTTAAATTTTTAAAATGTGACTCAAACAGACTGAAATTTTGGCAAACATTCAATGATGCCTGTCTAAATAAAAGGTCAC
Ps122997	SNP_path_119853	C/T	3.3	A	B	B	A	B	B	A	A	NNNNNNNNNNNNNNNNNNNNNNNNNNNNNNNNNNNNNNNNGATCTCAAACCTGAAAACTTTCTCTTGGTCAATAAAGACGATGATTTCTCTCTTAAAGC[C/T]ATTGACTTTGGCCTCTCCGTTTTCTTCAAACCAGGTTCTTNNNNNNNNNNNNNNNNNNNNNNNNNNNNNNNNNNNNNNNNNNNNNNNNNNNNNNNNNNN
Ps138939	SNP_path_298427	C/T	3.3	A	B	A	A	A	A	A	A	NNNNNNNNNNNNNNNNNNNNNNNNAATGCCTCCAATCTGTCAACACTATCGATCATTTCTAATAAGAAAAACATCACTTTCAAAGACCGGAAAACATTA[C/T]TAATGTGCAAGTGTGGTAGAACCGAATTNNNNNNNNNNNNNNNNNNNNNNNNNNNNNNNNNNNNNNNNNNNNNNNNNNNNNNNNNNNNNNNNNNNNNNN
Ps117258	SNP_path_360002	A/T	3.3	A	B	A	A	A	A	A	A	TGATCAGTCGGGTCAAAGGAGATTGGGAGACCCGGAATATCAAGTTAATTCCTTACAAAAAGCATATCATAAAGTTGATTCCCTGGTTTGATAAAATCA[A/T]TTTTCACCATATACCTAAGGAAGAGAATCATCTAGCAGATGCTCTAGCCATCCTGGNNNNNNNNNNNNNNNNNNNNNNNNNNNNNNNNNNNNNNNNNNN
Ps124841	SNP_path_171179	A/G	3.3	A	B	A	A	B	A	B	A	NNNNNNNNNNNNNNNNNNNNNNNNNNNNNNNNNNNNNNNNNNGAGCATCCAACAGATCCATTCGTATCTTATTCAAGTCAGTAAAATTCATGCGCATTC[A/G]CCACTTCCCTTATTTCTTTTTAATCATGATTATATTAGCCCACCAAGAGCTTATTTAATATTTTAAATGAAATAGGCCTNNNNNNNNNNNNNNNNNNNN
Ps110656	SNP_path_99620	C/G	4.7	A	B	A	A	A	A	A	A	CATTAACAAGTCAAAAAGCAGTCATAATAATACATAAACTTTAACAGGTATCCAAAGTTTTGTAGGGTAACAAACACTTATAGTAACACATAATATAAT[C/G]AAAATCATCATGCTTTAATTTCAAACCTTGAATACTTGATAGATCCCATTGATATATCAATCTCTATTAGATTTTCTTCCTCAATCACTTCATTGAATT
Ps120664	SNP_path_92351	A/G	4.7	A	B	B	A	B	A	A	A	NNNNNNNNNNNNNNNNTCGCCTCCGTCGAGTTACGATAACATATTCTTAAATGAAGATGATTTCAACAAACCTCCACCAGAATTACCACCACAACTACA[A/G]GTTACAATAACACAAGAAGCCGCGTCCACGAGCGATGCTGGTACGGTTTCGGTCCCTAGTTTAACACATGTGGATTTGAATCATCTATACATTCACAAA
Ps108486	SNP_path_79257	C/T	4.7	A	B	B	A	B	A	A	A	NNNNNNNNNNNNNNNNNNNNNNNNNNNNNNNNNNNNNNNNNNAGATGAGACAGAAGAATTGAACAAGAAGTGTGAAGATTTTATAAAAAAGATGAAAGC[C/T]ACGTTCTGTTCTGAGAAGAGTAATTATTTTAATAATCATCACAATCAGAATTCANNNNNNNNNNNNNNNNNNNNNNNNNNNNNNNNNNNNNNNNNNNNN
Ps113951	SNP_path_56599	C/T	4.7	A	B	B	B	B	B	B	B	NNNNNNNNNNNNNNNNNNNNNNNNNNNNNNNNNNNNNNNNNNNNNNNNNNNNNAAGTATGAACTGCTAGTAAATCAAACCTAAGAGGGACAGAAGAAAC[C/T]ATTGCTTGTCTTTCTAACCATTATCATGCCAATGTTATTATTGATAGTTAGGAGATAACTTCATGGTTTAGAACAATTAACGTTGTTTNNNNNNNNNNN
Ps103981	SNP_path_46478	A/G	4.7	A	B	B	B	B	B	A	B	NNNNNNNNNNNNNNNNNNNNNNNNNNNNNNNNNNNNNNNNNNNNNNNNNNNNNNNNNNNNNNNNCCAATTAGAGTAGAAGGATTTGATTGCATCGGTAT[A/G]GATCGCCAGAATTCGAGCATCTCTACTTTCGCTTAAATGTTTCATTCAAATAAATATGTATANNNNNNNNNNNNNNNNNNNNNNNNNNNNNNNNNNNNN
Ps134764	SNP_path_441719	A/G	4.7	A	B	B	A	B	A	A	A	NNNNNNNNNNNNNNNNNNNNNNNNNNNNNCCAGTTTTGAAAAATGGCATCTCATCAACAGAAGAGAAGTCTGGGATTTTAACCTTGATAAAGCGAACTC[A/G]AAATGTGAAGCCTTCTTCTCTAAATAATTCAAGGTCAAGGCGAANNNNNNNNNNNNNNNNNNNNNNNNNNNNNNNNNNNNNNNNNNNNNNNNNNNNNNN
Ps122579	SNP_path_441046	C/T	4.7	A	B	B	B	B	A	A	B	NNNNNNNNNNNNNNNNNNNNNNNNNNNNNNNNNNNNNTCATCTTCACTGGAAATTGATTCTTCTTCAATCCCTGACTCTAATGCATTATATTCTAACCA[C/T]TCGCTATCATTACTGGTTGATGAAGAGACATTGATTAGGATAGAAAACAATATTATAAANNNNNNNNNNNNNNNNNNNNNNNNNNNNNNNNNNNNNNNN
Ps112373	SNP_path_432991	C/T	4.7	A	B	B	A	B	A	A	A	NNNNNNNNNNNNNNNNNNNNNNNNNNNNNNNNNNNNNNNNNNCTTTCTAAATTTAACAGATAAGACCTATAAATAGGTGTTAAAAACCAAAACCAAATC[C/T]GGTAAATATTTTCTCAAACCATGAGAAGTAGAAAAGAAATTAAAANNNNNNNNNNNNNNNNNNNNNNNNNNNNNNNNNNNNNNNNNNNNNNNNNNNNNN
Ps106588	SNP_path_429117	C/T	4.7	A	B	B	B	MD	B	B	B	NNNNNNNNNNNNNNNNNNNNNNNNNNNNNNNNNNNNNNNNNNNNNNNNNNNNNNNNNNNNNNNNNNNNNNACCTCCTTCAATATGCATACCCCTGCCTC[C/T]ATGTTCAATTTAATTCCACTTTATCATTTTTGTTTCAATTATTTTTAATTGATTGTTCACAGTTCTANNNNNNNNNNNNNNNNNNNNNNNNNNNNNNNN
Ps122360	SNP_path_398310	T/G	4.7	A	B	B	A	B	A	MD	A	NNNNNNNNNNNNNNNNNNNNNNNNNNNNNNNNNNNNNNNNNNNNNNNNNNNNNNNNNNNNNNNNNNNATATATATATAGTAGTATGGTGTGAAAAAGGA[T/G]GTATATAGAAATTACTTGGAAAAGGACAGTATCCCAAGTCAGTCAACTTAGCTATTGTGTTCATGAAAAATAACAACATTATTTTNNNNNNNNNNNNNN
Ps112137	SNP_path_387142	A/T	4.7	A	B	B	B	B	B	B	B	ATTCTGCATAGATAAAATTATGAATTCATGTCTAACTTATTTAGATTCGAACATATTTACTCATTTCCCCTAGCTAGAATGATTGGTAACCCCTTTATA[A/T]GAGTTTTAAGAAGAGCATAGAATACATATGATAGGATAGTTCTCTTGGTTTCTNNNNNNNNNNNNNNNNNNNNNNNNNNNNNNNNNNNNNNNNNNNNNN
Ps147893	SNP_path_376704	A/C	4.7	A	B	B	A	A	A	B	A	NNNNNNNNNNNNNNNNNNNNNNNNNNNTTGCTTAGGGTTCAATAATGACAAATTATCGCCATAAGGACATGCCCATAATAAGGTCTTACATATGTCAAT[A/C]AAAATATTATGATAGTCAACTCTCGAGGGTACTAGTGGATACAGGCTCATCTCTAAATGTAATTCCTAAAAACACTTTCGGGAAGCTGAANNNNNNNNN
Ps102272	SNP_path_371533	C/G	4.7	A	B	B	A	B	A	A	A	NNNNNNNNNNNNNNNNNNNNNNNNNNNNNNNNNNNNNNNNNNGCGTCAGGCTGAAGAAATGGCAGAGAGTGCTGAAGAATCAAGCACTAAAAGTGATGA[C/G]AATCTAAAGCCAGAGGAGGAGAGTGATGTTTCAAAAGCCTCTGATTCAGGTGAAGAAGTCTTGGAAGTGATTAAGGAGAANNNNNNNNNNNNNNNNNNN
Ps149536	SNP_path_34705	C/T	4.7	A	B	B	B	B	B	B	B	NNNNNNNNNNNNNNNNNNNNNNNNNNNNNNNNNNNNNNNNNNNNNNNNNNNNNNNNNNNNNNNNGATCTATCAATGGCTCCTACAGCAGCATCTTCAGA[C/T]TCTGTACAGCCTAGAGGTCATTATCAAACTTTGTGGCTTGAAATTTTGTTGTGCTTGCATTCCATTTATCTGATTCATTCAAATGTTAGGTTATTCTGT
Ps158524	SNP_path_329744	A/T	4.7	A	B	B	B	B	B	B	B	NNNNNNNNNNNNNNNNNNNNNNNNNNNNNNNNNNNNNNNNNNNNNNNNNNNNNNNNNNNNCAAGGATCCGCTAAGAATTAGTGAGTAGTTATCCAAGAT[A/T]AGGTCCCCTTAGATTAATTTTCTCCTATAGTATGAACCATGTGATTCACTTGNNNNNNNNNNNNNNNNNNNNNNNNNNNNNNNNNNNNNNNNNNNNNNN
Ps129205	SNP_path_323317	A/G	4.7	A	B	B	B	MD	B	B	B	TAAGAGAGCTTGAGAGTGTGAGAGTGTTTCAGAGAGTTTGAGAGATTGAGAGGGTTTGAGAGATTAAAAGTGAAATAATGAAGGAGAAAAGTTTGACAC[A/G]TATTTGATTAAAAACACATTCGAAAGTTCATCTCCGTAACTTATANNNNNNNNNNNNNNNNNNNNNNNNNNNNNNNNNNNNNNNNNNNNNNNNNNNNNN
Ps153099	SNP_path_289886	A/G	4.7	A	B	B	A	B	A	MD	A	NNNNNNNNNNNNNNNNNNNNNNNNNNNNNNNNNNNNNNNNNNNNNNCTTTCGTAGCTAGAAAATTGATGCTTGATTTTCCTCAGCATTTTGGATATTCA[A/G]TCCTGATTCTAGTTATTATCCACACAGTCTTTGTGAGTGAAAAATTCTATTTATTGATTTTTTTTGTTAGGTCAAATATATGTNNNNNNNNNNNNNNNN
Ps160039	SNP_path_289359	A/G	4.7	A	B	B	B	B	B	B	B	NNNNNNNNNNNNNNNNNNNNNATTCTTTTGTACATTTTAAAGAACTATAGTTTCTAAAGTACTATTGTACACGCCATCAAATGGAGTTAGATCTATCAC[A/G]CAGGCAGTAGCATGTTCGATTCTTGAGACTTTATTAAATTCTGACNNNNNNNNNNNNNNNNNNNNNNNNNNNNNNNNNNNNNNNNNNNNNNNNNNNNNN
Ps133876	SNP_path_26418	A/G	4.7	A	B	B	A	B	A	A	A	NNNNNNNNNNNTTAATGCTTTTGAGCTATTTTCTGGAATGCAGATGGAAGCTGTTGAGCTTAATTTAAGGCCTAATGAATATACCTTGTGTAGTTTAGT[A/G]ACTGCTGCATGTTCTCTGGTTGACTGTGGACTGGTTTTGCTTGAGCAGATGCTGACAAGAATTGCGAAATCCGGATTTTTNNNNNNNNNNNNNNNNNNN
Ps131270	SNP_path_229410	A/C	4.7	A	B	B	A	B	A	A	A	NNGAGGAAAATTCAACCAATTGAATAACAATGACCTTCTACTTGAATAAATTCTCTTTAGATGAGAACGTATCTCATAATATTTGTAAAAAAAAGCCAC[A/C]ATTTTAGGAGAAATCCAACTATCCCAAATGANNNNNNNNNNNNNNNNNNNNNNNNNNNNNNNNNNNNNNNNNNNNNNNNNNNNNNNNNNNNNNNNNNNN
Ps145951	SNP_path_224365	C/T	4.7	A	B	B	A	B	A	A	A	NNNNNNNNNNNNNNNNNNNNNNNNNNNNNNNNNNNNNNNNNNNNNNNNNGCACCACTTGTTCTATTCTCTCTCACACTAATACTATCACTTATTCACTC[C/T]ACCACCGCCGGTGCCGCCACCTCCGGCAGCCACAACATCACCCGCATTCTCGGCAANNNNNNNNNNNNNNNNNNNNNNNNNNNNNNNNNNNNNNNNNNN
Ps150805	SNP_path_20969	T/G	4.7	A	B	A	B	A	MD	A	B	NNNNNNNNNNNNNNNNNNNNNNNNNNNNNNNNNNNNNNNNNNNNNNNNNNNNNNNNNNNTTCGACTTCGCGATCAGGAGGCAAATAACCAATATCACCA[T/G]AGAAAACATATTAGAACTCTCAAACAATAAGGAAGCGAACATCATGAGCACTTGAACATTCTGTTTCAAGGACATCTTTACTTGAATGGCGGATATGAA
Ps133605	SNP_path_20846	T/G	4.7	A	B	B	B	B	B	B	B	ACATTTCGTATTCGAAATTAAATGTGTTTTTTGTAGGATTGTTTTTCTGAGTCTTCAGCGGGATCATTACTATTATCATGTGTGATCCAATTTGATTCA[T/G]TATCATGTATCTTGTCCTGAACTTCAAGATTTATTTNNNNNNNNNNNNNNNNNNNNNNNNNNNNNNNNNNNNNNNNNNNNNNNNNNNNNNNNNNNNNNN
Ps123179	SNP_path_174810	C/T	4.7	A	B	B	A	B	A	A	A	NNNACTACTATATTGTGCTTCTAACAACAATTTTCAATTAACGGCTTCAAAAAGGCTAATAGTTGTCACCAAGGATCCTGTACCTTTCAATAGCCTGTC[C/T]TTGATTTTAAAGGACACCTTTTGTGCTTTTGGCTTGACAACTTTTATTTTTGTTGGATCAAAAGGATCCACAACATTCATAGGCTTCTTACTTAGTGGT
Ps121096	SNP_path_164751	A/G	4.7	A	B	B	A	B	B	A	A	NNNNNNNNNNNNNNNNNNNNNNNNNNNNNNNNNNNNNNNNNNNAAATGTTTGCTAATCAAGTAGATTCATCTCCTCCGTTTTTTTGCGTGTCTCCACCG[A/G]TTCGAACATCAAATCCCTTGGTTAAGGATGCTCGATTCAGAGATGATATTTCGTCATCATNNNNNNNNNNNNNNNNNNNNNNNNNNNNNNNNNNNNNNN
Ps148709	SNP_path_156629	C/T	4.7	A	B	B	B	B	B	A	B	CTTCATAGTTTATATTTGAGACGGAAGATACAATATCATGATATTTTTTAACCATTTGTTCTTTCAGAGAGACCTTGCAGAATGTAGGTCAACACTTTG[C/T]GATTGTGAAAACACTTCCAATAAGAATCTATCATTACCGTTTCATCGTAGACGGTTATTGGACACACGCTCCAGAGTTTCCATACGATCTCGATGATTC
Ps138086	SNP_path_138674	A/C	4.7	A	B	B	B	B	B	B	B	NNNNNNNNNNNNNNNNNNNNNNNNNNNNNNNNNNNNNNNNNNNNNNNNNATGAATAGAATAAAACGAAAATAAAGAATCATAATTGGACTCTTAATACA[A/C]CAACAGCCAATTTACACCAAACCCAAATAAATATATAAAAAGAAAGTAACACANNNNNNNNNNNNNNNNNNNNNNNNNNNNNNNNNNNNNNNNNNNNNN
Ps120874	SNP_path_132416	T/G	4.7	A	B	B	A	B	A	A	A	NNNNNNNNNNNNNNNNNNNNNNNNNNNNNNNNNNNNNNNNNNNNNNNNNNNNNNNNNNNNNNATTGAAAAGAGATGCCATTTGTTCATTGGAGAATACG[T/G]TGACAAGTAGTAAAGATACTCGTCAATAATTCAAATGCCCTAGAACCAACCTCAAAGATACATGTGGCTCTAANNNNNNNNNNNNNNNNNNNNNNNNNN
Ps140311	SNP_path_130341	C/T	4.7	A	B	B	B	B	MD	A	MD	NNNNNNNNNNNNNNNNNNNNNNNNNNNNNTGGAAAGTCATGAAGCTCTGAGCTTGGATTTCAACGAGTTGAAGAGTCAGTTTACCCGTGCCTTGGATAT[C/T]ATAAATGTGTTGTTGAGATATCATAGGTCATTTGTTGTACNNNNNNNNNNNNNNNNNNNNNNNNNNNNNNNNNNNNNNNNNNNNNNNNNNNNNNNNNNN
Ps143164	SNP_path_219654	A/G	4.7	A	B	B	A	B	A	A	A	NNAACAACCATAATCTTCATGTTCAAACTTGAGGAAGGGACTTAGGCTAATGTAGGGCAATCAATATTCATGTAAATTTATGTTGACTTGAATATACCA[A/G]TTTAGGATACATATCACATATTTAGGCNNNNNNNNNNNNNNNNNNNNNNNNNNNNNNNNNNNNNNNNNNNNNNNNNNNNNNNNNNNNNNNNNNNNNNNN
Ps105821	SNP_path_149906	A/G	4.7	A	B	B	A	B	B	B	A	NNNNNNNNNNNNNNNNNNNNNNNNNNNNNNNNNNNNNNNNNNNNNNNNNNNNNNNNNNCCAAAGTTTAGTACCCTCGCAAATTAACTTACAATTTGGAT[A/G]GAGGGAACAGTGAACAAAATTTTCACATGAACATTTCTCATTTTCACTTTAGTGTGTACATTATATAGCTTTCTGTTAGGTTAATGTAGTTGTTTCAGT
Ps104537	SNP_path_208550	A/G	4.7	A	B	B	B	B	A	A	B	TCTTGTTTCTTGGTCTTGTTTAATTTCAGGTTACACACAAAATGGGTTTCCTGATGAAGCATGTTCGTTATTCAAAGGGATCATTTCTAATGGTCTGTT[A/G]CCTAATCATTACGCCATCGGTAGTGCTCTTCGAGCTTGCCAGCAATGTGGNNNNNNNNNNNNNNNNNNNNNNNNNNNNNNNNNNNNNNNNNNNNNNNNN
Ps144750	SNP_path_216962	C/T	4.7	A	B	B	A	B	B	A	A	NNNNNNNNTAAGGTTAGCAATCCAATGTCCAAGTCATTTATAGAGGTCAAAATGAGTGAAGTTTGAATCAAAGATTATAAAAGTGTGCCTTATATCTCA[C/T]GTGTATTGATTATATATGATGAAAATTTTTAATGGGCTTGCATAATTGGGCATAACTCNNNNNNNNNNNNNNNNNNNNNNNNNNNNNNNNNNNNNNNNN
Ps121090	SNP_path_163473	A/G	4.7	A	B	A	A	A	MD	A	A	NNNNNNNNNNNNNNNNNNNNNNNNNNNNNNNNNNNNNNNNTTATATGATGTTGTTGTGGGATAATAATTCGAGAGGAGAATTATTATTGTTGAGTCAAT[A/G]AATGTTTTGTTTATTATCGAGAGGGAAATTTAAACATTATGTTGTTNNNNNNNNNNNNNNNNNNNNNNNNNNNNNNNNNNNNNNNNNNNNNNNNNNNNN
Ps152081	SNP_path_91874	A/G	4.7	A	B	B	B	B	B	B	B	NNNNNNNNNNNNNGCGACGGTGGCGGGAGCAAAGGCTTGGACGGAGGAGTAGAGTGCAAGCGGCTCTTGTTCGATTTTTGTAAAAGAAAGTGCGAGAGG[A/G]TTGTGAGCTTTGCATGTGATTGTGAAAAATGGTTTGGAATAGAAGGAAGATGGAGTGGCCGGGAACCATGCAGTTGCAGCCATTTGCAGCGAACACGTA
Ps124286	SNP_path_98597	C/G	6.3	A	B	B	A	B	A	A	A	NNNGATAGTCCTGGTGCGAGAACTGATAAACAAACTCCTTGTTTAAGCTTCTCCAGTACATCTTGACATGTTCCCGATTCCCGAATATTGTTCATGTCT[C/G]TCTCCTCTTCCCCTATCCATATTTCACCGACCTNNNNNNNNNNNNNNNNNNNNNNNNNNNNNNNNNNNNNNNNNNNNNNNNNNNNNNNNNNNNNNNNNN
Ps154586	SNP_path_97337	A/G	6.3	A	B	B	A	B	A	B	A	NNNNNNNNNNNNNNNNNNNNNNNNNNNNNNNNNNNNNNNNNNNNNNNNNNNNNNNNNNNNNNNNNNNNNNNTGGAAATATTTTAGATTTTCCATAGGAT[A/G]TGGTAGCAATCCATAGAGAGCCTTTAGCAATTCCCTTATTTCATTGATGGCCCAAAGAGAACACATTGGATTCTAAAGTTCTACGTTACATTGACCTCT
Ps142448	SNP_path_79898	A/G	6.3	A	B	B	A	B	A	A	A	NNNNNNNNNNNNNNNNNNNNNNNNNNNNNNNNNNNNNNNTTTTGGATGTGCTAGAAGGACTAAGATTAACAAAAGAGTTTGAGTTCGAGCTATTGCGCT[A/G]TATATAGATTCCAAAGAAGTTGTTCAAAATATTTTGCATCATGGACAGGATAGTATAATTAGAATGTGGTNNNNNNNNNNNNNNNNNNNNNNNNNNNNN
Ps139950	SNP_path_67532	A/G	6.3	A	B	B	A	B	A	B	A	AGTTATGGTTTGTTTGTGACATTCAAATCTAAGCAAATGTGAATTTTTTGCAGTTAATTGTTTTTATAGGTTCTGTTTGGTTAATGTCTACTGTCTAGT[A/G]TGATTGCATGAGCTTCTCAGTTAAAATAAGCTGTTACTTTTTCAGTTATGAAAATTATTANNNNNNNNNNNNNNNNNNNNNNNNNNNNNNNNNNNNNNN
Ps150148	SNP_path_65072	C/T	6.3	A	B	B	A	B	A	A	A	GAATTCCAAAGCTTCCAAATGAGTCGCAATCCTGCATTTTCATTTCGGCTATTTTCAGAATTTTTACTAAGAAATAAACATGATACGTAGTTAACATAA[C/T]ACGTGGCGTAAAAATACTACCTCGGACACTTTTTAGTCAGTAANNNNNNNNNNNNNNNNNNNNNNNNNNNNNNNNNNNNNNNNNNNNNNNNNNNNNNNN
Ps134905	SNP_path_55936	A/G	6.3	A	B	B	B	B	B	A	B	AGTGCTGCAACATAGTTTAAACCCTGGAGCAAACATGAGGCATTTAGTCGAGTCAAATTCAACGTTACCGGACATATCTTTAATGTAGTTAACAAGGGG[A/G]AAAATTTCAGAAAAAGAAGATCAGAGCTGCACACACCTGACAATACCCAACTTCAGAATCACGGAAAGAATACGCAACAAGAACACGCCTAAGAGCAGC
Ps129978	SNP_path_440407	A/G	6.3	A	B	B	A	B	A	B	A	NNNNNNNTTAGATAACTCAAATTCAAATTCAAAATTCAAAAATATAAGGAGAATAACAACTTAACGTCGCACAACTTACCACATCAACGAATTTGTTTG[A/G]CGATTTTTCCTTCTTGAAAGTATCTCAACCTAAAACACTAACAAAATCACGCAAATNNNNNNNNNNNNNNNNNNNNNNNNNNNNNNNNNNNNNNNNNNN
Ps148111	SNP_path_431552	A/C	6.3	A	B	B	A	MD	A	B	A	NNNNNNNNNNNNNNNNNNNNNNNNNNNNNNNNNNNNNNNNNNNNNNNNNNNNNNNNNNNNNNNNNNNNNNATGGGAAGGCTTATTACGACAGGATAGTT[A/C]TAGGTTTCTCTACCCAATCCCTCACAAGTTTGGCTCTAAGGTATTGTTAGATGNNNNNNNNNNNNNNNNNNNNNNNNNNNNNNNNNNNNNNNNNNNNNN
Ps144890	SNP_path_430631	A/G	6.3	A	B	B	B	B	B	A	B	NNNNNNNNNNNNNNNNNNNNNNNNNNNNNNNNNNNNNNNNNNNNATCAACTGAATTCTATCTCGTATTTTGCAATATAAAACTCCTATTCACACTTTAA[A/G]AAATTATTTTCCCACATATCATATTATTACNNNNNNNNNNNNNNNNNNNNNNNNNNNNNNNNNNNNNNNNNNNNNNNNNNNNNNNNNNNNNNNNNNNNN
Ps100957	SNP_path_428612	C/T	6.3	A	B	B	A	B	A	B	A	NNNNNNNNNNNNNNNNNNNNNNNNNNNNNNNNNNNNNNNNNNNNNNNNNNNNNNNNNNNNACCCTTAAAAGAAAAGAAGATGGTAGCCGCAACCAAATT[C/T]GAATTCAAAAGTAAATTACGCAAGGGGAATGTAATAACACCTTTCACGTCTGTTGTACTCNNNNNNNNNNNNNNNNNNNNNNNNNNNNNNNNNNNNNNN
Ps135356	SNP_path_419510	C/T	6.3	A	B	B	B	B	B	A	B	NNNNNNNNNNNNNNNNNNNNNNNNNNNNNNNNNNNNNNNNNNNNNNNNNNNNNNNNNNNNNNTTTCCCGTCTCCATATCTAAGGAGGCAATGAAGTCCA[C/T]ATTAATATTCCATTTTCCCAAAATCCTCCATATTCCTCTTCGCATGAGGCAACATGTAACTTNNNNNNNNNNNNNNNNNNNNNNNNNNNNNNNNNNNNN
Ps132466	SNP_path_419504	C/T	6.3	A	B	B	A	B	A	B	A	NNNNNNNNNNNNNNNNNNNNNNNNNNNNNNNNNNNNTCGGAGATGCACAAGCCATAGATGTCGACCCCCTAGAAGCAACGATCGAGCTAGATGCAACAA[C/T]CGGGCTAGAAGCAACGACCGAGCTATAACCAANNNNNNNNNNNNNNNNNNNNNNNNNNNNNNNNNNNNNNNNNNNNNNNNNNNNNNNNNNNNNNNNNNN
Ps137495	SNP_path_415317	A/G	6.3	A	B	B	A	MD	A	A	A	NNNNNNNNNNNNNNNNNNNNNNNNNNNNNNNNNNNNNNNNNNNNNNNNNNNNNNNNNNNNNNNNNNNTGGTCACATTACCAAGCTACTGTCAAAATACT[A/G]AGGTATATTAATGGAACTCTGAGGTATGTAGTTTTATTCTCTTCTGGTGTTATATCTAATTCAGAGTTGATATGTTATTNNNNNNNNNNNNNNNNNNNN
Ps139556	SNP_path_409555	A/G	6.3	A	B	B	A	B	A	A	A	NNNNNNNNNNNNNNTTTTTTTTTTTATATATATAATAAACACATTATTCTACAATTCTTAATTTGTCGGTTCCATAATGGCCTTGATCACATCCTGAGC[A/G]AGATAACGGAAATGAATGAAGAAAAGGAGATTGAGGTGTCTACCCTACCGATAGCTTGGGAGAAACAAATNNNNNNNNNNNNNNNNNNNNNNNNNNNNN
Ps129734	SNP_path_406221	C/T	6.3	A	B	B	B	B	B	B	B	NNNNNNNNNNNNNNNNNNNNNNNNNNNNNNNNNNNNNNNNNNNNNNNNNNNNNNNNNNNNNNNNNNNNNTGTTACCAAACTATGTTATACTTACTGCTC[C/T]GCAACTAATTAGCACATTTTACTCTGAGGTTAGCCTATAACAGCTGGAAACTAAGAAATTATTTCGACCTTGAGATTGGTGGTGATACTGGAGGCCTGA
Ps113709	SNP_path_399055	C/G	6.3	A	B	B	B	B	B	A	B	NNNNNNNNNNNNNNNNNNNNNNNNNNNNNNNNCACACTTGAAAGTTACTATTAAAAATGATTTGTGTTTTGGTAGAGGTGCATGTCAAATATGTGATTG[C/G]GTTGATTTGAATTATGTTGGTGATCTAGATANNNNNNNNNNNNNNNNNNNNNNNNNNNNNNNNNNNNNNNNNNNNNNNNNNNNNNNNNNNNNNNNNNNN
Ps119971	SNP_path_394009	C/T	6.3	A	B	B	A	B	A	A	A	NNNNNNNNTAGAAATTTGGCCTACTTCTCCTAGAAATGAATAATCAGAAGATTGACTAGTATTTTCTCGCGATCTATATGCACATAGGGTTTTGTTTTC[C/T]TGTGATGAAAACCTTATGAATGTTACAGATCTNNNNNNNNNNNNNNNNNNNNNNNNNNNNNNNNNNNNNNNNNNNNNNNNNNNNNNNNNNNNNNNNNNN
Ps106435	SNP_path_377867	C/T	6.3	A	B	B	B	B	B	B	B	NNNNNNNNNNNNNNNNNNNNNNNNNNNNNNNNATACCTTTTACTTCCAATTACTATCCTACTTTCAACTGGATCAAGTTGAAGTCACAAACATCTCACT[C/T]GTCCGTTCAAGACCGGACAATTCACATTTTAGGTTTAGTATCTTGGATTTCAAACAAATCAAAATTTGTTTTAAAATCTGAATTGTTTCATCTTAATCG
Ps129458	SNP_path_364355	A/G	6.3	A	B	B	A	B	A	A	A	CAAATGTACTAACTTTATTGATGTAATATTCAAACTAACCTCCGAAGGCAAACTCTTTGAAAACAAGCAAAGGAACCACTCAGTGGTAACAAGGGAAAC[A/G]TCGAATTCCAAAGCTTCCAAATGAGTCGCAATCCTGCATTTTCATTTCGGCTATTTTCAGAATTTTTACTAAGAAATAAACATGATACGTAGTTAACAT
Ps147830	SNP_path_362207	A/G	6.3	A	B	B	A	B	A	B	A	TGTGTCTCGTAGTCTCGTGCCGTGTTTTCCCATGTTTTATTTTTTGTTTTATTATTTGTGTCGTGTTTTGTCCTATTTCATGGGTGCTCCATATTGAGA[A/G]TCTTGGGGTGTCAAAAGTGTCAATGACCTAAACGTTAAAAGTTCAAGAGACTTTNNNNNNNNNNNNNNNNNNNNNNNNNNNNNNNNNNNNNNNNNNNNN
Ps135978	SNP_path_358434	A/C	6.3	A	B	B	B	B	B	B	B	CAGAATATATTTTCATCAATTTTTCATGGATGATATGATATTTTATCTTTATGTTGATTAGGGAGGCCACCACATCCAGTCTAACCGAAAAAGGTATGC[A/C]TAGGATGCAGTTGTAGACATTCTTAGAATGAACTACTAAAAATTACANNNNNNNNNNNNNNNNNNNNNNNNNNNNNNNNNNNNNNNNNNNNNNNNNNNN
Ps125357	SNP_path_355660	A/G	6.3	A	B	B	B	B	B	B	B	NNNNNNNNNNNNNNNNNNNNNNNNNNNNNNNNNNNNNNNNNNNNNNNNNNNNNNNNNNNNNNNNNNNAGGATACAATCGATTAACATTATCCAAGGCAT[A/G]ATTTATCCTAACAACATGACATTTCAACTACCATTTTTACATAATATGATTCTTGAACAAAAAATAAACATTCCATGATTTCTCAACATTATGNNNNNN
Ps135303	SNP_path_353130	C/T	6.3	A	B	B	B	MD	B	B	B	NNNNNNNNNNNNNNNNNNNNNNNNNNNNNNNNNTGCGACACTTTCCCATCGTCGTGTTACCAGAACCTCCTTCATCAAGATCTATTTCATTCAAATAAT[C/T]GATGAACTTCTTAATTACATCTAGATAACATAAATTGAGTATTAANNNNNNNNNNNNNNNNNNNNNNNNNNNNNNNNNNNNNNNNNNNNNNNNNNNNNN
Ps157981	SNP_path_350798	A/G	6.3	A	B	B	B	B	B	B	B	NNNNNNNNNNNNNNNNNNNNNNNNNNNNNNNNNNNNNNNNNAAAATTATTTTAAAACGTTATGCACTTTTTAACATTACAAGAAAATCATGGTTTAACT[A/G]CAAGCATTAGCGTTGGCCCTAACACCGACGCTAGTAACATTGATAATATGTCTCCACGAATCGACGCTAACTGCTTAAATCNNNNNNNNNNNNNNNNNN
Ps143814	SNP_path_350280	A/G	6.3	A	B	B	B	B	B	B	B	NNNNNNNNNNNNNNNNNNNNNNNNNNNNNNNNNNNNNNNNNNNNNNNNNNNNNNNNNNNNNNNNNNNNAAGCAGCTTGTGAAAAAAGTACACAAACGTT[A/G]CTACAACGTTACAATGTCAGTAGGAAACAGCTTCATGCTTTGGCTTCCTTGTTCTCTGGATCAGATCAGGTGACATAAGCTTTCTTTCTGATAATAATT
Ps103663	SNP_path_348943	C/G	6.3	A	B	A	A	A	A	MD	A	GAAGTAATTTAGGTAGGTTTTTAGGTTGACCTAGGGTTTGGCCGAAGGAAGAAAATGAATGTTCATCTTCATCATGCTGAACATGACGAAAATATGAAG[C/G]TCTCTGGGTAACTTAGGATTTTAGGCGGTGGTTNNNNNNNNNNNNNNNNNNNNNNNNNNNNNNNNNNNNNNNNNNNNNNNNNNNNNNNNNNNNNNNNNN
Ps134271	SNP_path_346081	C/T	6.3	A	B	B	A	B	A	B	A	NNNNNNNNNNNNNNNNNNNNNNNNNNNNNNNNNNNNNNNNNNTTCGAAAAAGATGGGGAGTTTATTTTGATGCAAAGCTGTTAGAGAGAGTCCTTATAA[C/T]AACTATCTTCATAGTGAAGAGTATACTTCTTAGTTGTCGTCTTGCTTTATCTCAAGCATTGAAAGATGTTCTTTATAAGGTGGTTTTTGATCCGGNNNN
Ps160144	SNP_path_344047	A/G	6.3	A	B	A	A	A	A	A	A	NNNNNNNNNNNNNNNNNNNNNNNNNNNNNNNNNNNNNNNNNNNNNNTGAGAAAATGTTTGTGGCTACCATTTCCATTAAAGGGCATGCTCGCACATGAT[A/G]GTTACCTAAATTTTAATGTTATAGCAATAGTACTAAATAATGAAATATCATAGTTTTCATCTAAACAATTTGAGACNNNNNNNNNNNNNNNNNNNNNNN
Ps123729	SNP_path_343220	A/G	6.3	A	B	B	A	B	A	B	A	TGAACGACGGCACAAAGAAGTTAGGGGCAGTTTAATAAAACACAATGTATCTAGTTGGACAGAAGAAACATCTGCACTTTTCATGTCTCCTTATCCATT[A/G]AACATGTCACATGTTCAAGTAGATGATGTTTTGACAACTGAGTTTTGAAAAGTGTAAATGTAANNNNNNNNNNNNNNNNNNNNNNNNNNNNNNNNNNNN
Ps147739	SNP_path_337090	C/T	6.3	A	B	B	A	MD	A	B	A	NNNNNNNNNNNNNNNNNNNNNNNNNNNNNNNNNNNNNNNNNNNNNNNNAAGAAATCACTTTGTGGATTAAAGCAAGCCCAAAGACCTTGGTATGAAAGA[C/T]TAAATGAGTTCCTGATCAACAATGGATACANNNNNNNNNNNNNNNNNNNNNNNNNNNNNNNNNNNNNNNNNNNNNNNNNNNNNNNNNNNNNNNNNNNNN
Ps155311	SNP_path_337008	C/T	6.3	A	B	B	B	B	B	B	B	TTCTACTCTGAATCGCTCTGACGTTGCAAAGCAACTTGATATCTGGAGGAATAAAGGGCTTGATTTTAATTTCATTGAAAAAGACAGATTGAGACTTTA[C/T]GAATTACTCGCGGGAAATATTCATGATGCATTGTACGATNNNNNNNNNNNNNNNNNNNNNNNNNNNNNNNNNNNNNNNNNNNNNNNNNNNNNNNNNNNN
Ps129294	SNP_path_336550	C/T	6.3	A	B	A	B	A	B	B	B	CATATGTGGACCCCTAGGATAATAGTACTTGTTGTATACATCGATACTCTACCCTATTGAAAGGATCTGTGAGCTATACTTCCAAGAAAGAACGAGAAT[C/T]AGATATTCCTGGAGCTAAACATGTCACTCAGACTATATATTNNNNNNNNNNNNNNNNNNNNNNNNNNNNNNNNNNNNNNNNNNNNNNNNNNNNNNNNNN
Ps152552	SNP_path_335363	A/G	6.3	A	B	A	B	A	B	B	B	NNNNNNNNNNNNNNNNNNNNNNNNNNNNNNNNNNNNNNNNNNNNNNNNNNNNNNNNNNNNNNNNNNNNNNNATAGCTAATGGGACTCTATCGATTATTC[A/G]GTTTGAAAACATGAAATAGAGAAGCTAAAAGTTGTTGAGTATATGGGGGTTGCANNNNNNNNNNNNNNNNNNNNNNNNNNNNNNNNNNNNNNNNNNNNN
Ps141496	SNP_path_333532	A/G	6.3	A	B	B	A	MD	A	B	A	NNNNNNNNNNNNNNNNNNNNNNNNNNNNNNNNNNNNNNNNNNNNNNNNNNNTTGAATACACACAAGGAATCATACACAAGGCTATTAGGGGAAAACAAC[A/G]ATATGATGAAATTTATGATGCTCCTATTCCTTATCTTAATGGTGCAACACTGAAGGCAAAATGAANNNNNNNNNNNNNNNNNNNNNNNNNNNNNNNNNN
Ps123667	SNP_path_324105	C/T	6.3	A	B	A	B	A	B	B	B	NNNNNNNNNNNNNNNNNNNNNNNNNTTTGTCCACGAATATGGATGTGTCAATCAGATACATGAGGTATAACCTCAATCAACATGCTCTATGATGCATAA[C/T]CGGTGCATCATCACCATCGAACTCCACTTCTGCAGCCAGGTANNNNNNNNNNNNNNNNNNNNNNNNNNNNNNNNNNNNNNNNNNNNNNNNNNNNNNNNN
Ps141309	SNP_path_30187	A/G	6.3	A	B	A	A	A	A	A	A	NNNNNNNNNNNNNNNNNNNNNNNNNNNNNNNNNNNNNNNNNNNNNNNNNNNGGAGATTATGTTTTTGTCGGGGTCGGAGTTGCTTAGAAGAAACTTTTG[A/G]CTGACATAACCAACATGGAAGAACAACTACAACCAAAGTACCAAACATGCCTTTTCATTTTTTTTATCGCCACGTTGAGAACATGACATCATAATTTTG
Ps161190	SNP_path_292389	A/G	6.3	A	B	B	A	B	A	B	A	NNNNNNNNNNNNNNNNNNNNNNNNNNNNNNNNNNNNNNNNNNNNNNNNNNNNNNNNNNNNNNNNNNNAAATCCAACCATAATAGTGAAGATAGGAGTCG[A/G]CCTCCCGACCCCATTAGAAAGGGACCTCATTAAGTTCCTCAAAGCTAATGATAAACTCTTCGTGATTTACNNNNNNNNNNNNNNNNNNNNNNNNNNNNN
Ps116881	SNP_path_292163	A/C	6.3	A	B	B	A	MD	A	B	A	NNNNNNNNNNNNNNNNNNNNNNNNNNNNNNNNNNNNNNNNNNNNNNNNNNNNNNNNGTCTGGATATTAAAATTCGAATCCAACAATGTTATCACAAACA[A/C]AGAACAAATAAGCAATATGGTCTAGAGTTTTGTCTGAATATTAAAATTTGGATTCACCTTTGTTATCACAAACACATAACACACCAGGAATNNNNNNNN
Ps107043	SNP_path_288172	A/G	6.3	A	B	B	A	B	A	A	A	TCACTTTAGTCAATGATATAAGTTAGACATATGTTAAGATATATGATTGAAGGTTAGATATTGTCATCATATAAATAGAACTTTGTAACCCTAGTGTTA[A/G]TGTTAGGGGAATATATTGGAAATATCCTAATTATTGAGGCTTACTCATTAAATAATATGANNNNNNNNNNNNNNNNNNNNNNNNNNNNNNNNNNNNNNN
Ps131535	SNP_path_272534	C/T	6.3	A	B	B	A	B	A	B	A	NNNNNNNNNNNNNNNNNNNNNNNNNNNNNNNNNNNNNNNNNNNNNNNTCATGGTAGGATAATGACCAATGAGATAGAAAATAAAATGCAATTAAGAGGA[C/T]CTTTTTGTAGTCACTATGGGACATAAGTGGAACCCATTATACATGTCTTATGTGATTGTNNNNNNNNNNNNNNNNNNNNNNNNNNNNNNNNNNNNNNNN
Ps146106	SNP_path_272020	A/G	6.3	A	B	A	B	A	B	B	B	NNNNNNNNNNNNNNNNNNNNNNNNNNNNNNNNNNNNNNNNNNNNNNCATTCATACTTCATTCAACAATTAAATCCAGAAAATTGTAAGATACAAATCAA[A/G]TTAAACTCAGCTAAAATCACATATGGAGGTGCACNNNNNNNNNNNNNNNNNNNNNNNNNNNNNNNNNNNNNNNNNNNNNNNNNNNNNNNNNNNNNNNNN
Ps126589	SNP_path_269581	A/C	6.3	A	B	B	B	B	B	B	B	NNNNNNNNNNNNNNNNNNNNNAGACCTTATAGCATATAAGCAACAAAACCATCTTCCTTCCTTCAATGTAAGGTATTAATTGCAACACTTACTTCATAC[A/C]ACTAATTCAATCTTGTTCTACTAGCAGATTCNNNNNNNNNNNNNNNNNNNNNNNNNNNNNNNNNNNNNNNNNNNNNNNNNNNNNNNNNNNNNNNNNNNN
Ps109307	SNP_path_246489	A/T	6.3	A	B	B	B	B	B	A	B	NNNNNNNNNNNNNNNNNNNNNNNNNNNNNNNNNNNNNNNNNTGAGAACATCTGGAATTTGTCTTTTGATATGTATGTAGGACAATCTCACCATTGTTGA[A/T]TTTTTCTTTAATGAAGTGCTTGTTAACTTCAACATNNNNNNNNNNNNNNNNNNNNNNNNNNNNNNNNNNNNNNNNNNNNNNNNNNNNNNNNNNNNNNNN
Ps114949	SNP_path_241078	C/G	6.3	A	B	B	B	MD	B	A	B	NNNNNNNNNNNNNACCAAACTGAACCTGTGACAACCAGAAACTATTTTATTCTTACTCATGATCATTTACAAAAGATTGTCTTTGCAAAATCAACCTAA[C/G]TTACTTTTCACTCCCCGTGGGTTCGATGTACTTACTAATCTNNNNNNNNNNNNNNNNNNNNNNNNNNNNNNNNNNNNNNNNNNNNNNNNNNNNNNNNNN
Ps140984	SNP_path_241019	T/G	6.3	A	B	B	A	B	A	B	A	AAATATGGGGACATCATACTCAGCTTTTGGAAAGACAGCAAAGTCCAAAACCTGCATTTTTTCTGTCTCGATGATCAAACTACGCAGAAGCCTAATCTT[T/G]GCAGCTTCAAATGATAGCATGTTAAGCGCTCCTTTACCATCCGTAGAATTCATTGAATTATACTTTTCCTAACAAGAAAACGTAAGAAAATGTAAATTG
Ps113206	SNP_path_236885	C/T	6.3	A	B	B	A	B	A	A	A	NNNNNNNNNGAGGATCTTTCAACATGCTTTTTGACATGGCATCCAGGAGACGTGCATCGATAATAGTTTCTGGAAGATTAGAGAGAAAACACAATCGAT[C/T]AGATTAAACCATTCATGAATTCGTGTGTCTGTTAACNNNNNNNNNNNNNNNNNNNNNNNNNNNNNNNNNNNNNNNNNNNNNNNNNNNNNNNNNNNNNNN
Ps104621	SNP_path_229828	A/C	6.3	A	B	B	B	B	B	B	B	GAAAGTTTTGCATCTGAAGTAAACAAAGCTCATGTCAGGGCCATCAATTTGGAAGCATAAGGAATACTCTACCATGGCATCTTAACAAACCTATATGGG[A/C]TAAATAAATTTCCCTATCAATATCAACATCTNNNNNNNNNNNNNNNNNNNNNNNNNNNNNNNNNNNNNNNNNNNNNNNNNNNNNNNNNNNNNNNNNNNN
Ps133670	SNP_path_222732	C/T	6.3	A	B	A	B	A	B	A	B	NNNNNNNNNNNNNNNNNNNNNNNNNTAAAACCCAAATATTCATTCATAAACTTGCCATATTCTTCAACTAAACCCAGAATATTCATCCAAAACCCACAC[C/T]ATTCATCTAAAACCCTAATCTTAATCCTCTTCATTCTTTTCCTCCACTAATGGTATAATTCACTTACTCATACTGCTCNNNNNNNNNNNNNNNNNNNNN
Ps128545	SNP_path_221596	A/C	6.3	A	B	B	A	B	A	B	A	TCTTAAATTCATCATAAATCAACCTTGCACTCTACCCCACCATTTCTCTTTTCTTTTATCATCTCTTTCTTTCTCTCCAATATTCATCATTCCAGAAAC[A/C]TATATATGAGATGTTTTGTATTGCAAGTTTGTTTATTCATTTTTATCAAGAAAAAANNNNNNNNNNNNNNNNNNNNNNNNNNNNNNNNNNNNNNNNNNN
Ps138484	SNP_path_215754	A/G	6.3	A	B	B	B	B	B	A	B	ACTCTGAAATCTTCGATCACCCTAGTGTAAAATTCAAAATATTAACCCTCCACCCCCGAGGTTGCCACATGCAAATCTTTTCAGACATTAACAAGGTTC[A/G]AAAATCACATTGGCCTCATTCTTGGTGTTGGGTAGCTTTAGGTCTATCCGGAAATCATGGGTTTAATNNNNNNNNNNNNNNNNNNNNNNNNNNNNNNNN
Ps140810	SNP_path_213865	T/G	6.3	A	B	B	A	B	A	B	A	NNNNNNNNNNNNNNNNNNNNNNNNNNNNNNNNNNNNNNNNNNNNNNNGACCAACTTAGTCATTATTCACACAAAGAATGAGAAAATAAATATGAAGTGT[T/G]GGCAATATATTAGGGTAAATTATTCAAGAGAAAGAGAAAGTGTTTTTTATAAGCGAAGGAGAATTGAATTAAAAGGAATAAAAGGGTATGCAAGAGAAT
Ps131127	SNP_path_208497	T/G	6.3	A	B	A	A	A	A	A	A	CCATGGAGTTTGTACTCTGGTTACCTTTTTCATTGCCTTACGGTTCAGACTATGTCATCATACTCTTTTGCCCTCATTGAGTTCATACTCTAGAATTCA[T/G]ATCATTCCTTTTCCTTATATATTTCATACTATGGCACANNNNNNNNNNNNNNNNNNNNNNNNNNNNNNNNNNNNNNNNNNNNNNNNNNNNNNNNNNNNN
Ps135636	SNP_path_200683	A/G	6.3	A	B	B	B	B	B	A	B	NNNNNNNNNNNNNNNNNNNNNNNNNNNNNNNNNNNNNNNNNNNNNNNNNNNNNNNNTCGTGTTTCATAAGTTTGAGGTTTTATTGGTCATTGCATCAAC[A/G]AACTTTTCTTTGCGGGGAGATAATCATGTTTGATTAACACAATCAACAAAATATGNNNNNNNNNNNNNNNNNNNNNNNNNNNNNNNNNNNNNNNNNNNN
Ps105958	SNP_path_199223	A/G	6.3	A	B	B	A	B	A	A	A	NNNNNNNNNNNNNNNNNNNNNNNNNNNNNNNNNNNNNNNNNNNNNNNNNNNNNNNNNNNNNNNNNNNNNGATAACACACATGCAAAGATTGCAGAAGCC[A/G]TTGTTGTTGGTGCATGTATCACAAGAACACTCGTCAGCTGGAAGCTGGTTTTGGCAAGCTATGTTTCTGCACCTCTTGTACAAAAATATCTCAATCAGN
Ps153754	SNP_path_186736	C/T	6.3	A	B	B	B	B	B	B	B	NNNNNNNNNNNNNNNNNNNNNNNNNNNNNNNNNNNNNNNNNNNNNTCTCATATGGTAATGCTCAAGGTATTTCCTCATCCACCCTCCCCATATTTTGTT[C/T]ATTCTAGAATATTATTTTAAGTGAAGTGGTTTGATAGCNNNNNNNNNNNNNNNNNNNNNNNNNNNNNNNNNNNNNNNNNNNNNNNNNNNNNNNNNNNNN
Ps148797	SNP_path_179073	C/T	6.3	A	B	B	A	B	A	A	A	AAAATTTAATAGATTCACTTGTGAGCTTCCCTCCCCATGGAAAATGCTGCATGAAGTCTATGTTAAGTCAACACGCTAAGTCCTTTGAGAGAGAACTAC[C/T]TTAGTTAATATAAAAACACGCGTGTATACNNNNNNNNNNNNNNNNNNNNNNNNNNNNNNNNNNNNNNNNNNNNNNNNNNNNNNNNNNNNNNNNNNNNNN
Ps142888	SNP_path_162656	A/G	6.3	A	B	A	B	A	B	A	B	NNNNNNNNNNNNNNNNNNNNNNNNNNNNNNNNNNNNNCTTCTCATTACCAACCTACATCTACTATGTTTATTCAGAAAGGGAAAGAAATGCATACTTCC[A/G]GTCCATATTGAAGAAGAAATCTGATGGATGNNNNNNNNNNNNNNNNNNNNNNNNNNNNNNNNNNNNNNNNNNNNNNNNNNNNNNNNNNNNNNNNNNNNN
Ps124810	SNP_path_161190	C/T	6.3	A	B	B	A	B	A	A	A	NNNNNNNNNNNNNNNNNNNNNNNNNNNNNNNNNNNNNNNNNNNNNNNNNNNNNNNNNNNNATGTTCATTAGTGATTCACACAACGTCGGGATTCAAAAA[C/T]AAGATCCAGATCCTAAAATCTAAAGGATATTTGTAAAAATTCAGAAGAGTTTTGANNNNNNNNNNNNNNNNNNNNNNNNNNNNNNNNNNNNNNNNNNNN
Ps148715	SNP_path_15821	A/G	6.3	A	B	B	A	B	A	A	A	NNNNNNNNNNNNNNNNNNNNNNNNNNNNNNNNNNNNNNNNNNNNTCTTAGGACCTTACCATGAGGTATAATACGCGTTAGGTTTCCAACGCTTTAAACA[A/G]CTCCTCAAACGGTGTCATAAACTCAACTTANNNNNNNNNNNNNNNNNNNNNNNNNNNNNNNNNNNNNNNNNNNNNNNNNNNNNNNNNNNNNNNNNNNNN
Ps160732	SNP_path_151759	A/G	6.3	A	B	B	A	B	A	B	A	NNNNNNNNNNNNNNNNNNNNNNNNNNGGTGTTGGTATTTTATTTTATACATATGTTTAATAACTTTCCTTGTAATGCCAATCTCGTGTAATTAGCTCGC[A/G]GTATTGGCTGGTTTATATTAGTTAAGCTATTCATTNNNNNNNNNNNNNNNNNNNNNNNNNNNNNNNNNNNNNNNNNNNNNNNNNNNNNNNNNNNNNNNN
Ps163125	SNP_path_140803	A/G	6.3	A	B	A	B	A	B	A	B	NNNNNNNNNNNNNNNTATAACCCAGAAAATGCAATTCCTATATCTAGTATCAAATTTTGTATGATTATTATGAAGATTAAAAACCTAAGCAAGGCATCC[A/G]AAGCATTTAAATTTTTTGTAATCAGGATGGTTGTTATACAAAAGNNNNNNNNNNNNNNNNNNNNNNNNNNNNNNNNNNNNNNNNNNNNNNNNNNNNNNN
Ps127987	SNP_path_135671	A/G	6.3	A	B	B	B	B	B	A	B	NNNNNNNNNNNNNNNNNNNNNNNNNNNNNNNNNNNNNNNNNNNNNNNACAATCGAAAAATTATATGATGAAGTACCATGTGGCACCGATGTTCATAATG[A/G]GTGCATTGAAAGATCAAAATACTGAGAATTGATAAGTGTCAAACAAGTATACAATGCATTNNNNNNNNNNNNNNNNNNNNNNNNNNNNNNNNNNNNNNN
Ps120832	SNP_path_127568	A/G	6.3	A	B	A	A	A	A	B	A	NNNNNNNNNNNNNNNNNNNNNNNNNNNNNNNNNNNNNNNNNNNNTAGTGATTCATAAACTTATTTCAAAGTGCCAAACCGCTTTTGTTAATTGTTGGAC[A/G]ATGTTCTTGTTTTGAATAAAGTGGTGGATTTTNNNNNNNNNNNNNNNNNNNNNNNNNNNNNNNNNNNNNNNNNNNNNNNNNNNNNNNNNNNNNNNNNNN
Ps102987	SNP_path_113627	A/G	6.3	A	B	B	B	MD	B	A	B	NNNNNNNNNNNNNNNNNNNNNNNNNNNNNNNNNNCCCCTATTCAAAAACTTCTTTACCCCCTTTTTGATGAGTATTGTCTTAGTTGTTATGAGAGTATC[A/G]ATGTATTTGGGGGTCACACTGGAAGATGCTTTAAAGGAGATGAGNNNNNNNNNNNNNNNNNNNNNNNNNNNNNNNNNNNNNNNNNNNNNNNNNNNNNNN
Ps122612	SNP_path_448312	A/T	6.3	A	B	A	B	A	B	B	B	ACAAAATCTTGAGCACTTACGTAAAGCTAAAAAAATAAAATAACATAGTGGATCTGAATTTGGAACATTGGGAATACAAATGTAACTAGTTCGGCATTT[A/T]ATATGAAACCATGCATCTTTACAATAGCATATTTTTAATGCAACATGAAGGGTGGTTTTTATATGTTGTATTGTATTCATGGATGNNNNNNNNNNNNNN
Ps104502	SNP_path_199442	A/G	6.3	A	B	A	B	A	B	A	B	GCCGATTTCTGGACACGGGGGAGGGAACAATGTGTCACCGGGTAGTGGCAACCTCGGATACGGAGGTGGCAACAACGGTTACGGATTGGGGACTGAAGG[A/G]TATGGAAGAAGCAGCGGTTCCTCTCTTGCACCAACATCTNNNNNNNNNNNNNNNNNNNNNNNNNNNNNNNNNNNNNNNNNNNNNNNNNNNNNNNNNNNN
Ps122563	SNP_path_438530	A/G	6.3	A	B	A	B	A	B	A	B	GTAAACCTACAGAATAAGATGAGAGCTACTTGGTCTAGACAAGATCCAGAGTTGAATGAGATGTTGGAAGCAATGCAGCATTATCGACCACCTCAGCCC[A/G]ATGACATGGATTAGGATGTCTCAAAACATTTTNNNNNNNNNNNNNNNNNNNNNNNNNNNNNNNNNNNNNNNNNNNNNNNNNNNNNNNNNNNNNNNNNNN
Ps141903	SNP_path_401246	A/G	6.3	A	B	A	B	A	B	A	B	ATAACTCATGTATCTGGCTGATAGGTTATGGTATCATTGTATACATCAGGTACCACTATCATGGGGGTCTACCTCTAAGGCCAGGTATCTGAGTGAATT[A/G]TCTAGATGTCATACTACGACTATCCACTCNNNNNNNNNNNNNNNNNNNNNNNNNNNNNNNNNNNNNNNNNNNNNNNNNNNNNNNNNNNNNNNNNNNNNN
Ps129316	SNP_path_339858	A/C	6.3	A	B	A	B	A	B	A	B	NNNNNNNNNNNNNNNNNNNNNNNNNNNNNNNNNNNNNNNNNNNNNNNNNNNNNNTCCTCATCAACACTCACGAACATATGAAATCCATTTATTTGCCAG[A/C]TTATCATCATCTGGAACAATAAAAACATCATACATTTACATATTGTACATTTTACTTAACACNNNNNNNNNNNNNNNNNNNNNNNNNNNNNNNNNNNNN
Ps121935	SNP_path_313030	C/T	6.3	A	B	A	B	A	B	A	B	NNNNNNNNNNNNNNNNNNNNNNNNNNNNNNNNNNNNNATAGGTATTGATAGCTGGTTAAAGAGAATTTGAGAAGATTCATGTACCAATGTAAGCCTTCT[C/T]CTTTAGGGTTTTGGAGAGGAACATGCATTTGAGTGAGTCTGAAGCACCTATTATCTCCATTTGCATGTTGAAGGTGGNNNNNNNNNNNNNNNNNNNNNN
Ps138697	SNP_path_254432	C/T	6.3	A	B	B	A	B	A	A	A	NNNNNNNNNNNNNNNNNNNNNNNNNNNNNNNNNNNNNNNNNNNNNNNNNNNNNNNNNNNNNNNNCACTAAACTCGTGTTAATGTTGTCAGGGACCTTAA[C/T]CCCTTGCATGATATCATCAATCACGACGATTACAAGGAAAAGTACTTCAAANNNNNNNNNNNNNNNNNNNNNNNNNNNNNNNNNNNNNNNNNNNNNNNN
Ps133155	SNP_path_116557	T/G	6.3	A	B	A	B	A	B	B	B	NNNNNNNNNNNNNNNNNNNNNNNNNNNNNNNNNNNNNNNNNNNAGTTTGCATTACATTTAAGAAATTTATGTTCACGATAGTGTGAATGCATATACAAA[T/G]GAGCAGTGCTAGAAACACTAATTTTATGTTNNNNNNNNNNNNNNNNNNNNNNNNNNNNNNNNNNNNNNNNNNNNNNNNNNNNNNNNNNNNNNNNNNNNN
Ps140713	SNP_path_198529	A/C	6.3	A	B	B	A	B	A	B	A	NNNNNNNNNNNNNNNNNNNNNNNNNNNNNNNNNNNNNNNNNNNNNNGTTGAGATTGACCATGAAGAACATGGCAAACTCTACCAACTCCACCAAGTTCA[A/C]CAAGAGATTTCAAGTCCTTCTCCTTCANNNNNNNNNNNNNNNNNNNNNNNNNNNNNNNNNNNNNNNNNNNNNNNNNNNNNNNNNNNNNNNNNNNNNNNN
Ps123049	SNP_path_137048	C/T	6.3	A	B	A	A	A	A	A	A	NNNNNNNNNNNNNNNNNNNNNNNNNNNNNNNNNNNNNNNNNNNNNNNNNNNNNNNNNNNNNNNNNNNNNNCAGAGTTGGAATATGTTATAGGACCAGAG[C/T]ATCCGTTTGCAACCCAGGTCCAGAGGGCATGTGAACTCTCAAATGCATGTGTTTCCATAATTAGGACATGCTTTGACTATAANNNNNNNNNNNNNNNNN
Ps108619	SNP_path_112884	A/G	6.3	A	B	A	B	A	B	A	B	NNNNNNNNNNNNNNNNNNNNNNNNNNNNNNNTCCTAGTCCCTGAGTATTTGGATGATTGTCGTAATTAGTCTACCCTTCAAATACTTATCTTCAATTAA[A/G]GAATTGTTACTTAATCCACCTCAAAAATTTCATAAATAACTTNNNNNNNNNNNNNNNNNNNNNNNNNNNNNNNNNNNNNNNNNNNNNNNNNNNNNNNNN
Ps117911	SNP_path_61982	A/G	6.3	A	B	A	B	A	B	B	B	TTTCTTCTATCCTATTGGAATGTACTCCAATTCCTATCAGCTACTCAAATCTTTATCTGTTTTAGATTCTTCAATCCAAAGGTAACATATGAAGAATAA[A/G]AAGGTTTCTTTATCATGTTATCTCCAAATTTATCCAATATCTTAGTGNNNNNNNNNNNNNNNNNNNNNNNNNNNNNNNNNNNNNNNNNNNNNNNNNNNN
Ps155862	SNP_path_84444	A/C	6.3	A	B	A	A	A	A	A	A	NNNNNNNNNNNNNNNNNNNNNNNNNNNNNNNNNNNNNNGGAATTTGTGTGATTCAGCTTGCAACCCATGTGAAACTTTGGATGAGTGGTTAGGATGAAT[A/C]TGAGAGAGGAAAACTCTTATGAATTGTGCNNNNNNNNNNNNNNNNNNNNNNNNNNNNNNNNNNNNNNNNNNNNNNNNNNNNNNNNNNNNNNNNNNNNNN
Ps162763	SNP_path_407025	C/T	6.3	A	B	A	B	A	B	A	B	NNNNNNNNNNNNNNNNNNNNNNNNNNNNNNNNNNNTCAATTGTACTCAAAAGCTTGGCTATGATAGCCCTTCGCATAAGAGCTTTGCCCCAATAGTTAG[C/T]TATATTCTATTTAAGTCCTCTATAGGGTTCTGAACCACTCATGGAGTTCTAGTGACACAAGACTTCAACTTATTAATGAAATAATAAGATTAAGGAACT
Ps137856	SNP_path_95782	A/T	6.3	A	B	A	B	A	B	B	B	NNNNNNNNNNNNNNNNNNNNNNNNNNNNNNNNNNNNNNNNNNNNNNNNNNNNNNATGCTTGATTTTTCTTTTGATGTTAGGTTTTGAGTTGTTCAGTTC[A/T]GGGACGGGTGATCTTTTTTATCAGAGTAATGAATTGGATCCATATATTAAAGATAAGAATGTGAGATAAATTCAAATACTTGAATTTTNNNNNNNNNNN
Ps136307	SNP_path_102338	A/G	6.3	A	B	A	A	A	A	A	A	GGATTACAAGAACAAATCAGTGAGACTCTTAAGTCCATGCTTCCAAAAATGTATGATAGTTGGGGATGGCGGAAAGTCTCATCACCTCTTTTTTTATGA[A/G]ATGGGTTCGAAGTTTAAAATGGTGATTATTGAATTAGGAGAGACTAAGNNNNNNNNNNNNNNNNNNNNNNNNNNNNNNNNNNNNNNNNNNNNNNNNNNN
Ps135199	SNP_path_199655	C/T	6.3	A	B	A	B	A	B	A	B	NNNNNNNNNNNNNNNNNNNNNNNNNNNNNNNNNNNNNNNNNNNNAAGGTCCCATCTGGGGGACCTCGCAAGGGATACCGACAATGTGTGGTAAGCGCAA[C/T]AGATCAACAACATGGTTATGATCAAAAGAANNNNNNNNNNNNNNNNNNNNNNNNNNNNNNNNNNNNNNNNNNNNNNNNNNNNNNNNNNNNNNNNNNNNN
Ps114560	SNP_path_130408	A/G	6.3	A	B	A	A	A	A	A	A	NNNNNNNNNNNNNNNNNNNNNNNNNNNNNNNNNNNNNNNNNNNNTTAACAATATCATTCATATCTATTTTTACAATGGAACTTAAATCTCTTTCATTGC[A/G]GTGATATTAACAAAGTGCTTACCGTAAACCCACTGGAAACCAAAGCTGCATCGTACAGAAGATCAATAGCTCNNNNNNNNNNNNNNNNNNNNNNNNNNN
Ps138095	SNP_path_141263	A/G	6.3	A	B	B	A	MD	A	B	A	GGAACAACAATTTCTACACATATTTAGTAAAATAAAACACATTTTTTTCAAAACGTATTTAAGACCGACCAAAAGGCCCAAAAATACTGACTCAATACA[A/G]GAAAGTCTAGCCTAGTAGACTCTCATANNNNNNNNNNNNNNNNNNNNNNNNNNNNNNNNNNNNNNNNNNNNNNNNNNNNNNNNNNNNNNNNNNNNNNNN
Ps158710	SNP_path_444515	A/T	6.3	A	B	A	B	A	B	B	B	GAGTATGATTCTGAAGATCTTGAAGACATGATTATTAATCCAACTGATTCTGTTGTTGTTTGCGCGCGTACTGAAGACGATGTGAATTTCCTTGAAGTA[A/T]GTTAGTTTTATGTTATATACATTATGTGAATTGAGCAATATGTTTAGNNNNNNNNNNNNNNNNNNNNNNNNNNNNNNNNNNNNNNNNNNNNNNNNNNNN
Ps163618	SNP_path_186006	A/T	6.7	A	B	B	B	B	B	B	B	TTAACTATAATAATTTTACAAAAATCTCAATAACTCCCAACAACACCAAAAACACGCACCACCCATCGATAAAATCATTTAGACGCATAAAACATAAAT[A/T]AATTAATTTAAAAACCAGGTGTCGCACCACGAAAACTTCTTAAGCGCGTCGCACACTCAAAAATACAACAGAGTNNNNNNNNNNNNNNNNNNNNNNNNN
Ps141945	SNP_path_408726	A/G	7.2	A	B	B	A	B	A	B	A	NNNNNNNNNNNNNNNNNNNNNNNNNNNNNNNNNNNNNNNNNNNNNNNNNNNNNNNNNNNNNNNNNNNNNNNGTCAAGGTGAATGAACATGGAGGAAAAT[A/G]TGGCATTGAATGGATATCCTTGAGTGAAGATGGATAATACTTGGAGTTTGAGGGAAGACTGGTCTAGNNNNNNNNNNNNNNNNNNNNNNNNNNNNNNNN
Ps158431	SNP_path_279017	A/T	7.2	A	B	B	A	B	B	B	B	NNNNNNNNNNNNNNNNNNNNNAAAATGTGTCGGCCATTTAGAGTATGAATTCTAGAAAAATGGAATGATGATAACAACCTATGAATTGAAGGTGACTTG[A/T]TATGTAATATAAAAAACAAAAATATATCTNNNNNNNNNNNNNNNNNNNNNNNNNNNNNNNNNNNNNNNNNNNNNNNNNNNNNNNNNNNNNNNNNNNNNN
Ps147216	SNP_path_206775	A/G	7.2	A	B	B	A	B	A	B	A	NNNNNNNNNNNNTGGAGATGCCACCACATCTAGTATCTCTAGGAAGGATATTCATAAGATGCCTCTATAGGCGCTCTAGAATGGTATTATCAGAATATT[A/G]AGGATCACTTTTCTTTCGCAATCTCCTTACCNNNNNNNNNNNNNNNNNNNNNNNNNNNNNNNNNNNNNNNNNNNNNNNNNNNNNNNNNNNNNNNNNNNN
Ps145895	SNP_path_204667	A/T	7.2	A	B	B	A	B	A	B	A	NNNNNNNNNNNNNNNNNNNNNNNNNNNNNNNNNNNNNNCTCGGGTGAAACCTTATCATAATAGGTGATGGTTGAGAAAGTTTTGCATACTCTTACTCCT[A/T]TATATACATGATTGTAGTGACAATTAAGNNNNNNNNNNNNNNNNNNNNNNNNNNNNNNNNNNNNNNNNNNNNNNNNNNNNNNNNNNNNNNNNNNNNNNN
Ps154626	SNP_path_108233	C/T	7.2	A	B	B	A	B	A	A	A	NNNNNNNNNNNNNNNNNNNNNNNNNNNNNNNNNNNNNNNNNNNNNNNNNNNNNNNNNNNNNNNNNNNNNAAAAAAAATGGCATGCCTTGTGGATTACTA[C/T]ATCCCGAGCCATTGAATCTTTTAGTTTATGTTAAGAGTGATGAAATATCATGTATTCCATAGNNNNNNNNNNNNNNNNNNNNNNNNNNNNNNNNNNNNN
Ps157743	SNP_path_163564	A/G	7.4	A	B	A	A	A	A	A	A	NNNNNNNNNNNNNNNNNNNNNNNNNNNNNNNNNNNNNNNNNAGGTGATTCAAGAAATATTTATGACATTTGATTATAACATGAAGTTTCAAATCAAAGA[A/G]CATATGAACATGACTGCCTATCTAGAAAAAAGCTTATATGAAACCACTCGCAGGACANNNNNNNNNNNNNNNNNNNNNNNNNNNNNNNNNNNNNNNNNN
Ps136405	SNP_path_128029	A/G	7.4	A	B	B	A	B	MD	MD	MD	NNNNNNNNNNNNNNNNNNNNNNNNNNNNNNNNNNNNNNNNNNNNNNNNNNNNNNNNNNNNNNACAGTGAGGACCCTATCCTTACTTTAAGTATGTGGGA[A/G]TGGCGATCGGTGTCATGACTTTGCCCTTCATCACACCCACTCTCAATTATCANNNNNNNNNNNNNNNNNNNNNNNNNNNNNNNNNNNNNNNNNNNNNNN
Ps108159	SNP_path_38891	C/T	7.4	A	B	A	A	A	B	B	A	TCATATAGACAATCCAAACTAGTGGGAAAAGAATTTTGATGTAGTTTGTATGTATCTTTCGGAAGAATTATACTAGAACACCCTTTTCCAACACAAGCT[C/T]TTTTACTAGTTGAAACCTATGAAGCACTGACACCCCAAATTTGACCCCAACGCTGACACCAGTAATAATTTCAAAAAATAAATAAATTNNNNNNNNNNN
Ps115683	SNP_path_58865	C/T	7.5	A	B	B	A	B	A	B	A	NNNNNNNNNNNNNNNNNNNNNNNNNNNNNNNNNNNNNNNNNNNNNNNNNNNNNNNNNNNNNTATAGGTCAAATCAATCATTGAAGAATTGTGATTTCTC[C/T]AATGGAGATGTATCACCTAATGTATAGTATCAGAAGAAGAGTTTAGAGCATTTACTATTCACAAATCACAATNNNNNNNNNNNNNNNNNNNNNNNNNNN
Ps120323	SNP_path_449278	A/G	7.5	A	B	B	B	B	A	A	A	NNNNNNNNNNNNNNNTCTAAATGCAATGGAAAATAAGGGTTCTCACATTTTCGTAAACAGGTATGGATAAAAAAAAGTTAGTTCATGAGAGAATGGTTC[A/G]TTTTGGATCATGGAATAAAGACACATTTACTGAAAAATCTANNNNNNNNNNNNNNNNNNNNNNNNNNNNNNNNNNNNNNNNNNNNNNNNNNNNNNNNNN
Ps151793	SNP_path_437474	C/T	7.5	A	B	B	A	MD	A	MD	A	NNNNNNNNNNNNNNNNNNNNNNNNNNNNNNGGCAAGCTAGCCACTGGTTGACAATTTCCCTAGGGCGAGCCACATTACCAAAAAACAGGGTCCTCTATT[C/T]AACTTTTTGGATACTGCTATGCAAGGCCATATGAGTCNNNNNNNNNNNNNNNNNNNNNNNNNNNNNNNNNNNNNNNNNNNNNNNNNNNNNNNNNNNNNN
Ps130980	SNP_path_185594	A/G	7.5	A	B	B	A	B	A	B	A	NNNNNNNNNNNNNNNNNNNNNNNNNNNNNNNNNNNNNNNNNNNNNNNNNNNNNNNNNNNNNNNNNNNNNTCATGTACTAAATAGGTCATGGAGTTTTAT[A/G]TGATTCAACTCATGCTTTAACATTGATGACTATTTGAGCTTAATGATTATTTTAGCTTTGCTACCTAAAACTTGTNNNNNNNNNNNNNNNNNNNNNNNN
Ps124536	SNP_path_370068	A/T	8.1	A	B	B	A	B	A	B	A	NNNNNNNNNNNNNNNNNNNNNNNNNNNNNNNNNNNNNNNNNNNNNNNNNNNNNNNNACTTTTGATGGAATTAATGAGAGGCTCACCACACCAAAGAAAA[A/T]TTCAAAATTTAACTTTAGATCCATCACCAAGCAGCCAACAAGACTTGTCTGGAATATTGTGAAGGTACAAGAAACACAAGAAANNNNNNNNNNNNNNNN
Ps127762	SNP_path_99554	C/G	8.1	A	B	B	A	B	A	B	A	NNNNNNNNNNNNNNNNNNNNNNNNNNNNNNNNNNNNNNNNNNNNNNNNNNNNNNNNNNNNNNNNNNNNNNNNACATCTTTCTCTTTCAGTTAGAGACAT[C/G]TGAATTCTTTCTCCCACACCATTCTATTGTAGTATCTTTCAAACAGAAAAGTACCTATAAATACTGTGTTTCACACAAANNNNNNNNNNNNNNNNNNNN
Ps157176	SNP_path_96285	C/T	8.1	A	B	B	A	B	A	A	A	NNNNNNNNNNNNNNNNNNNNNNNNNNNNNTTATTACATCATCCCCTCATAGTTCTAAATGTTTACAAGTTCTAATTGACTCCTAAAATATTCAAAACTC[C/T]CAATCTTCAAGGCTTTTGTAAAGTCATTTGCCGATTTCTCATTTGTAGGACAATGTATAACTTATATCATGTCTTTCATCACTTACTCTCTTATGAAAT
Ps132686	SNP_path_454477	A/T	8.1	A	B	B	A	B	A	A	A	NNNNNNNNNNNNNNNNNNNNNNNNNNNNNNNNNNNNNNNNNNNNNNNNNNNNNNNNTTGTGACTAACTATGCATGGACTCGAATTCGTATGTGTGTCTT[A/T]TGTGTTGAACAAAATTAATAAAGTAAAGTGAGGAACCTTAGAATAGTCATGTAAATCCCCACANNNNNNNNNNNNNNNNNNNNNNNNNNNNNNNNNNNN
Ps129807	SNP_path_417591	C/T	8.1	A	B	A	A	A	A	A	A	GATATGTCGGTATATGAAAAGGAAACTTTCAGTAATAAGGTGATTCAGGTAAATAATGATCCACTACTAGTGATAAATGTATGGGTATCATCTTAATTT[C/T]AAGTTGAACTAGACTCTGATACTAAAATCCACCACNNNNNNNNNNNNNNNNNNNNNNNNNNNNNNNNNNNNNNNNNNNNNNNNNNNNNNNNNNNNNNNN
Ps146374	SNP_path_374407	A/G	8.1	A	B	B	A	B	A	B	A	NNNATTTTATTAATTATGAAAAAATTAAAGGTGGTAATGTTGAAACTTAGGTGACGCTACCTATAAGACCATACAGTTACGGAACTTCAAAGCACCCAA[A/G]GAGTGTATGTATAAGTAACCTCATTCTTAATTAAACACAACTTTACTCTAACGATTTTTCTGTAATNNNNNNNNNNNNNNNNNNNNNNNNNNNNNNNNN
Ps155319	SNP_path_339527	A/G	8.1	A	B	B	A	B	A	A	A	NNNNNNNNNNNNNNNNNNNNNNNNNNNNNNNNNNNNNNNNNNNNNNNNNNNNNNNNNNNNNNNNNNNTGATATTAAGACAAGTCTTCATTTGTCGTGTC[A/G]ATTAAGGTTCTTAGTTTAGATGGTGACAATTAGAGTTATCATATGATGTGANNNNNNNNNNNNNNNNNNNNNNNNNNNNNNNNNNNNNNNNNNNNNNNN
Ps151147	SNP_path_285583	A/G	8.1	A	B	B	A	B	A	B	A	NNNNNNNNNNNNNNNNNNNNNNNNNNNNNNNNNNNNNNNNNNNNNNNNNNNNNNNNNNTTTTGGTTGGTGAGAATATTCTAAACCTGCCTAGATTTGCT[A/G]CAAAATTATTGGGTTTGCCACATAATAAACAGAATCTGGCAAGCCACTTCATTCAAGACCCTATCTTTATGTATCAAAAAAGAATTGTCAAACCCTCGG
Ps121335	SNP_path_211185	A/T	8.1	A	B	B	A	B	A	B	A	NNNNNNGTTTTGGTCACATGCAGATGTATTATGCAAGGAGCTGAACCATTGTCTTCTAGTAAAGTTGAAAACAAACTTTTAAGTGGTCGCAATTCATCC[A/T]TGCATGAACTTAAAAGAAGTCGATCGACGCCACGAGGAAAGTTTTTTGTATTATAATGATGAGTTCANNNNNNNNNNNNNNNNNNNNNNNNNNNNNNNN
Ps151999	SNP_path_67587	A/G	8.9	A	B	B	A	B	A	B	A	NNNNNNNNNNNNNNNNNNNNNNNNNNNNNNNNNNNNNNNNNNNNNNNNNNNNNNNNNNNNNNNNAGTTAGGTGAGAGAGAAGTAGAGAAGTGATAGTGC[A/G]TTTCTCTTAATTGGTGTAGAAGAGAAATAGATAAGAGAGAAGGAAATGAGTGAAATCCATCATTTTTCACAATCTCTTCAAAAGAGAGAAGAAAGAGAT
Ps117643	SNP_path_427212	C/T	8.9	A	B	B	B	MD	A	MD	A	NNNNNNNNNNNNNNNNNNNNNNNNNNNNNNNNNNNNNNNNNNNNNNNNNNNNNNNNNNNNNNNNNNTTTTCACATGGTGCATGCAAAGTTCAAGTATCC[C/T]GACCACAAAACAAGTATATATTTAATAGAAACACATTATAACATTTAAATNNNNNNNNNNNNNNNNNNNNNNNNNNNNNNNNNNNNNNNNNNNNNNNNN
Ps144202	SNP_path_421464	A/T	8.9	A	B	B	A	B	A	MD	A	NNNNNNNNNNNNNNNNNNNNNNNNNNNNNNNNNNNNNNNNNNNNNNNNNNNNNNNNNNNNNNNNNNNNNNNNNTCACGGTCACAGAATCGTAGTACAGC[A/T]TTTCATCAATCTGAGTATCAAAACCAAATGATTGTATCATATATAAAAGCCTTGAATCCTCAACTTTCATGGCTTCAAACTTTTTAAAATATGTTTTTG
Ps144195	SNP_path_420331	C/G	8.9	A	B	B	A	B	A	A	A	ACCGACACTTTGTTGTTATGTTCAATTATTTAACTTTCTCAAAATATTATTTGTGTCGACTTGTCTGAGTTAGTTCTTTATAGAAGCATAATGTTTTTT[C/G]TGTTGGAACAGGTAGACATCAGGAAAATGAATGGGGTGTGAAATCTCTTAACAATGGACAAAGTAGTAAATTGTCCAAAAGTCAGAGAATAGCATCCTN
Ps145422	SNP_path_407839	A/C	8.9	A	B	B	B	A	A	A	A	NNNNNNNNNNNNNNNNNNNNNNNNNNNNNNNNNNNNNNNNNNNNTCATCAACTGTAATAGTTCTCTAAATCAAACATAGGTGTAAATGTGTAATTAAAC[A/C]TGAGACTTTTCTATTCACATTGAAAAAAATGAGGCNNNNNNNNNNNNNNNNNNNNNNNNNNNNNNNNNNNNNNNNNNNNNNNNNNNNNNNNNNNNNNNN
Ps160274	SNP_path_405173	A/G	8.9	A	B	B	B	B	A	A	A	ATTGGCTAAAGCATCTGCAATTTTGTTAGCATTCCTAAATATGTGAATAACTCTAACTACCCCATCTTTATTAAGTATCTGCTTCACATTAGGGATATT[A/G]ATAGCTTGATACACCACATTGTTGTCAACTTGAAGAAAGATTCTTCTATATCTTGATCATATGACAAATNNNNNNNNNNNNNNNNNNNNNNNNNNNNNN
Ps144102	SNP_path_401944	A/G	8.9	A	B	B	A	B	A	B	A	NNNNNNNNNNNNNNNNNNNNNNNNNNNNNNNNNNNNNNNNNNNNNNNNNNNNNNNNNGATAGAATACTGTTTGATTTGCCTATACTAAAACATTGCTGC[A/G]AAATGGAATTGGACATGAATTGCCTATCTAAAGAATGTAAAACAAATGTATGAATAATTNNNNNNNNNNNNNNNNNNNNNNNNNNNNNNNNNNNNNNNN
Ps137236	SNP_path_348154	A/T	8.9	A	B	B	A	B	A	MD	A	NNNNNNNNNNNNGAAACTTTGAGTTGAAAAATCAAACCAATTAATAATATAACAACGACTTCAAAGTCAATTGCACCAAAAGACATAAAACAATCATAA[A/T]AGCGTAATGGATGGGCTGCCATTCAAANNNNNNNNNNNNNNNNNNNNNNNNNNNNNNNNNNNNNNNNNNNNNNNNNNNNNNNNNNNNNNNNNNNNNNNN
Ps109812	SNP_path_346256	A/C	8.9	A	B	B	A	B	A	B	A	NNNNNNNNNNNNNNNNNNNNNTCCAAGGGCTCACATTCAATCTCTTCTAACTAACTTCTAACTGCATTTCCCTCCTGATTTCTACCACCTCTTATCTAT[A/C]TAAAACATAGTTCCTTAATTCATGAGAAGGCATCANNNNNNNNNNNNNNNNNNNNNNNNNNNNNNNNNNNNNNNNNNNNNNNNNNNNNNNNNNNNNNNN
Ps143691	SNP_path_325863	C/T	8.9	A	B	B	B	B	A	B	A	NNNNNNNNNNNNNNAACCCGATGACAGTGTTACTTCTTTTGATTATCTCATGGAGAAAGAAGCGCTTCTTCTCGGAACTTCGAACGGGCTTTTATTGCT[C/T]TATGATGTTGACGCTAACGCAACTCAAGTTGTTGGTAACTTGGATGGTGGCGTCAACTGCATTTCCCTTAGTCCTGATGGTGAACTTCTTGCTATAATT
Ps119307	SNP_path_290571	A/G	8.9	A	B	A	A	A	A	A	A	NNNNNNNNNNNNNNNNNNNNNNNNNNNNNNNNNNNNNNACCATAACAAGTCAATAAAAGTCATGATACACCGAATCAACTATCCAAAAATTACATTGTT[A/G]AATGAAAAGTTAAAAGAGTACCCAAAGATTAATCTGATGTGCTTAAGAATAATGAATATAACATGTAGTGATTAGATGCACANNNNNNNNNNNNNNNNN
Ps106185	SNP_path_28430	A/G	8.9	A	B	B	A	B	A	B	A	NNNNNNNNNNNNNNNNNNNNNNNNNNNNNNNNNNNNNNNNNNNNNNNNNGATTTATCTCTCATATGAAAGTTCAAACTCAATAGCTATGTGTATCTATC[A/G]TATCACCAAATTAGATTTAGATAAGTACACACTACAATGTTTAGCANNNNNNNNNNNNNNNNNNNNNNNNNNNNNNNNNNNNNNNNNNNNNNNNNNNNN
Ps121692	SNP_path_271690	C/T	8.9	A	B	B	A	B	A	B	A	NNNNNNNNNNNNNNNNNNNNNNNNNNNNNNNNNNNNNNNNNNNNNNNNNNNNNNAAGATGAATGCAACCGATAATCGGAAATTAAATATACATTCAAAA[C/T]AGTAGACAACATAACCCAAAGGAAAACTCGATACGAATCATTACCGAACATAACATCGTGAGGGTGAATGTGATGCTTGTACTGTTGTAAGTTGTNNNN
Ps136845	SNP_path_245586	A/C	8.9	A	B	B	A	B	A	A	A	NNNNNNNNNNNNNNNNNCACTTGCAGTTGAGATATTTCTTATCATCATGAGGAGAATTTTCGTATGGCAAGAAGATTCTAGAATGACTATTATTTCCTC[A/C]GAGTGGTCGACCAGGACCAATATGACCGACCCAAAACANNNNNNNNNNNNNNNNNNNNNNNNNNNNNNNNNNNNNNNNNNNNNNNNNNNNNNNNNNNNN
Ps136770	SNP_path_225709	A/G	8.9	A	B	B	A	MD	A	MD	A	NNNNNNNNNNNNNNNNNNNNNNNNNNNNNNNNNNNNNNNNNNNNNNNNNNNNNNNNNNNNNNNNNNNNCTCATGTGCAAGTTATTCCACATTGTACTGT[A/G]AGCATTACTCCTTTTAAACTTATCTATTTCACACAATTCATGGTTGTCAGCTTGTTGAACTTCCTCTTTTAAATTANNNNNNNNNNNNNNNNNNNNNNN
Ps143088	SNP_path_203589	A/G	8.9	A	B	B	A	B	A	B	A	NNNNNNNNNNNNNNNNNNNNNNNNNNNAACACATGAGGATTATATACGGCTATTAAGGCATAATGCTGTTTTAATAATGGAATTATTGAGAGGTACATG[A/G]CATTAAGGAAAAATTAAGCCTGCAACTTAGTGGAACACTTTGAATGGTTTGTAAAAGTTTAGTATATAAAATACAAGTTAATTAATGANNNNNNNNNNN
Ps111098	SNP_path_181856	C/T	8.9	A	B	B	A	B	A	A	A	NNNNNNNNNNNNNNNNNNNNNNNNNNNNNNNNNNNNNNNNNNNNNNGCACCTGTTAGTATACTTAAAGTCTGTCATCAAAGAAACACTGAGGTTGCATC[C/T]TTCTCTACCGTTGTTGGTTCCAAGAGAGTGTAGGGAGAAATGTCGAATCAATGGGTATGANNNNNNNNNNNNNNNNNNNNNNNNNNNNNNNNNNNNNNN
Ps118541	SNP_path_167922	C/G	8.9	A	B	A	A	A	A	A	A	TGATGTTTTGAGATAACCTGAAATAGATGTTATATCTAATGATCCTCCTGTTGGTAGCTTAGAATGCACCCAGCTTCCGAGTACAAAATCTATCTGAGA[C/G]ATACAAATAAAATGGGCAAAGAACAAATTCAGAANNNNNNNNNNNNNNNNNNNNNNNNNNNNNNNNNNNNNNNNNNNNNNNNNNNNNNNNNNNNNNNNN
Ps120803	SNP_path_12184	A/T	8.9	A	B	B	A	B	A	B	A	NNNNNNNNNTGAACCATGAGGAATTTGAGATGTTATGGATCTACCCTTTTTTGCACTACTGTAGCATAGTGATGATGTATGTACATTCATGATTTAGAT[A/T]TTTATGCTAGGCTTTTAGATGTTAGAAGCNNNNNNNNNNNNNNNNNNNNNNNNNNNNNNNNNNNNNNNNNNNNNNNNNNNNNNNNNNNNNNNNNNNNNN
Ps152792	SNP_path_114794	C/T	8.9	A	B	B	A	B	A	A	A	NNNNNNNNNNNNNNNNNNNNNNNNNNNNNNNATTAAGTGCAAGTTTTGTTGATCCATCAGATATTGCTCTATCACCTATCGTGGTAGATAAATCACCTC[C/T]AGGTGGATCTCGCAGGTATATAACCAAATTGATTCTCAGTGANNNNNNNNNNNNNNNNNNNNNNNNNNNNNNNNNNNNNNNNNNNNNNNNNNNNNNNNN
Ps110715	SNP_path_110720	A/G	8.9	A	B	B	A	B	A	B	A	NNNNNNNNNNNNNNNNNNNNNNNNNNNNNNNNNNNNNNNNNNNNNNNNNNNNNNNNNNNNNNNNNNNNNNTTTATGCTAGGCTTTTAGATGTTAGAAGC[A/G]CTATTAGTTAAGTTGGAAACTGAATGTTAACTTCTTTGATTGCATTGCACAATTGTTTTTGGCTTGGATAATGTTTATGTTGATGGTTATGGACCATGA
Ps115879	SNP_path_109771	A/G	8.9	A	B	B	A	B	A	B	A	NNNNNNNNNNNNNNNNNNNNNNNNNNNNNNNNNNNNNTGTTAAAGTTGGGCCATTGAGCGTTCCTGAGCCACCACCATGGAAGAAAGCTTCAAAAGACA[A/G]TGCCATAAAAAAATACACCCCTCATAATTTTGTTACCTTTGTGTATCAAACAAACTTAGGAGATTCGTTTCGTAGTGTAGCGTTGACNNNNNNNNNNNN
Ps127350	SNP_path_427415	C/T	8.9	A	B	A	B	A	A	A	A	NNNNNNNNNNNNNNNNNNNNNNNNNNNNNNNNNNNNNNNNNNNNNNNNNNNNNNNNNNNTTGTGTCTACTACAAGATTTGTGGGCAAGATATTATAATT[C/T]TTATGACTTAGATATTCTATCATTATGTGAGGTCGGATAGAATATTCAATCATTATCTGTGGTCTGATTGATTCATATTCTTATGTCAACANNNNNNNN
Ps112213	SNP_path_399761	A/G	9	A	B	B	A	B	A	B	A	NNNNNNNNNNNNNNNNNNNNACTGATTAAAAATTTAATCTACGTATACTACATTTTTTGGAGTGGTATGATGTGGCTAATATCAATCATTCATAGACAC[A/G]AGGATAGTCACACTACTCTAATGTTACATTACATGAATTAATAGTTGGATTAGGTGGCCAATTAGCATATAATTANNNNNNNNNNNNNNNNNNNNNNNN
Ps100500	SNP_path_312077	T/G	9	A	B	B	B	A	A	A	A	CTTCAACTGAAGATATAGATGGACCTCTTGTTAAATTGCCTCCACCAACTACCAAATTGCCCAGGGAAAAACATGTATTAGTCCTTCTCTCTTGGTTCA[T/G]TTTTGTTGTTGCTATTGATCTGTGAAATCNNNNNNNNNNNNNNNNNNNNNNNNNNNNNNNNNNNNNNNNNNNNNNNNNNNNNNNNNNNNNNNNNNNNNN
Ps121837	SNP_path_296816	C/T	9	A	B	B	A	B	A	B	A	NNNNNNNNNNNNNNNNNNNNNNNNNNNNNNNNNNNNNNNNNNNNNNNNNNNNNNNNNNNNNCACTCCCAATACATCAACATAACTAAAAAAATTACTCA[C/T]ACTCTAAACATGTTAAATGTCTCAGAATCAACCTTTTTGGTTCGACTCAATCAATCACACGCTTAAAACTCATTTATCATTAATAACGATTAAACCATT
Ps156482	SNP_path_276283	A/G	9	A	B	B	A	B	A	A	A	NNNNNNNNNNNNNNNNNNNNNNNNNNNNNNNNNGCTCTTTCGTTCCTACGAAGAAGACGAGTTGCACGAGTTGGTTTCTAGATGGTTGAGGACACATAC[A/G]GGGTCGTTTTTGGACGGTTGAAGGCAAAGCGCAATCGAAGACGTCATTGAAGCAATGTCTGAGGTTAGTTTTTTTTTTNNNNNNNNNNNNNNNNNNNNN
Ps155105	SNP_path_266755	C/T	9	A	B	B	A	B	A	B	A	NNNNNNNNNNNNNNNNNNNNNNNNNNNNNNNNNNNNNNNNNNNNNNNNNNNNNNNNNNNNNNNNNNNNNNAAGAGCGTTGAAAATGTCGATTCTGTCAA[C/T]ACGCCCATATCTGCCATGCAAATACTGATAGTGGGGAAATGAGTACCAATACAAGCAATGATTCAAAAGCCAAATAAGGCTAAATATNNNNNNNNNNNN
Ps114888	SNP_path_224153	A/G	9	A	B	B	A	B	A	B	A	CGGGTCATTCAAAATAGGCGTCAGACTTCCTTTGGAAGTAAAAGCAACACTTATTGAATTCCTTCAGAATAACGCCGACCACATGAGATGCCTAACATT[A/G]ATCCTAGTGTAGCATGTCACCATCTAAATATGGACATGAGCACTTGTTACGTCTCCCAGCNNNNNNNNNNNNNNNNNNNNNNNNNNNNNNNNNNNNNNN
Ps158257	SNP_path_164916	A/G	9	A	B	B	B	B	A	A	A	NNNNNNNNNNNNNNNNNNNNNNNNNNNNNNNNNNNNNNNAAAATATGTGGGAGGAGACCTCAATTTATAGGCTACAGGTTGACAAAAATAAGAATATTT[A/G]TAGTACCTAATTGATTACACTCAGGACNNNNNNNNNNNNNNNNNNNNNNNNNNNNNNNNNNNNNNNNNNNNNNNNNNNNNNNNNNNNNNNNNNNNNNNN
Ps161507	SNP_path_150797	A/T	9	A	B	B	A	MD	A	MD	A	NNNNNNNNNNNNNNNNNNNNNNNNNNNNNAATACTAGCAGTATTATTAGGGAAACTCATAGTTACCAATAGTTTTAGTGATACTTTTGATCATAATATT[A/T]TAAAGATACATAAGTCTGGGACCAAAAANNNNNNNNNNNNNNNNNNNNNNNNNNNNNNNNNNNNNNNNNNNNNNNNNNNNNNNNNNNNNNNNNNNNNNN
Ps108681	SNP_path_124531	A/G	9	A	B	B	A	B	A	A	A	ACCATTTGCAGTAGTAAAACAAATTGGTGCTAGGAAAAGCAAAACTGAGAATAATAAGGTCAAGGCCAGACATCTTCAACAATCTCCCTTTAGGATTCG[A/G]AAGACTGATGAAATCGTAGAGCCGCCTCGAAAGCGTGATTACTCAGAGCCGGAAAATGATTTTAGCTTTATGGAGTCTACAANNNNNNNNNNNNNNNNN
Ps119638	SNP_path_341986	A/T	9	A	B	A	B	A	A	A	A	NTATGCCCCCACTTGCCTTAAATCTATCAAATAGGCCTCTTGCCTCCATAACATTTCCAGCCTTTGCAAGTCCCACAATCATTGTGGTGTATGTGATAG[A/T]ATTGGGTTTTAAACCTTTTTTCTGCATTTNNNNNNNNNNNNNNNNNNNNNNNNNNNNNNNNNNNNNNNNNNNNNNNNNNNNNNNNNNNNNNNNNNNNNN
Ps122831	SNP_path_79194	C/T	9	A	B	A	A	B	A	A	A	NNNNNNNNNNNNNNNNNNNNNNNNNNNNNNNNNNNNNNNNNNNNNNNNNNNNNNNNNNNNNNNGTTATGGAACATGTATATTATTCAGGATGAATTTGC[C/T]GAGTCTGCTGATTTTGATGCTAAAGACAAGAAATCGAAATCTAAGACACTNNNNNNNNNNNNNNNNNNNNNNNNNNNNNNNNNNNNNNNNNNNNNNNNN
Ps151865	SNP_path_45434	C/T	9	A	B	A	B	A	A	A	A	NNNNNNNNNNNNNNNNNNNNNNNNNNNNNNNNNNNNNNNNACACCCATTTTACTCCTATTACTTTTTCTCCCACATGAGCCTTTACGAGCTTCTAGGTA[C/T]AATTCTTCTCTATTGCCTTGATCTCAAGGTCCATTGCTTCCNNNNNNNNNNNNNNNNNNNNNNNNNNNNNNNNNNNNNNNNNNNNNNNNNNNNNNNNNN
Ps126220	SNP_path_191085	T/G	9	A	B	A	A	A	A	A	A	NNNNNNNNNNNNNNNNNNNNNNNNNNNNNNNNNNNNNNNNNNNNNNNNNNNNNNNNNNCACTAAAAACATTTTACGCATGAAAAATAGTCTTTCTATGA[T/G]ATGTGCAAGAATGCTTATTGTGAGGGAGTCAATTACTATAATAATAAACATAAGAACTAGCAATAAAACACTCTAAAAAGATATGGATNNNNNNNNNNN
Ps107270	SNP_path_97319	C/T	9.2	A	B	A	A	A	A	A	A	NNNNNNNNNNNNNNNNNNNNNNNNNNNNNNNNNNNNNNNNGCGTTTAACTTTAATATGTTTTTTTTTGTTAGTGGATTATTTGTTCTGTTTTCCTTTGG[C/T]AAAGTTAATTGACTTTGGTTGAGGGAAGANNNNNNNNNNNNNNNNNNNNNNNNNNNNNNNNNNNNNNNNNNNNNNNNNNNNNNNNNNNNNNNNNNNNNN
Ps157143	SNP_path_85286	C/T	9.2	A	B	B	B	B	A	B	A	NNNNNNNNNNNNNNNNNNNGATTTGACCCATTTGTACCATATGAATCCATTGATGGAGAAGGGAGAAGATGAACTTGATGGGAGAAGATGAATAAGAAA[C/T]TAGGGATTTGACTATCTGATTCACGAAGAAGATGGTGATTTTGGGNNNNNNNNNNNNNNNNNNNNNNNNNNNNNNNNNNNNNNNNNNNNNNNNNNNNNN
Ps124225	SNP_path_81041	A/G	9.2	A	B	B	B	B	A	A	A	TGGTGCTGGAAGGAGGATTTGTCCAGGTATAGCATTTGCTTTACCCAATGTTGAGTTGCCGCTTGCTATGTTACTTTACCACTTCGATTGGAAGCTTCA[A/G]AATGGAATGAAGAACGAAGAACTTGACATGAGCGATTCATTTGGATTTTCTTTAAGACGAAAAAATGACCTCTGTTTGATTCCTATTACTCGTCGTTCT
Ps117964	SNP_path_73230	C/T	9.2	A	B	B	A	B	A	B	A	NNNNNNNNNNNNNNNNNNNNNNNNNNNNNNNNNCATGAAACTCTTGTATGAATTTAATCACATCCTCATTAACAATATCCTATCAACTTTTCAAGAAAT[C/T]GAAACTAAACTCATTCGGGTCCGAACTTCTATCACCCTCATTGTCCCACATGACTTCTTTGATCCATTATTTAGTAAACTCAGCTTCTAANNNNNNNNN
Ps132582	SNP_path_438415	A/C	9.2	A	B	B	A	B	A	A	A	NNNNNNNNNNNNNNNNNNNNNNNNNNNNNNNNNNNNNNNNNNNNNNNNTCCTTCATTTTGTTAGCAGTCGAGCAGTCTCTAAATGATTTATTGCATGTA[A/C]AAATGCACATGAACCATCATCAGCCGCCTACTGCAACTGCAACTTTAAGTTATGCAGCAGTTAGCANNNNNNNNNNNNNNNNNNNNNNNNNNNNNNNNN
Ps158022	SNP_path_38831	C/T	9.2	A	B	B	A	B	A	A	A	NNNNNNNNNNNNNNNNNNNNNNNNNNNNNNNNNNNNNNNNACAAGGGAAATATATTCCACTTGAGCATTAGATAATTTGACCACTGATTTTTTATTTTC[C/T]TTCTAGTTTATAACTATCCTGAACACCATAAACACAAAATCTGNNNNNNNNNNNNNNNNNNNNNNNNNNNNNNNNNNNNNNNNNNNNNNNNNNNNNNNN
Ps100066	SNP_path_361406	A/G	9.2	A	B	B	A	B	A	A	A	NNNNNNNNNNNNNNNNNNNNNNNNNNNNNNNNNNNNNNNNNNNNNNNNNNNNNNNNNNNNNNNNNAACAAAAAATCACAATTAGGGAATTTGAGAAGAA[A/G]GAAAATTACAGGGGAGTGAGTGTTGCCTGGTGTAATATGCAATGAAATTTCAGAAGTANNNNNNNNNNNNNNNNNNNNNNNNNNNNNNNNNNNNNNNNN
Ps126645	SNP_path_28115	A/C	9.2	A	B	B	A	B	A	A	A	NNNNNNNNNNNNNNNNNNNNNNNNNNNNNNNNNNNNNNNCTCAATTTTTTGAAAAAAAATATACAGGTGTCAAAACAGTTAGAGAATTGAGCCAAAAAA[A/C]TTTGCTAAATTCTCTCCAAAATTATAACTGCTTGGAACTGCTCAGACACTGAAAAAAAAAANNNNNNNNNNNNNNNNNNNNNNNNNNNNNNNNNNNNNN
Ps126434	SNP_path_238430	A/G	9.2	A	B	B	A	B	A	B	A	NNNNNNNNNNNNNNNNNNNNNNNNNNNNNNNNNNNNNNNNNNNNNNNNNNNNNNNNNNNNNNTGTCATTCCTTAACCAGTTAGTTGTTGGTTCTAAAGA[A/G]TTTCTAGTGCCTTTTATTCTATCTCAGGAGGTGTAATCATTAAAGACTCGTTGCGACATTATTGGGACAAATAATATGGGTCTTAAGAAAGATTCTATG
Ps109254	SNP_path_232513	A/T	9.2	A	B	B	B	B	A	A	A	NNNNNNNNNNNNNNNNNNNNNNNNNNCTTCCCATTTGGTGATTCCCCAAACCAAGTCTCCTTTTTGGAAATCCGGATGTTTAGAATCCAACACTTTGCA[A/T]ACTCCATATCCAACAATTGGCTGAAACAAACATTTTAACATCACAAAATAAANNNNNNNNNNNNNNNNNNNNNNNNNNNNNNNNNNNNNNNNNNNNNNN
Ps114128	SNP_path_153225	C/T	9.2	A	B	B	A	B	A	B	A	NNNNNNNNNNNNNNNNNNNNNNNNNNNNNATCAATGAAGGCTTCAAATTGTCCATCAACCATTATTCAACCAAACTCCAACTGTTTCATTCAACTTTGA[C/T]GCCTTTTGATTTTTCTCTTAAATAATGAAGGCTTCTAATTTCATTAACCTTTTTCCCTAATTATATAGTCAAAGAAGAAATAAGTTATAAAGGCTTCAA
Ps105778	SNP_path_13644	T/G	9.2	A	B	B	B	B	A	A	A	NNNNNNNNNNNNNNNNNNNNNNNNNNNNNNNNNNNNNNNNNNNNNNNNNNNNNNNNNNNNNNNNNNNNNNNNGAGAACCTCTTGGATAAAGGGTCAATT[T/G]TATAGCATTTAAAGAAAAATCGAAACTTTAGAACTGCAACGATAACAACAATAAAAAATACTAATCAGATTATAGATTGTAACATGGAATGAAAAGAGA
Ps106842	SNP_path_118973	A/G	9.2	A	B	B	A	B	A	B	A	NNNNNNGGATGAATTGCGACCACTTAAAAGTTTGTTTTCAACTTTACTAGAAGACAATGGTTCAGCTCCTTGCATAATACATCTGCATGTGACCAAAAC[A/G]AATGCTTATTTATGGTTTTCAATGATAAAANNNNNNNNNNNNNNNNNNNNNNNNNNNNNNNNNNNNNNNNNNNNNNNNNNNNNNNNNNNNNNNNNNNNN
Ps100626	SNP_path_429663	C/T	9.2	A	B	A	A	A	A	A	A	NCACTCCAACTGCTTGATAAAAAGAAAAGGTTGATTCTAAAGCCTCAATTGTCCCAAAATAGAACTTTGAAACACACTATTCAACATGGAAATGAAGTA[C/T]GTGTGTCAAGTATTAATGAATCATTATAGTCGTGGCATACAAGGTATGGACATCTGAATTTTATAAGCTTAAGTGATTTAAGATCTAAGAACCTGATGC
Ps149339	SNP_path_300994	T/G	9.3	A	B	B	A	B	A	B	A	NNNNNNNNNNNNNNNNNNNNNNNNNNNNNNNNNNNNCTTTTAACATTCATAGATTTGATCACTCGTCCTCAATAAGTTATGGATCTGGCAGTGACTGTT[T/G]GGTAAGGAGATTGCGAAAGAAAAGTGATCCTNNNNNNNNNNNNNNNNNNNNNNNNNNNNNNNNNNNNNNNNNNNNNNNNNNNNNNNNNNNNNNNNNNNN
Ps148816	SNP_path_182952	T/G	9.3	A	B	B	A	B	A	A	A	NNNNNNNNNNNNNNNNNNNNNNNNNNNNNNNNNNNNNNNCATTAAGTTTGTTATCGGACATATCAAGAGAATCCAAACTTGGGAATTTTCCTAGGAATT[T/G]GGGAAGTTCATTCAAACTCAAAGAAGACAANNNNNNNNNNNNNNNNNNNNNNNNNNNNNNNNNNNNNNNNNNNNNNNNNNNNNNNNNNNNNNNNNNNNN
Ps157178	SNP_path_97819	A/T	9.7	A	B	B	A	B	B	B	A	NNNNNNNAAAAAATAATCAAATCATGCTTCCAAAAATTCTCTACACCATATTAATACCTCTTACATTGTTTCGATTAATCCTTCTATCAATCAACAAAA[A/T]TCTACTTCAAATACTGGTAACATTGATTTTACACTTGGNNNNNNNNNNNNNNNNNNNNNNNNNNNNNNNNNNNNNNNNNNNNNNNNNNNNNNNNNNNNN
Ps127739	SNP_path_9580	C/T	9.7	A	B	B	A	B	MD	MD	MD	NNNNNNNNNNNNNNNNNNNNNNNNNNNNNNNNNNNNNNNNNNNNNNNNNNNNNNNNNNNNNNNNNNNNNACACTATTATATTTTGTTTTGCATGTATTC[C/T]TGGAATGGTGAACTCTTTCTCTATCATCAGTAAGGTCGATTTATAAACCTTCCANNNNNNNNNNNNNNNNNNNNNNNNNNNNNNNNNNNNNNNNNNNNN
Ps152091	SNP_path_93980	C/T	9.7	A	B	B	A	B	A	B	A	NNNNNNNNNNNNNNNNNNNNNNNNNNNNNNNNNNNNNNNNNNNNNNGCAATTCCACTAAGGTGAACCTTCCTTCAGACCTATGTTACCGCCTTCCATAA[C/T]AGGACATGAAGGGTTCCTCGATTTTCATCTCTTGCAGNNNNNNNNNNNNNNNNNNNNNNNNNNNNNNNNNNNNNNNNNNNNNNNNNNNNNNNNNNNNNN
Ps114451	SNP_path_85040	A/G	9.7	A	B	B	A	A	A	A	A	NNNNNNNNNNNNNNNNNNNNAGAAATGTATTTACATTTATTTTGTAACGGAGAGTGTCCAAAAGCTGAACAACCCTTTGAAGGGCACCATCAAAAGGCG[A/G]ATATCCAAGATGATAGTCTTCAGTAATGAACAAGGAAAAATCNNNNNNNNNNNNNNNNNNNNNNNNNNNNNNNNNNNNNNNNNNNNNNNNNNNNNNNNN
Ps146751	SNP_path_79319	T/G	9.7	A	B	B	A	B	B	B	B	NNNNNNNNNNNNNNNNNNNNNNNNNNNNNNNNNNNNNNNNNNNNNNNNNNNNNNNNNNNNATAAAATAAAATTTCTATAAGACCACAGTCTAAAAAATT[T/G]CTTAACTAAAAAGCTAATGAGAGCCAACATTGAATCTCCTAGTTGTCTTCAAATTCAAGAGCTTGAAGTGTGAGATTAACGAATCTGGTTGATTCTCCA
Ps110545	SNP_path_78688	A/G	9.7	A	B	B	A	A	A	A	A	NNNNNNNNNNNNNNNNNNNNNNNNNNNNNNNNNNNNNNNNNNNNNNNNNNNNNNNNNNNNNNNNNNNNTGTGTTCTTAGAAAGATAAAAGTCTCGAAAA[A/G]GGAGCAGGTAGCATACCCAAACCAAACTCAAACCCAGCCAAAGAAGTTTTTCCCCATCAANNNNNNNNNNNNNNNNNNNNNNNNNNNNNNNNNNNNNNN
Ps124200	SNP_path_73530	C/T	9.7	A	B	B	A	B	MD	MD	MD	NNNNNNNNNNNNNNNNNNNNNNNNNNNNNNNNNNNNNNNNNNNNNNNNNNNNNNNNNNNNNNTTCCATCCTTCACGAATGTTAATCCTGAGTTGTGTTG[C/T]CGTCAAAGACTTTTCAAGTTTCCATGAGGTCATCCATTCGATCAAACATAAAAGATGCTTCTGAATCAAATGTGTCTGCAACGATCTTTTCANNNNNNN
Ps152727	SNP_path_73508	C/T	9.7	A	B	B	A	B	A	MD	A	NNNNNNNNNNNNNNNNNNNNNNNNNNNNNNNNNNNNNNNNNNNNNNNNNNNNNNNNNNNNNNTCTCCCCCTGAATGTGTTAGGGACATTATACTTCAGT[C/T]TCCCCCAAGGGATATGCAGCTTCATAGGTCACATCATTTTGTCTAGTTGTACATAATACTATTTGGAGTAGTTAATGAATNNNNNNNNNNNNNNNNNNN
Ps144539	SNP_path_72109	A/G	9.7	A	B	B	A	B	A	B	A	NNNNNNNNNNNNNNNNNNNNNNNNNNNNNNNNNNNNNNNNNNNNNNNNNNNNNNNNNNNNNNNNNNAGCTTAAATTATTAGAGTTAATGGATGAAAAGT[A/G]TGAACAAAATATCACCCTTTTACCCCAACCATACTACTTTGAACATGTCTAATCATTTTCCATGCCCACTGCTAAAGTTTTTTTGCTTTTTGGTACTTT
Ps122777	SNP_path_67602	C/T	9.7	A	B	B	A	B	B	B	B	NNNNNNNNNNNNNNNNNNNNNNNNNNNNNNNCTTCAAAGCCAAAGCTTCTTGCTCCTGCAAAGTAATACCTTGATTACCTGTGACTTCTTTTCTTTCAC[C/T]CTCGTCACTGTCACTATCAAAGTATATTTTACTCTTTTTATGGCGGCGTTTATTTACAGTTTCGTCTNNNNNNNNNNNNNNNNNNNNNNNNNNNNNNNN
Ps130228	SNP_path_67372	C/T	9.7	A	B	B	A	B	A	B	A	NNNNNNTGTTCCCAATTCTTATCCATTTTCTTGAGAGTGATTGATTTCCTTTGCTAGATAGGTCTATAGCAACACGTTGCAAGCCCTACGTATGTTTTA[C/T]TAGTTAATATTAATATGATTCCTTTGAAATATGGTCACTTCAAAAACATTTTGANNNNNNNNNNNNNNNNNNNNNNNNNNNNNNNNNNNNNNNNNNNNN
Ps110452	SNP_path_62821	A/G	9.7	A	B	B	A	B	A	B	A	NNNNNNNNNNNNNNNNNNNNNNNNNNNNNNNNNNNNNNNNNNNNNNNNNNTGAATAAAAAAAACATGTCAAAGAGTGTCATAAAAACTAAATGAAAATT[A/G]AAGTAAGATTCTTGGTGTTACTGCCCATCTTTGTTCTCATCGACATTCTAGATGTTGCTCTTGCATCNNNNNNNNNNNNNNNNNNNNNNNNNNNNNNNN
Ps113963	SNP_path_60959	A/G	9.7	A	B	B	A	MD	MD	MD	MD	NNNNNNNNNNNNNNNNNNNNNNNNNNNNNNNNNNNNNNNNNNNNNNNNNNNNNNNNNNNNNNNNCGTGCTTAGGCCAACCTCTCTCTCATGCATTGTTT[A/G]TCTTGTAACTCCTCTCGTGCTCAGGCAAACCATTTCTCATTGATGTTTACTTGTTAGTCTTCTCGTGCTCAGGTAAACCATTTCTCATTCATGTTCNNN
Ps146699	SNP_path_60914	C/T	9.7	A	B	B	A	MD	B	B	B	NNNNNNNTAAAGAATTGTTTAACCGCTTCAATAACATCTTGATGAATAATGTCCCAATAGTGTTGAAAGAACAAAGCTCCAAAGCCATCAGGGCCTGGA[C/T]CTCCCTCTTCATTCATGTTGAAGATAACTTCTTTGATTTNNNNNNNNNNNNNNNNNNNNNNNNNNNNNNNNNNNNNNNNNNNNNNNNNNNNNNNNNNNN
Ps154482	SNP_path_60131	C/T	9.7	A	B	B	A	B	MD	MD	A	CGCTTCTTTCAATTTCTGAAAGGACTGGAGACATAACTCATCAAATATGAGTTTAGTCCTTCATAAATAATGGAAATTAAAGAGAAAAGATAGAGAGAA[C/T]GCATCAGATATTTATACAGGTTTGGCTTAACCATTTGGCCTACTAATGTGCTCAAAAGTTTCCTCTTGAGAATTCCCTTAAAAACACACTTGAGCTTTT
Ps112562	SNP_path_59717	A/G	9.7	A	B	B	A	B	A	B	A	NNNNNNNNNNNNNNNNNNNNNNNNNNNNNNNNNNNNNNTAGATGTGGTGGCATCTCCAGTATATTTGAAAGTGATTTACCATAACGCATAAGGAAATTC[A/G]ACCTTGGTGACCGCTTATGTAAATGAAGGAAGCTAAATGGATTAANNNNNNNNNNNNNNNNNNNNNNNNNNNNNNNNNNNNNNNNNNNNNNNNNNNNNN
Ps112537	SNP_path_53849	A/G	9.7	A	B	B	A	A	B	B	B	NNNNNNNNNNNNTTTTTTTTTTACATAAGCAGCACATTAGAACCTTCTTCACAATCTAAAATGAATTGCTTCCCTTAAGTCATCCCAAGAGGACACTTA[A/G]TGCAATATTCATATGCTCAAATCTAAATCTTCTGATTAAGAACATGGCGCAANNNNNNNNNNNNNNNNNNNNNNNNNNNNNNNNNNNNNNNNNNNNNNN
Ps144415	SNP_path_459726	A/C	9.7	A	B	B	A	MD	A	A	A	NNNNNNNNNNNNNNNNNNNNNNNNNNNNNATGCTCAATTTTCTTTTTGGAGGAATGATGTTTAGAAATTGTTTGAGAGAGGAAGAAGGTGAAGAATATG[A/C]AATCTAATGTGTTTTTATTCGGTCAATTATGCTCAAATTTAGGGGGTTTGAAACCCTCTAATCTAATGTATTTTTCTACNNNNNNNNNNNNNNNNNNNN
Ps120379	SNP_path_458334	C/G	9.7	A	B	B	A	B	B	B	B	NNNNNNNNNNNNNNNNNNNNNNNNNNNNNNNNNNNNNNCGGAGGGAAAACCCGATACTGCATGCGGTCTAACACGAATAACAACAAGTCACATATAATA[C/G]ACATGCATATCAACTATCAAGTGAGAGCTCAAATTCTATACAAGAAGAATGATAAAAAAGCAAACTNNNNNNNNNNNNNNNNNNNNNNNNNNNNNNNNN
Ps100976	SNP_path_455806	C/T	9.7	A	B	B	A	MD	B	B	B	NNNNNNNNNNNNNNNNNNNNNNNNNNNNNNNNNNNNNNNNNNNNNNNNNNNNNNNNNNNNNNNNNNNAAGATCAAGAATTCTATTAATCATATCTCTTC[C/T]CTTAACATTGACGGGGAGCTCATTTATGATCAGGATATTCTTGGATCTTATGTGGGTGAGTAGTACAAGNNNNNNNNNNNNNNNNNNNNNNNNNNNNNN
Ps151851	SNP_path_451664	C/T	9.7	A	B	B	A	MD	A	MD	A	TGATGGTCAAGTTACTTTGGAGGGCTTAGGTTCAGAGGATAGGTTTGAATGGTCAGATAGATTTAAGGTTATTTCAGGTTGAAGTAATTGAAAGGGGAT[C/T]TGTTCATATTCGATATGAGAATTAGAAGTAANNNNNNNNNNNNNNNNNNNNNNNNNNNNNNNNNNNNNNNNNNNNNNNNNNNNNNNNNNNNNNNNNNNN
Ps135379	SNP_path_449395	A/T	9.7	A	B	B	A	A	A	A	A	NNNNNNNNNNNNNNNNNNNNNNNNNNNNNNNNNNNNNNNNNNNNNNNNNNNNNNNNNNNNNNNNNNNNNNNNNACACATGGATATGATGGACCAGCGGT[A/T]GCTGCTTCACTATATGGTGATAAGACTGCAATTTTTGAATGTAGTTTCACCGGCTATCAAGATACTTTGCTTTCATCAAAGAGGCGTCAATATTTTAAA
Ps144350	SNP_path_449359	C/T	9.7	A	B	B	A	B	MD	B	B	NNNNNNNNNNNNNNNNNNNNNNNNNNNNNNNNNNNNNNNNNNNNNNNNNNNNNNNGCTTTGTTCTTTTGTGACACCCCTTCTTGTATGGTATTGTTCTT[C/T]ATATTGTCGTGTTGCAGACTCTCTTCAATTCTGCATATTCTTTCTTCCATTGCCTGAAAGTTTTGTTGATGCACTNNNNNNNNNNNNNNNNNNNNNNNN
Ps107200	SNP_path_44806	A/T	9.7	A	B	B	A	MD	A	A	A	NNNNNNNNNNNNNNNNNNNNNNNNNNNNNNNNNNNNNNCATATAGTTTTTATTATAAGTTATTACTTATTATACTGTATTACATCCATTGATCAGTTCT[A/T]TTTGGTGGAGCACAGTCTATGTCCTATATCCTATTAATGCTTATACTCTTTNNNNNNNNNNNNNNNNNNNNNNNNNNNNNNNNNNNNNNNNNNNNNNNN
Ps145473	SNP_path_442755	A/G	9.7	A	B	B	A	B	A	B	A	NNNNNNNNNNNNNNNNNNNNNNNNNNNNNNNNNNNNNNNNNNNNNNNNNNNNNNNNNNNNNNNNNNNNTCTTAAAGATTTATTTGTTTGCGTGGAGGTT[A/G]CTATATGATAAAAATGAAACATTTATTCATTTTTTTTACTATCCCAGTGTTTGTAAATTATGAANNNNNNNNNNNNNNNNNNNNNNNNNNNNNNNNNNN
Ps115594	SNP_path_441878	A/T	9.7	A	B	A	A	A	A	A	A	NNNNNNNNNNNNNNNNNNNNNNNNNNNNNNNNNNNNNNNNNNNNNNNNNNNNNNNNNNNNNNNNNNNAAAAAAAAATAAAGACGCCTTTTTAGTTATGA[A/T]TTCACAACTCTTGAAACGATTTTCTGGAAACTCAAATTAAACGTGTTTTCATACAACTAATGATTGAANNNNNNNNNNNNNNNNNNNNNNNNNNNNNNN
Ps151811	SNP_path_440489	A/G	9.7	A	B	B	B	MD	A	MD	A	NNNNNNNNNNNNNNNNNNNNNNNNNNNNNNNNNNNGGGTGGGTTTGAGCAACATCCGATATCTTGGCGAGGAGATGGAAAGTACTTTGCTACGATGAGC[A/G]TGTGTAGTTCTAATTTATCGCGGAAACTNNNNNNNNNNNNNNNNNNNNNNNNNNNNNNNNNNNNNNNNNNNNNNNNNNNNNNNNNNNNNNNNNNNNNNN
Ps107191	SNP_path_436359	A/G	9.7	A	B	B	A	B	B	B	A	NNNNNNNNNNNNNNNNNNNNNNNNNNNNNNNNNNNNNNNNNNNNNNNNNNNNNNNNNNNNNNNNGGGTAAATGCCCATAAATGTTAAAAATTGTGTTCG[A/G]ACGTGTTGGTTACATGTTTATTTACGTTATGCTTGATATTGGAATTTATTGGGCATGTTCAGTTGNNNNNNNNNNNNNNNNNNNNNNNNNNNNNNNNNN
Ps114407	SNP_path_43559	A/G	9.7	A	B	B	A	B	A	A	A	NNNNNNNNNNNNNGGTGTTTGCAACTTTATTACCACCACAATCTATAGCTCTTCCAAGAGAAAAACAACTCATAAACAATACTATAAGAAACATCATTG[A/G]TATTGGAAGAAACATTGTCATAGTTGGTGATAATCTTTTTTTTTCTTCTTCGAGCATAAATNNNNNNNNNNNNNNNNNNNNNNNNNNNNNNNNNNNNNN
Ps142087	SNP_path_433878	A/T	9.7	A	B	B	A	B	B	B	B	GAAAGATTGTTGAGTTGGTGCTCGTCGATAAAAAAGAAGGAAGCATCTCGCCCACTAATCCGAAAAAGTAGATCCCTGAATTCCGCGACAACGAGAAGG[A/T]CGGAGGAATCTAGAATGAAATGTTCCCTTGGTGATAANNNNNNNNNNNNNNNNNNNNNNNNNNNNNNNNNNNNNNNNNNNNNNNNNNNNNNNNNNNNNN
Ps154369	SNP_path_43022	C/T	9.7	A	B	B	A	B	A	B	A	NCTAGCTCATAAGCATCATTCGTCAAAGGTGGCACTAGTGACTCCGGTACCACCAGTGACTCGCATATCTCTGACGCCTAAATAGGTGAAATATGGCGT[C/T]TGCGGGAGGACGGAGGGAGTGATGCATCGGTAGGTGANNNNNNNNNNNNNNNNNNNNNNNNNNNNNNNNNNNNNNNNNNNNNNNNNNNNNNNNNNNNNN
Ps142036	SNP_path_422902	C/T	9.7	A	B	B	A	B	A	A	A	NNNNNNNNNNNNNNNNNNNNNNNNNNNNNNNNNNNNNNNNNNNNNNNNNNNNNNNNNNNNNNNNNNNNNNNATCTTGGATGCTAAATTGTTGAAATGTT[C/T]GAGGAAAAGTGATGTACCATGTATAAAATGATGTACCATGTACTTACTTAAGTGATTATGCTGAGAAAGAATTTTGAGTATTTTAAGTTATGAAGTTAG
Ps132486	SNP_path_422829	A/T	9.7	A	B	B	B	B	A	A	A	AGGGCCGATGAAATATGAAATGGATTCGGGAATTGATACCTTTGATTGTACTTGTAAGTATTTTGTGTAGAACCAAATATACGCGACAATGCCTTAATC[A/T]TGTTATGCATGGATAAGGCATGAGTCTGGTTGAGTATGGTTATGTTNNNNNNNNNNNNNNNNNNNNNNNNNNNNNNNNNNNNNNNNNNNNNNNNNNNNN
Ps155635	SNP_path_422278	C/T	9.7	A	B	B	A	A	A	A	A	NNNNNNNNNNNNNNNNNNNNNNNNNNNNNNNNNNNNNNNNNNNNNNNNNNNNNNNNNNNNNNNNNNNNNNACTTCTGCGCTACAATTTGACACAGTCAA[C/T]GAAACTTACATATCAACTTCATTGAAGGTTGTCAACATAGCATATGTGTTTTGGGAATCCTTCAACCGTGTAGCAACCCGTTTCCGAATCCTTGTCATA
Ps101562	SNP_path_418693	A/G	9.7	A	B	A	A	A	A	A	A	NNNNNNNNNNNNNNNNNNNNNNNNNNNNNNNNNNNNNNNNNNNNNNNNNNNNNNNNNNNNNNNNNCAATTAATGTGCAGTTTGAAGATGTAGAGTTCAA[A/G]GTGCGAAATAGCCAAGTAGCTTCCAAGAACCCTGTGAAGACAATGGTGTCAAAGGTAGCCACACAAAACAATGTGGAAGANNNNNNNNNNNNNNNNNNN
Ps137502	SNP_path_418198	A/G	9.7	A	B	B	B	A	A	A	A	GTCCTCTTATAAGCTTGATTCGAGTCACAAAAGCTCATGATTCAAGTCAAGTACAAAGTCTGACTCGAGTCAAATTGGACATAACCAAACAAGAAAAAA[A/G]TGACAAAGCTTGTGATTCAAGTCATGCGTTAAGTCTTATTTGAATCAAATGAGGCAATGGCTAATGAGGAGTTTGTGATTCGAGTCATGTATAGCTTGT
Ps129795	SNP_path_415551	A/G	9.7	A	B	B	A	A	A	A	A	NNNNNNNNNNNNNNNNNNNNNNNNNNNNNNNNNNNNNNNNNNNNNNNNNNNNNNNNNNNNNNNNCATGTGTAAATATTCACTATTATGCATCATTTCAT[A/G]ATGCCTACTTTAAATTAGAATATTGGAAACTGTGGGCACGATTCTTGTGGTACAAACAGTCTAAATTTATTGTTACTACACTTGTAATAATTGCCTTAT
Ps112288	SNP_path_41546	C/T	9.7	A	B	A	A	A	A	A	A	TAAGTATTTTTTCATAATTTTCCAGTTTCATTCTTTAATTCCTAATTCGTACAGAATCATTTATTATCTTTTTCATTACAGAACAAGATGGATGTGTAA[C/T]TGACGCAGATTGTCCACGATATTGGGAAGAGCNNNNNNNNNNNNNNNNNNNNNNNNNNNNNNNNNNNNNNNNNNNNNNNNNNNNNNNNNNNNNNNNNNN
Ps122438	SNP_path_414823	A/G	9.7	A	B	B	A	B	A	A	A	NNNNNNNNNNNNNNNNNNNAAGTTTCCCATGGACTGTGGAATGTGACCAACGAGTCTGTTATGAGAAAGATTAAGTCCTATGAGCAAATGAAGCTCTCC[A/G]ATATCATTTGGAATCTCTCCTTCAAATTTGTTTCTTGACANNNNNNNNNNNNNNNNNNNNNNNNNNNNNNNNNNNNNNNNNNNNNNNNNNNNNNNNNNN
Ps148017	SNP_path_407340	A/C	9.7	A	B	B	A	A	B	B	B	TTCCACTATGGATGTTGAAAGCGGCTGCCACTGCGTCCATTGTTTCGTCCTAGACCATGGTAGCTGCTATCATTACCTCCTCTACCATGATTTCTATTA[A/C]CTCTATTGAGGTTGGTGCATTTGGAAGGAGTGGGAGCCGATGCATCAGTGTGTGAGGAGATGAAGGCNNNNNNNNNNNNNNNNNNNNNNNNNNNNNNNN
Ps149784	SNP_path_403323	A/G	9.7	A	B	B	A	MD	MD	MD	A	NNNNNNNNNNNNNNNNNNNNNNNNNNNNNNNNNNNNNNNNNNNNNNNNNNNNNNNGAGAACCATCCCCTTCATCTTCAACAAGGGGAACTACGGTTGCA[A/G]CATCTGCATCTGAACTTGTACCATCCACGGGAAGTACGATGCTTGTGCAGTTGATTTCCCAAAGTGAACCCATTNNNNNNNNNNNNNNNNNNNNNNNNN
Ps155558	SNP_path_402673	A/G	9.7	A	B	B	A	B	B	B	B	NNNNNNNNNNNNNNNNNNNNNNNNNNNNNNNNNNNNNNNNNNNNNNNNNNNNNNNTGATATCTCTTGCAGTTTGGGTCTGAATTGCTTAAATTTTTTAT[A/G]TATGCTTAGGATGTGTTTATTTTCTAACTTAAACAGCCATATGTGGTAAATTNNNNNNNNNNNNNNNNNNNNNNNNNNNNNNNNNNNNNNNNNNNNNNN
Ps144104	SNP_path_402338	A/G	9.7	A	B	B	A	B	B	B	B	NNNNNNNNAAACAAATAAAGACACAACATTCATTAAACTTTGTACAAAATTCACCAACCAAGTATTGGGAAAAAGAATAAAGAAACTTTACAGTTATAT[A/G]CTTAAAAGGGGAGAGTAGGTGTATATNNNNNNNNNNNNNNNNNNNNNNNNNNNNNNNNNNNNNNNNNNNNNNNNNNNNNNNNNNNNNNNNNNNNNNNNN
Ps120025	SNP_path_401744	C/T	9.7	A	B	B	A	B	B	B	B	NNNNNNNNNNNNNNNNNNNNNNNNNNNNNNNNNNNNNNNNNNNNNNNNNNNNNNNNNNNNNNNNNNNNNNNNGGGATACACACAAATAATGGTTATTCC[C/T]AAATACACAATTATTCTCTTTAAGCACCACATGCTTATTCTCATCAATCTNNNNNNNNNNNNNNNNNNNNNNNNNNNNNNNNNNNNNNNNNNNNNNNNN
Ps101532	SNP_path_401165	C/G	9.7	A	B	B	A	MD	MD	MD	A	ATATATTATGGATATTTAAGCTACTTCTCAAGAAATTCCCATTCCGTCGTATGCTTTCTCGTATCTTCTTTTCCTTCACTCTCTTTTATTCTTTTCCGG[C/G]TTTGACTATGGATATGTAATCTAGAANNNNNNNNNNNNNNNNNNNNNNNNNNNNNNNNNNNNNNNNNNNNNNNNNNNNNNNNNNNNNNNNNNNNNNNNN
Ps149770	SNP_path_400108	C/T	9.7	A	B	B	B	A	A	A	A	NNNNNNNNNNTATTATTATGCAGGCATTAAGAATAGGAAGAAGGACAAAGTTGTTTTTGATGAACAATCTGGAACCTGGAAACGTAGACATGGCTATGA[C/T]CATGCCAATGATGAAGAAGCTATACCTATTATTGAAGCTAAACCAACTGATGGTAAGTAATTGGATAGGCATTCCCTCACCAGTGCTGCTGTTATTTTT
Ps129679	SNP_path_399723	A/T	9.7	A	B	B	A	B	B	A	A	NNNNNNNNNNNNNNNNNNNNNNNNNNNNNNNNNNNNNNACTTGTTATGTTATAATAGCCAAAAAGATGTTATTAACAAATTTTCTCTCATTCAAATGCT[A/T]TTATCAGGTTAAGATTGGTGACTTGGGTTTGGCCGCGGTTGTTGGGACAAATCACATTGCACACACAATTCTCGGCACACCAGAGTTTATGGCACCAGA
Ps139476	SNP_path_39495	T/G	9.7	A	B	B	A	B	B	B	B	NNNNNNNNNNNNNNNNNNNNNNNNNNNNNNNNNNNNNNNNNNNNNNNNNNNNNNNNNNNNNNNNNNNNNNATCTAAGTGCATTTTAGTAGCAAAAGAAT[T/G]ATCTATTCTTTCTTCCGGACAAAATAATTCAAACTAGGTAAAGAAGTAAACATTGACCTTATGNNNNNNNNNNNNNNNNNNNNNNNNNNNNNNNNNNNN
Ps115437	SNP_path_392874	A/G	9.7	A	B	B	A	A	A	A	A	CACCTGAGAGATTTGGTGAGAATGTGCAATGAGATGATATGTGAAGTAGTATCATCAAGTGAAGACGTGGAAGATCAATCGACCTGGTAAACAGGCAAG[A/G]CGAAAGGTAATGACAAAAGAGAGTCACAGAAGGTCTCAGCGGTATCGGAATTTCAAAATTTTGAACTTTATCTGAGTTGACATGAGTAGNNNNNNNNNN
Ps155508	SNP_path_385545	A/G	9.7	A	B	B	A	A	A	A	A	TAAAAATGTTCAGGACTTAGTAAACAGTACCTTCAAAATAACACCTGACTCGGGACTTGAAACGTCAATTGTCACCTAATACAGGAGTAGGAAAACAGC[A/G]TTAATTATTCCTTAGGAAAAAGACTAACATATAACCATCCAAATCCTTCACACAAACATTTGCATGTTGTATGAACATGATACCTTATCTGTTTCAATT
Ps119916	SNP_path_384867	A/G	9.7	A	B	B	A	B	B	MD	A	CCACTACAACCTACAGTGTTTAGACTAGAAATACTCCCAGATTTTCATCTCTTACAGTCGAATCTTGGCTTGCAGGGAACTAACGAACTATTCAACAAC[A/G]TCTACCAAATGATTAACAACATAACTCTCAAGCCTTGACAGAGAGGCTAACTCAGATTGAAGAAAGTTTACACAATGCCAATCCAAGGAACAATATTGT
Ps129585	SNP_path_384713	C/T	9.7	A	B	B	A	A	B	A	A	NNNNNNNNNNNNNNNNNNNNNNNNNNNNNNNNNNNNNNNNNNNNNNGAAATCATTCCTATTGTTAAGCCTATCCGAGAGCCGCGAGTTGTTGTACAGAC[C/T]ATGAGCGAAGTTGATATATTGGACGATGGATACCGCTGGCGTAAATATGGACAGAAGGTGGTGAGGGGTAATCCTAACCCAAGGTATCTCTTGTTTCAT
Ps109971	SNP_path_38143	A/G	9.7	A	B	B	A	B	A	B	A	NNNNNGGTGGAAAAAACACACTCATAAAAAGGAACACCGCAAGAACAATACTTGTCGCATATTCTTTTTTCCTCAGAAGGACTCATAGTTCCCCAATCA[A/G]AGGGTAAACTGACTTATGTAAAAGCACCATCAANNNNNNNNNNNNNNNNNNNNNNNNNNNNNNNNNNNNNNNNNNNNNNNNNNNNNNNNNNNNNNNNNN
Ps117386	SNP_path_381045	C/T	9.7	A	B	B	A	B	B	B	A	ATATTTTGCTCGTGTAGCTTTGTTCTTATAGTCTTTCCGGTTTTATTGAGAAATTGAGGTTTGGCCTTTGATTCAATTGCTTGGTAGTGATGCAGGTAC[C/T]GGTGGGAATCCGCTTTTGGGAGAACAAGCTGCGGAGGAATCGAAAGAGGCTATTGCTAATGCGCTTAAAGGATCGGATTTGGTGTTTATAACAGCTGGG
Ps129525	SNP_path_376005	C/T	9.7	A	B	B	A	MD	A	A	A	NNNNNNNNNNNNNNNNNNNNNNNNNNNNNNNNNNNNNNNNNNNNNNNNNNNNNNNNNNNNNNNNNNNGGAGGGATGACGGACGTCATCTGGGTCACGAC[C/T]TATCCATCATCCAACTGGCGCTCAAACTCTTTAGGTTTTGTCTTCTTGTGTTGACGCTNNNNNNNNNNNNNNNNNNNNNNNNNNNNNNNNNNNNNNNNN
Ps132178	SNP_path_374307	A/G	9.7	A	B	B	A	A	B	B	B	NNNNNNNNNNNNNNNNNNNNNNNNNNNNNNNNNNNNNNNNNNNNNNNNNNNNNNNNNNNNNNNNNNNATAGTAACAACAATCAAAATGACCGAGAATCA[A/G]GTGAAGATTCAAGGGAAAGAAATCCAAACGAGGAAGCTAATATGGCTAGACATANNNNNNNNNNNNNNNNNNNNNNNNNNNNNNNNNNNNNNNNNNNNN
Ps137322	SNP_path_373624	A/G	9.7	A	B	B	A	B	B	A	A	NNNCAGGTCAATTTTCTTCAGTGAACAACCGTATATATTTTGGCCTTAAGGTGGAAGATTCTTATAGTCAATGAATTTATTTGAATCCGCCCCTTGTTA[A/G]CAAAACGAATCTTCGTATGAAAAATCACTACTTCATCAACNNNNNNNNNNNNNNNNNNNNNNNNNNNNNNNNNNNNNNNNNNNNNNNNNNNNNNNNNNN
Ps153267	SNP_path_36854	A/T	9.7	A	B	B	A	A	A	A	A	NNNNNNNNNNNNNNNNNNNNNNNNNNNNNNNNNNNNNNNNNNNNNNNNNNTTGCAGGACGCTGGATTAATTCCAAACCTATAAGGTTAGTGGTTCCTTT[A/T]TTAGGCTTACCTATTGCTTTAGGATGTTTAGTTTTAATAAAAACATGTTGGCTCAAAACTAGAAAAGNNNNNNNNNNNNNNNNNNNNNNNNNNNNNNNN
Ps141717	SNP_path_368426	C/T	9.7	A	B	B	A	B	B	A	A	NNNNNNNNNNNNNNNNNNNNNNNNNNNNNNNNNNNNNNNNNNNNGAAAGGTTCCGGAAGAGGTTGGTATATAAAAACTTCGATGCCTGTTTCAAATGTT[C/T]ATTGTTTATATAATTTAATGACTAAGAACTCTATGATGGNNNNNNNNNNNNNNNNNNNNNNNNNNNNNNNNNNNNNNNNNNNNNNNNNNNNNNNNNNNN
Ps112031	SNP_path_36663	A/C	9.7	A	B	A	A	A	A	A	A	NNNNNNNNNNNNNNNNNNNNNNNNNNNNNNNNNNNNNNNNNNNNNNNNNNNNNNNNTTTTTCACTACATTACTAGGTCAGGAACACGCTGTGTATGCAG[A/C]GTTTCAGATTGAATCAGATAATAAAGCAAATAAAGCTCAGGATTTGCTCCATCATACCCAAACCACCTAAGACGATATTCTACCATCTGTCCATCTCTA
Ps160182	SNP_path_360609	C/T	9.7	A	B	B	A	B	MD	MD	A	NNNNNNNNNNNNNNNNNNNNNNNNNNNNNNNNNNNNNNNNNNNNNNNNNNNNNNNNNNNNNNNAAATATTGGAAGTGGAGATTTTTTATATTTAGGGTG[C/T]TGATTTCACATGACCATTTCCCTTAGCGATGAAAAACCAGTAGGGGTGGCAAAATGAGCCCAACACACACTTTTACATATGTACTTTACTGTACTCTTT
Ps117244	SNP_path_357360	A/G	9.7	A	B	B	A	B	A	A	A	NNNNNNNNNNNNNNNNNNNNNNNNNNNNNNNNNNNNNNNNNNNNNAAACTGTTGCATCACACCATCTTGCCTTTATCTTTAGCTGTAGACTGATCACCT[A/G]AAAATTTTATCAACAAAAAGTGGTGANNNNNNNNNNNNNNNNNNNNNNNNNNNNNNNNNNNNNNNNNNNNNNNNNNNNNNNNNNNNNNNNNNNNNNNNN
Ps155394	SNP_path_356467	C/T	9.7	A	B	B	A	MD	A	MD	A	NNNNNNNNNNNNNNNNNNNNNNNNNNNNNNNNNNNNNNNNNNNNNNNNNNNNNNNNNNNNNNNNNNNNNNNNAAGTGAGATGCAAACTTCATAAAACGA[C/T]CAGAAATGCCAACTCCGTATAATTTACTTTTTCACATGTTGGTTCTCAATCCATACACCATCTCAAACCCTCTCAAGANNNNNNNNNNNNNNNNNNNNN
Ps127001	SNP_path_355992	A/G	9.7	A	B	A	A	A	B	B	A	NNNNNNNNNAATTATAAAAAAATAAAATTAACATACATCAACTTGCTTCTTTGTAAAACCAAGAGAATCACACAGAGATTCCCTACCATCCGCCTTAGT[A/G]GCATGAAATGACCTCATGCATGCTCCATCACACCTGCATGAAATTTGTTAAAATATATTTCGGATATACTGGAAATGGTAAAATTATAAATTAAATGAA
Ps155381	SNP_path_353389	A/C	9.7	A	B	B	A	B	A	B	A	NNNNNNNNNNNNNNNNNNNNNNNNNNNNNNNNNNNNNNNNNNNNNNAGTCTAGTTATTGAAAACAAAATTTTTACAGAGATGAAATTCGATAGTGTCTG[A/C]TAGTACTTACGCCAAAGCTGTCCAATTTCCTTGCNNNNNNNNNNNNNNNNNNNNNNNNNNNNNNNNNNNNNNNNNNNNNNNNNNNNNNNNNNNNNNNNN
Ps122144	SNP_path_353255	A/G	9.7	A	B	B	A	B	B	B	B	NNNNNNNNNNNNNNNNNNNNNNNNNNNNNNNNNNNNNNNNNNNNCAATGGCTACTATAACTTCCCACTTCGCCAATGTCAAATCCACCGTTCATTTTCC[A/G]TGCATATCAAATCAACGCCGTTCCCACTTACCNNNNNNNNNNNNNNNNNNNNNNNNNNNNNNNNNNNNNNNNNNNNNNNNNNNNNNNNNNNNNNNNNNN
Ps157522	SNP_path_352483	A/G	9.7	A	B	B	A	B	A	B	A	NNNNNNNNNNNNNNNNNNNNNNNNNNNNNNNNNNNNNNNNNNNNNNTAGGTTGAAATTATATACCACTTATACATTAAGTGCTCTTTATCTTATAGTAT[A/G]TGGATGTCAATTCATGGGTGGTTGGGTTTTGAGATGGACAGAGTATCACNNNNNNNNNNNNNNNNNNNNNNNNNNNNNNNNNNNNNNNNNNNNNNNNNN
Ps143815	SNP_path_35052	T/G	9.7	A	B	B	A	B	B	B	B	NNNNNNNNNNNNNNNNNNNNNNNNNNNNNNNNNNNNNNNNNNNNNNNNNNNNNNNNNNNNNNNNNAGCATGCTAAAGGGAAAGAACTTACCGAAAGAAT[T/G]TCAGGGATAAGCTGTCTCCACAACCACCTATTTGCTAAGCAGATGTCCAACAAAGAAGNNNNNNNNNNNNNNNNNNNNNNNNNNNNNNNNNNNNNNNNN
Ps105070	SNP_path_350332	A/C	9.7	A	B	B	A	B	A	A	A	CAAACATAGCCTAAGCCCAAATTAAAAAAGCAGAAGAGTGTTTATTGGGGGGAAATTGTACTTCAACTCCATTCTTCAAATCCCAAAACTCAGCTACTC[A/C]CATACCATACAGAAACTATTCTCTACTCATCAAACATATCTAAAACCATTCTCCCCAATTAGTTCTTCATTTTCATTTATCTGTTTTCANNNNNNNNNN
Ps144838	SNP_path_349390	A/G	9.7	A	B	B	A	A	A	A	A	NNNNNNNNNNNNNNAAAAAAAAAAAGAAAACGGCGACGACCGCTCCGCCCCGGGTGCACGACACGACCCGCGACCCCGCCAAAAGTGGCCGCGATCTCA[A/G]ACTGAAAAACGCTCCCCCTTATTCTCGCGGGGAGGGNNNNNNNNNNNNNNNNNNNNNNNNNNNNNNNNNNNNNNNNNNNNNNNNNNNNNNNNNNNNNNN
Ps106353	SNP_path_347624	A/G	9.7	A	B	A	A	A	A	A	A	NNNNNNNNTCGGACGAATTGTATTGCATTGCATTTGAGCAAATCAAAAATACATCACTCTGCATTCAACAATTGCATTCAAAAGTCAGCAAACTAATCT[A/G]TTTTTCACTACATTACTAGGTCAGGAACACGCTGTGTATGCAGNNNNNNNNNNNNNNNNNNNNNNNNNNNNNNNNNNNNNNNNNNNNNNNNNNNNNNNN
Ps117171	SNP_path_345594	A/C	9.7	A	B	B	B	B	A	B	A	NNNNNNNNNNNNNNNNNNNNNNNNNNNNNNNNNNNNNNNNNNNNNNNNNNNNNNNNNNNNNNNNGATCCTTGGAAACATCTTGCTAAATTCTACGAAAC[A/C]TGCTCAACGTGTAAACCGACAGAGGTAACTGACGATTAGGTAAAATTAAATTTATTTGATTTTTCTTTGATATGTTGCGCTAAGGATCGGCGATAATGC
Ps134269	SNP_path_345430	A/T	9.7	A	B	B	B	A	A	B	A	NNNNNNNNNNNNNNNNNNNNNNNNNNNNNNNNNNNNNNNNNNNNNNNNNNNNNNNNNNNNCTTGTAGTGTTGACCCTTTTGTTATCAGTGTCTTGTTTT[A/T]GTTTTGATGCTTATGGAGATGAATTAGGGGACACCAAATGTGATCCTCCATGTCAACAGTACTCTCCNNNNNNNNNNNNNNNNNNNNNNNNNNNNNNNN
Ps108018	SNP_path_344340	A/G	9.7	A	B	B	A	B	B	A	A	NNNNNNNNNNNNNNNNNNNNNNNNNNNNNNNNNNTTATGTTAAAAACAACATAAGATAAATAATGAGACCAAAAAGAATTGGGAGTTTAGATTGAAATG[A/G]GAGAGCATGGGTTACACCTAACCGATGTTGGTGTTTTNNNNNNNNNNNNNNNNNNNNNNNNNNNNNNNNNNNNNNNNNNNNNNNNNNNNNNNNNNNNNN
Ps135939	SNP_path_342678	A/T	9.7	A	B	B	A	B	B	B	B	NNNNNNNNNNNNNNNNNNNNNNNNNNNNNNNNNNNNNNNNNNNNNNNNAGGAGATTTTGTAGACATTAAACTTACTAATGATGTCATTGATATGATGAT[A/T]CGGGATTCAAGAGACAGTAAGTGAAATAATATGCACTATCTAATTTGTAATTACATTTCTTGTATTCATGAATATTCAAATTGAAAAGGGAAAATAACT
Ps115274	SNP_path_340727	A/G	9.7	A	B	B	A	B	MD	MD	MD	NNNNNNNNNNNNNNNNNNNNNNNNNNNNNNNNNNNNNNNNNNNNNNNNNNNNNNNNNCTGATAATTAACTATGAGAATATTCAACTTCATTACTCTATT[A/G]AGCTTTATATAGGTGGGAAAGTAGATAAATGAATCCGAAATGGGATGTAGANNNNNNNNNNNNNNNNNNNNNNNNNNNNNNNNNNNNNNNNNNNNNNNN
Ps161242	SNP_path_34003	A/G	9.7	A	B	A	A	A	A	A	A	NNNNNNNNNNNNNNNNNNNNNNNNNNNNNNNNNNNNNNNNNNNNNNNNNNNNNNNNNNNNNNNNNNNNNNNTTGGTCACTATAACGCTTAGCAACCAAT[A/G]AAGCAACTACTAATTTTTGGTTGGAAAAATGTTAGTCGCTAACCTTTAACAATGTATTTAATGACAAAAATTNNNNNNNNNNNNNNNNNNNNNNNNNNN
Ps102192	SNP_path_336602	C/T	9.7	A	B	B	A	B	A	B	A	AATATTGTGGTTTTTCCCGAGAATAATTACTGTGAACGGGCTTCCACCTTGCTGGTCATCACCATCTGTTCCAGAGTATCAATTCCCAAACCCATCATC[C/T]TGGGAATGAGGTGGGAATCTTCATACGGACCAATCAGNNNNNNNNNNNNNNNNNNNNNNNNNNNNNNNNNNNNNNNNNNNNNNNNNNNNNNNNNNNNNN
Ps113523	SNP_path_334350	A/G	9.7	A	B	B	A	B	B	B	B	NNNNNNNNNNNNNNNNNNNNNNNNNNNNNNNNNNNNNNNNNNNNNNNNNNNCACAACCTCTTTCGTAGTCACCATATCATTTTCTTATGTTGGTAACCG[A/G]TTACAGTGTATAGGTAACCGATTACAACCTTCTCTTCCAGCATGCTTTAACCTTTTACAANNNNNNNNNNNNNNNNNNNNNNNNNNNNNNNNNNNNNNN
Ps162970	SNP_path_334073	A/T	9.7	A	B	B	A	B	A	B	A	NNNNNNNNNNNNNNNNNNNNNNNNNNNNNNNNNNNNNNNNNNNNNAACATTTTATCTATTTCGGATTTTAAACGAAGAGTAGAAAGAGTGTTTTTACAC[A/T]TGTATCTTGTTTGCGTGAGCTTCCTCTTGATCAAGGNNNNNNNNNNNNNNNNNNNNNNNNNNNNNNNNNNNNNNNNNNNNNNNNNNNNNNNNNNNNNNN
Ps105008	SNP_path_331370	A/G	9.7	A	B	B	A	B	B	B	A	NNNNNNNNNNNNNNNNNNNNNNNNNNNNNNNNNNNNNNNNNNNNNNNATGACACGAGCTTAGCTCATTCTTTTCTGTAGAATCATACACCAAGAGTCTC[A/G]TCACTTATTTTCTTCATATAATACAGAAATCAATTAACTTATTTCCTCAAAATACATACTCCAACTATTTGCTAATTTCTGAACTTAATACATCAATTA
Ps129264	SNP_path_331194	C/G	9.7	A	B	B	B	B	A	A	A	ATTGCTTGGTAGATTGGCCCCAAATCATGATTTTTCTGATTTAATTAAGCAAAAGCAGCTATTATCATGTTTTGTAATTTCTTTGAACTAGTTGGGCTA[C/G]TAGTGATTAAACCAAACCACATTGAAATACCTATAACTGGTTATCATAATNNNNNNNNNNNNNNNNNNNNNNNNNNNNNNNNNNNNNNNNNNNNNNNNN
Ps131854	SNP_path_325278	C/T	9.7	A	B	B	A	MD	A	A	A	NNNNNNNNNNNNNNNNNNNNNNNNGACGAGACATTTTGACCTACTTAAGTAGTACTTCTATTGAGCCCTCAAGCAAGATTTGTTATCAAGTCTCTCAGG[C/T]TGGACATCTACTGCGCCTCTCAAGCATGACCCTTGAGTTTCGTCCCACACGAGGAGACATTAAGTCCCTCANNNNNNNNNNNNNNNNNNNNNNNNNNNN
Ps129197	SNP_path_322450	C/T	9.7	A	B	B	A	B	B	B	B	NNNNNNNNNNNNNNNGAAAACAAATCCAGATAAGTAGTGAAAAAAGCTTCCATGTTCGGTACATTAGGCCACAAAGAATATGAAGATCATCAGAAAGAA[C/T]ATCAAAATGGCAAATATTTTGATCATAAGCCATCTATTTGATNNNNNNNNNNNNNNNNNNNNNNNNNNNNNNNNNNNNNNNNNNNNNNNNNNNNNNNNN
Ps121965	SNP_path_319377	A/T	9.7	A	B	B	A	B	B	B	A	NNNNNNNNNNNNNNNNNNNNNNNNNNNNNNNNNNNNNNNNNNNNNNNNNNNNNNNNNNNNNNNNNNNNNNTTAATCTTTCATCGGATGTGTGTCTATTT[A/T]TAGTATCTCATTATGCTTTCAACATAAACAACTTGTAAATGCTTTGAATACTANNNNNNNNNNNNNNNNNNNNNNNNNNNNNNNNNNNNNNNNNNNNNN
Ps155253	SNP_path_318508	C/T	9.7	A	B	B	A	B	A	A	A	AAGCTTATGACACACTTAAGAGACAAAAAATATAGGTGGCTTCAAAGGATAGTGTCATTACTCATTTGGACACAAACGTCTTAGATTCCCAATGACACC[C/T]AACTCGTGACCGTGACTTTTGTCTATGTNNNNNNNNNNNNNNNNNNNNNNNNNNNNNNNNNNNNNNNNNNNNNNNNNNNNNNNNNNNNNNNNNNNNNNN
Ps161215	SNP_path_317615	C/T	9.7	A	B	B	A	B	A	B	A	NNNNNNNNNNNNNNNNNNNNNNNNNNNNNNNNNNNNNNNNNNNNATCGGTTTATTCACAACCACAATGTTAATAGTTTTCATTCTAGATGAAAATGTGC[C/T]TATCTTTTTAAATGAAAAGAGATGTCAAAGAAAAATGATGAGGTGAGTAACCTCTAAANNNNNNNNNNNNNNNNNNNNNNNNNNNNNNNNNNNNNNNNN
Ps134113	SNP_path_311290	C/T	9.7	A	B	B	A	A	A	A	A	TAGGGATGAGCCAACCTACAATGTCATATATGATATTGGCTAGGGGAAATAGGGAAAATACAAGTAGTATTGTTATCACAGAGGGGTGACTTAACAAAA[C/T]TAGAAGTAAACTTGGAACTAGGCTGAGTTTGATGACTTGAGACATTGAGTTNNNNNNNNNNNNNNNNNNNNNNNNNNNNNNNNNNNNNNNNNNNNNNNN
Ps159250	SNP_path_309564	C/T	9.7	A	B	B	A	B	A	A	A	NNNNNNNNNNNNNNNGTGAATAGAGTCAATCATCTCCCATAATAAGGAGTGTAGTTAATCTATGTGACTTAGGATTACTTTAGTTACTCTCCCAATATG[C/T]GGTTGGACACGTTCCCCTATGATCCATGAATAAGGAGAATTAGGTCGTACCANNNNNNNNNNNNNNNNNNNNNNNNNNNNNNNNNNNNNNNNNNNNNNN
Ps129115	SNP_path_309164	A/G	9.7	A	B	B	A	B	A	B	A	NNNNNNTAAAACATACGTAGGGCTTGCAACGTGTTGCTATAGACCTATCTAGCAAAGGAAATCAATCACTCTCAAGAAAATGGATAAGAATTGGGAACA[A/G]TTTGAAGCCTTTATAACTTATTTCTTCTTTGACTATATAATTAGGGAAAAAGGTTAATGAAATTAGAAGCCTTCATTATTTAAGAGAAAAATCAAAAGG
Ps149379	SNP_path_308931	A/T	9.7	A	B	B	A	B	A	A	A	NNNNNNNNNNNNNNNCTTAACTTTAAACAAACAGTGATGTCAATTTAACCACTAACCACCTTGATAATCTCTCCAAAGATTGAATAACTCTTCAAAAAA[A/T]TTGATCGAGTCCAAGCAGAGCTTGAATCTTGATCTTGATAATGATTTTTTGAACATATAGGTTGGATTATCTTGTGGTGGCACATTATGAACCTGAATC
Ps121903	SNP_path_308639	A/C	9.7	A	B	B	A	B	B	B	B	NNNNNNNNNNNNNNNNNNNNNNNNNNNNNNNNNNNNCTTCAAGCTTCACCTCTCTCTATTGAGGAACAATGAGAAGACCTAAATCCAAACAGTTTCGTA[A/C]ACAACAACGCCTCTCAGAAGAAGATGATATNNNNNNNNNNNNNNNNNNNNNNNNNNNNNNNNNNNNNNNNNNNNNNNNNNNNNNNNNNNNNNNNNNNNN
Ps143605	SNP_path_307133	A/G	9.7	A	B	A	A	A	A	A	A	NNNNNNNNNNNNNNNNNNNNCGTGAAATAACAAGAAAGTAAAGGATAGTCTTCAACAAAAACATTGTTGCTTAAATCAATAATAAATTGATAGATCGTC[A/G]CCGCAAGGGTTAATGCATAGATCGACAAAGAGAGATCGTCTCCAACACAAGAGTTGATGCGTAAATCGACAAAGAAAGNNNNNNNNNNNNNNNNNNNNN
Ps134082	SNP_path_304100	C/T	9.7	A	B	B	A	B	A	A	A	NNNNNNNNNNNNNNNNNNNNNNNNNNNATAGGTTGATCTTCCGTTGGTTTTGATAATATTAGGATTTGAATGAGTAGAAAGCACAGTGAAGGTGATTCG[C/T]TTCGAAAACGAAGAATGAAAAGGGCATTTAGATGAAGAATNNNNNNNNNNNNNNNNNNNNNNNNNNNNNNNNNNNNNNNNNNNNNNNNNNNNNNNNNNN
Ps143592	SNP_path_304074	A/C	9.7	A	B	B	A	B	MD	MD	A	NNNNNNNNNNNNNNNNNNNNNNNNNNNNNNNNNNNNNNNNNNNNNNNCTCTTGCCTTCCTTGGTAGCTGGTGTTAGGTACACTTTAGAGTTGTTTGTCT[A/C]TGTGGAGGCATAGTTTAATGGTAAGAAATGTTGCAAATGTTGTGTCTTCCTCTTAAGGAGGTCATGTTGGGGTTTNNNNNNNNNNNNNNNNNNNNNNNN
Ps141286	SNP_path_297157	A/G	9.7	A	B	B	A	MD	A	A	A	NNNNNNNNNNNNNNNNNNNNNNNNNNNNNNNNNNNNACACCCTTACATGACACCAGATGTCGCAGAAGAAGAATCTAGACCTGCTCATCGGGAGATATT[A/G]GAATAGGAGCGGTTTAGGGATGACCACACAACATGTCTATTGTCGGTATGTCAGTGTATTGCACAGATTATGAGAGATGTCATATAGACAAGAGGCGTT
Ps109522	SNP_path_291155	A/T	9.7	A	B	A	A	B	B	B	A	NNNNNNNNNNNNNNNNACACGTAAATCCTATCTTCCACAATAATATAATTTCTTTTTTCCTTAAAACTAATTTCAACTATTTTTTCTTATCAACCCCGG[A/T]TATACGTTAACTTGCACAAGAAGAAATAAACGATNNNNNNNNNNNNNNNNNNNNNNNNNNNNNNNNNNNNNNNNNNNNNNNNNNNNNNNNNNNNNNNNN
Ps128995	SNP_path_289965	A/G	9.7	A	B	B	A	MD	MD	MD	A	NNNNNNNNNNNNNNNNNNNNNNNNNNNNNNNNGGGGTATGACATGTAGATGGAACTATGAGCTCACAATGGCCTCAAGAAAGGAATGACACAACTTCCA[A/G]CTCCAAAGTTAAAGTTATCGGGGAAACTCGAGGGGTATCAAGTATTCTAGGGGTTTCATCCTATGCCTNNNNNNNNNNNNNNNNNNNNNNNNNNNNNNN
Ps102090	SNP_path_289198	C/T	9.7	A	B	B	B	B	A	B	A	NNNNNNNNNNNNNNNNNNNNNNNNNNNNNNNNNNGAGGTTTTTCTTCTTCTAAAGGAGATACAACTTACTAGGCATGGATGGGGTATAAATATATTTCT[C/T]GTATGCAAGTGATTTGCCATTTGTTAAGGAAAAAATGGACTAAAATTGTCATTTTATATTTNNNNNNNNNNNNNNNNNNNNNNNNNNNNNNNNNNNNNN
Ps147535	SNP_path_285172	C/T	9.7	A	B	B	A	B	A	A	A	NNNNNNNNNAGCGAGCTTTCACACTTTCACATCTTTTACAATTTCAAGACTTCAAGTTCCTTTACCTGAAGAAACTTTGTCTAACACCTTCAACTGAAA[C/T]TTAACACATTTAATTGATAAGGTTTGTGATATCTTTTTCTTGTTAAGATGTCATCCTTAGGAACCTTTGTTACGAAGCATGTGCANNNNNNNNNNNNNN
Ps131576	SNP_path_282116	C/T	9.7	A	B	B	A	B	B	B	A	NNNNNNNNNNNNNNNNNNNNNNNNNNNNNNNNNNNNNNNNCGTGGCTAATGTACACCTTGTGGAAATGGAATAAGTTGGGCTTTCTCCCACTGAGGATC[C/T]GATCCAAGAAGACTATGTTGTTGTCAGTAATCTCGAGGTTGNNNNNNNNNNNNNNNNNNNNNNNNNNNNNNNNNNNNNNNNNNNNNNNNNNNNNNNNNN
Ps109444	SNP_path_277830	C/T	9.7	A	B	A	A	B	A	A	A	NNNNNNNNNNNNNNNNNNNNNNNNNNNNNNNNNNNNNNNNNNNNNNNNNNNNNNNNNNTTTTGGATTTGCCTGAGAAAAGAGTTTGACGTTGGATTAAG[C/T]GTTTTTATTTGCGTTGCGGAATGGAAATGAAAAATGGTTTGAAATTGTTTTAAATCGATGGTGAAATGTTAGTATGATNNNNNNNNNNNNNNNNNNNNN
Ps116817	SNP_path_277630	C/T	9.7	A	B	B	A	B	B	B	B	NNNNNNNNNNNNNNNNNNNNNNNNNNNNNNNNNNNNNNNNNNNNNNNNNNNNNNNNNNNNNNNNNNNNNCATCCAAATATGGTAATTGCATCTAGATTG[C/T]AAAGAGTTAATCCAAAGAACTTGGAGTATCAAGATTATTGGTTGCCCAATGTACATTTTGGGCGAAAAGCTTTTGGTGATAACGATCTTTGTCANNNNN
Ps138813	SNP_path_276914	A/C	9.7	A	B	B	A	B	A	A	A	NNNNNNNNNNNNNNNNNNNNNNNNNNNNNNNNNNNNNNNNNNNNNNNNNNNNNNNNNNNNNNNNAAAACACCACTATACATGACTTCTCACTACCGTGG[A/C]CAAACCCTAACCTCTATATCGTGTTATAAACCTACTAATGTTATACATTATCAGTGTAAAATATTTTACATGGACGTTGCATCATAAGCATTCATAGTT
Ps133930	SNP_path_27651	A/G	9.7	A	B	B	A	B	B	B	B	NNNNNNNNNNNNNNNNNNNNNNNNNNNNNNNNNNNNNNNNNNNNNNNNNNNNNNNNNNNNNTGTCGCGAAGATCGATATAGATCATAAGGAGCCCATAA[A/G]TGATCCACAATGCATGGCTTTCTAGAATCCAACCTCAACCATGGCTTACCCTTTCCACTCCAATGCAACAAACTNNNNNNNNNNNNNNNNNNNNNNNNN
Ps135252	SNP_path_276175	A/C	9.7	A	B	B	A	B	B	B	B	NNNNNNNNNNNNNNNNNNNNNNNNAATAAACATTTGAGAAATAACCCGAGTAGAAGAAAATAGAAGAACTTCCAAAAAAGATCATCTAGAGAAGACGCT[A/C]TACTAAAAGTCAAGAAATAAACAACCAAGTGATTTTATTATATACGTTTTCCTTTGAAAGATTAAAACACTTGTATGTGTAACTACAACTGTTTACATT
Ps143429	SNP_path_272069	A/T	9.7	A	B	B	A	B	A	B	A	AGACTCTTTCAGTGGATTGAAGTTTCCAAATTTGCCTCCATCTTTCTTCCTTCTCATGTCTATTCTCCTCATCCAAAATATCATACATTTCTCCAACAG[A/T]GAACTGGCTTCCATGCACACCAAAACTCACACGACAATCCGGACCTGCCTCNNNNNNNNNNNNNNNNNNNNNNNNNNNNNNNNNNNNNNNNNNNNNNNN
Ps123490	SNP_path_271600	A/G	9.7	A	B	B	A	B	A	B	A	NNNNNNNNNNNNNNNNNNNNNNNNNNNNNNNNNNNNNNNNNNNNNNNNCAATATATTACAAATTTACAAGTAGGAGCCAACAAGATTCAGGTTTGAAAG[A/G]AAAAAAACAGTGTTCTCAATTCTCAATTATGCAAGGTCATCATCATCAAGCAGTCATTTGGTTNNNNNNNNNNNNNNNNNNNNNNNNNNNNNNNNNNNN
Ps119180	SNP_path_270085	A/G	9.7	A	B	B	A	A	A	A	A	CCTTCATTGGCTAGAAGCTGCAATTCATTCAATGGATCACATGAACAAATTTACTTAAAAGAATAAAGAAAGAAGGGAGTAATAACTTTTGACATCAAG[A/G]GTGGGAGTAAAAATGTTCAGGACTTAGTAAACNNNNNNNNNNNNNNNNNNNNNNNNNNNNNNNNNNNNNNNNNNNNNNNNNNNNNNNNNNNNNNNNNNN
Ps143395	SNP_path_264487	T/G	9.7	A	B	B	B	B	A	B	A	NNNNNNNNNNNNNNNNNNNNNNNNNNNNNNNNNTAAAGATGCTGTTTATCTATTTGATGAAGGTGCTTTCTCTGGTGAAAATCCTATCATTAAGAAGTC[T/G]AAATCTAAATCTTATTCTGTTGTTGAGGTAATTCTGGTTTTTGTNNNNNNNNNNNNNNNNNNNNNNNNNNNNNNNNNNNNNNNNNNNNNNNNNNNNNNN
Ps119101	SNP_path_257963	C/T	9.7	A	B	B	A	B	B	B	B	NNNNNNNNNNNNNNNNATTGGAATACAATAGTAGCCATCCAATTGAAGCTTGCTTCTCCCATACCTTCTTCACTGTATCTGTATGCCTTATTGTTTCCA[C/T]ATATTACACTTGCACATTAATGCCAAACAATGTCTTCATTCTCATCAATCATATATCAATAAATTTTAATTAAAGCATTTAGGAGATATAAGATTGACC
Ps128777	SNP_path_255342	C/T	9.7	A	B	A	A	A	A	A	A	NNNNNNNNNNNNNNNNNNNNNNNNNNNNNNTTTGAGTATGGTTTGTGAATTGACACAAGGAAGTGTGATGTTGGGTATGTTCAAGTTGAATAATGAATT[C/T]CTTAATGAAATCAGGGAGAACCAGAAGCTAGATNNNNNNNNNNNNNNNNNNNNNNNNNNNNNNNNNNNNNNNNNNNNNNNNNNNNNNNNNNNNNNNNNN
Ps109328	SNP_path_252298	A/T	9.7	A	B	B	A	B	A	B	A	NNNNNNNNNNNNNNNNNNATAAGTTAGTTAAACTAATTTTATGTTTTAGGGAAGTTCTAGTTAGTTTATTATTAGAGGTTGTTAGATTGTGTAACTCAG[A/T]TAGGGTTCTAGTTCTTCTATCTATATAAGTTTGTAATGNNNNNNNNNNNNNNNNNNNNNNNNNNNNNNNNNNNNNNNNNNNNNNNNNNNNNNNNNNNNN
Ps119059	SNP_path_250401	T/G	9.7	A	B	B	A	A	A	A	B	NNNNNNNNNNNNNNNNNNNNNNNNNNNNNNNNNNNNNNNNNNNNNNGGTTTGGGCTGGTTTTGAATGAAATCAGTGTGATGTACATGATTCTTGGAGGT[T/G]CCCCATGAGGATGATGATGGCCCAAAGTNNNNNNNNNNNNNNNNNNNNNNNNNNNNNNNNNNNNNNNNNNNNNNNNNNNNNNNNNNNNNNNNNNNNNNN
Ps114976	SNP_path_248602	A/G	9.7	A	B	A	A	MD	A	A	A	NNNNNNNNNNNNNNNNNNNNNNNNNNNNNNNNNNNNNNNNNNNNNNNNNTTCAGTATGAATGGATACCCCTATAGAATTTCTTTAAAGTGCAAGAATGA[A/G]CGTCAATCTTTAATATGTTGAATGGACCAACCNNNNNNNNNNNNNNNNNNNNNNNNNNNNNNNNNNNNNNNNNNNNNNNNNNNNNNNNNNNNNNNNNNN
Ps150982	SNP_path_248141	C/T	9.7	A	B	B	A	B	B	B	A	NNNNNNNNNNNNNNNNNNNNNNNNNNNNNNNNNNNNNNNNNNNNNNNNNNNNNNNNNNGAACATTGCAATCCGTCCACCTTAGATACTAAAGATGCCAA[C/T]GATAGAGCAAATCTTGTGCTTGAGCATGCAGAGAAAGTGGGCTGCAAAAGATACNNNNNNNNNNNNNNNNNNNNNNNNNNNNNNNNNNNNNNNNNNNNN
Ps109308	SNP_path_246884	A/G	9.7	A	B	B	A	B	A	B	A	AATCTTCTTCTTCTTCCTTCTTTTGATTTTCTTTTCTTTTCTGTGTGATTGTTGTTTGTTGTTGAGTAAAGATTAGAGTATAATATGATAATTACGTAG[A/G]AATTGAGACTTGTAGGAGATAGAGAATTATTNNNNNNNNNNNNNNNNNNNNNNNNNNNNNNNNNNNNNNNNNNNNNNNNNNNNNNNNNNNNNNNNNNNN
Ps153023	SNP_path_246064	C/T	9.7	A	B	B	A	B	A	B	A	NNNNNNNNNNNNNNNNNNNNNNNNNNNNNNNNNNNNNNNNNNNNNNNNGTTATCATAAACCAAAATCACAATGGGCATCAATACAATGTGTAATTGGTA[C/T]GTTGCCATATATATTGATGTAAATACAATGAGCATNNNNNNNNNNNNNNNNNNNNNNNNNNNNNNNNNNNNNNNNNNNNNNNNNNNNNNNNNNNNNNNN
Ps131355	SNP_path_243056	C/T	9.7	A	B	B	B	B	A	A	A	NNNNNNNNNNNNNNNNNNNNNNNNNTCGTTCCCCACTATCAACAGTTGAAGTTCCCTTATGACTATTAAATTTATGTTCTAGTGTCTCCAATGTAATCA[C/T]GTGGACGACTAACAAGGAAAGATGACATGTGTCANNNNNNNNNNNNNNNNNNNNNNNNNNNNNNNNNNNNNNNNNNNNNNNNNNNNNNNNNNNNNNNNN
Ps121498	SNP_path_238359	A/G	9.7	A	B	B	A	MD	MD	MD	MD	NNNNNNNNNNNNNNNNNNNNNNNNNNNNNNNNNNNNNNNNNNNNNNNNNNNNNNNNNNNNNNNNNNNNNNNNNGCTTTATCTACTAACAAGATCCACAG[A/G]TGAGGAGTGTCTTCACCAACATGCAAACTAAATTTCACCGAGAAGTCAACTANNNNNNNNNNNNNNNNNNNNNNNNNNNNNNNNNNNNNNNNNNNNNNN
Ps113187	SNP_path_232526	A/G	9.7	A	B	B	A	B	B	B	B	NNNNNNNNNNNNNNNNNNNNNNNNNNNNNNNNNNNNNNNNTTATTTTCAATGTTCCTTCTTGGTTCTATATTCCATCATATTGAAAATTAAACCTAAGA[A/G]CATTTAGGTGTTGTCATTTCACACTAATTTCATTATTGTGTTTCATATGCCCCTAACGACGACTTGCAGTTAAGTACTTTATTAGTTATCTGTTGTAAT
Ps118942	SNP_path_232384	C/T	9.7	A	B	B	A	MD	B	B	A	NNNNNNNNNNNNNNNNNNNNNNNNNNNNNNNNNNNNNNNNNNNNNNNNNNNNNNNNNNNNNAACACAGATAATAACAATTAGATAAACATCAAAGACAA[C/T]AAGGATATTTCTGATTATGGTAGAAAGAGAGGTAAAGATGATGATTACTTAGATAATTATAATGACAAAAGGATAAGCATGCCAACCCATGATGAGAAG
Ps126400	SNP_path_231353	T/G	9.7	A	B	B	A	B	MD	MD	MD	NNNNNNNNNNNNNNNNNNNNNNNNNNNNNNNNNNNNNNNNNNNNAGTTGAAATCAACTTTAGAACCTTTGTTAAACCTGATCTGAAAGATACTTCACTC[T/G]TGTTTTCATAGGCATGTCAGATAGGGTTTAGGGTTAGTCTTCTTAATTTTNNNNNNNNNNNNNNNNNNNNNNNNNNNNNNNNNNNNNNNNNNNNNNNNN
Ps148998	SNP_path_227627	C/T	9.7	A	B	B	A	B	A	B	A	GGATCTACAAATGAACAAATTTTATGGCACTTTGGCAAATAAATTTTCAAAGGACAGTGAACTTGTTAATTTGAATCTCTATGGCAACCATTTAGAAGG[C/T]TGTTTGCCTGAAACTTTGTCCCATTGCNNNNNNNNNNNNNNNNNNNNNNNNNNNNNNNNNNNNNNNNNNNNNNNNNNNNNNNNNNNNNNNNNNNNNNNN
Ps123338	SNP_path_223179	A/G	9.7	A	B	B	A	B	A	A	A	NNNNNNNNNNNGAGATGGTATCAGATTGCTTACTATAAAAAAGTTAAAGTTCCACATTAAAAAGAGACAAGACACATAAATTGTTTATAAAGAAGAGAC[A/G]CCCTTTATCTTACTAGTCAATTTTTATTAGGATGAGTATGGTCCAATCCAAAACATAAGNNNNNNNNNNNNNNNNNNNNNNNNNNNNNNNNNNNNNNNN
Ps106016	SNP_path_222262	A/C	9.7	A	B	B	A	B	B	B	B	AACCCGTTACGAGGAGCCCAACCCAATATTACGAAATACTTTCAATTGTAGCGCTACAATAAGTCTTGTAGACAACTGTTCTAGGTCGATCACAAGCCC[A/C]TTAAGGAGAAGGCTTAATCATTAGTCCGAAGTAATTCCACNNNNNNNNNNNNNNNNNNNNNNNNNNNNNNNNNNNNNNNNNNNNNNNNNNNNNNNNNNN
Ps103282	SNP_path_221979	C/T	9.7	A	B	B	A	B	MD	B	MD	NNNNNNNNNNNNNNNNNNNNNNNNNNNNNNNNNNNNNNNNNNNNNNNNNNNNNNNNNNNNNNNNNNCATGAAGAATATTATGTATCTATGGAACCGACA[C/T]TGCCTTGGACGGTAAGATAAAATCACAGTTTAAATCACGGATAAAATCATCAACTTCTAATCAANNNNNNNNNNNNNNNNNNNNNNNNNNNNNNNNNNN
Ps148952	SNP_path_217118	A/G	9.7	A	B	B	A	B	MD	MD	MD	NNNNNNNNNNNNNNNNNNNNNNNNNNNNNNNNNNNNNNNNNNNNNNNNNNNNNNNNNNNNGCTTGAAGACTAACCACTCCAAGATTGTTATGGAAAGAA[A/G]ATTAGCTGCTTCAATCTACTGCATGGAAAATGACTAACTGCTTTAATCTGCCATTTGGAAGAGAAGACTCNNNNNNNNNNNNNNNNNNNNNNNNNNNNN
Ps100406	SNP_path_216319	C/T	9.7	A	B	A	A	A	B	B	B	TCTGCAATCAAACCAACACACATCAATGTAAAATTTAGTCTTTGCAAATTAAACCAAAAATTACCAAACCAAACAATTAGTTAACTTTCCTTCCCATCT[C/T]GTAAAATTCATCTCAATTCAGACTAAAATCATACCCTAAATATTCAGTACAACAATTTGTTAATTTTTGTTCCCAATGTTGTATAATTTATCTCAATTC
Ps131167	SNP_path_214806	A/G	9.7	A	B	B	A	B	B	B	B	NNNNNNNNNNNNNNNNNNNNNNNNNNNNNNNNNNNNNNNNNNNNNNNNNACTTTCTAGTTCTGTATGTTGCATCTGAATTGGAAAATTTTAAAACTCTT[A/G]TATTCTTCAATACTCATGTTGTCATATCATGGGTTGGTCAATGGTTCAATCTGACCATATGTATGTGAGTGTGCGTTGGTCTTAGTTTTTTACCCACAA
Ps106949	SNP_path_2144	C/T	9.7	A	B	B	A	B	B	B	A	NNNNNNNNNNNNNNNNNNNNNNNNNNNNNNNNNNNNNNNNNNNNNNNNCACCCCTTCCTCCTTAAGACACTCAAACCTTCCCAAATTTTCATTTCTCCA[C/T]TGAAGCACATGTCGAGAAGTACCTTATGGTCAAGAATTTCAAGGTGGTGAAAGAGAGAACCTTTGGCGTGCANNNNNNNNNNNNNNNNNNNNNNNNNNN
Ps145911	SNP_path_209285	T/G	9.7	A	B	B	A	B	B	A	A	NNNNNNNNNNNNNNNNNNNNNNNNNNNNNNNNNNNNNNNNTGGGATCCGTCATGAAATTCATGCATTGACACCACTCAACAAAATGGTTTAATTGAAAG[T/G]AAAACACCAACATCGGTTAGGTGTAACCCATGCTCTCNNNNNNNNNNNNNNNNNNNNNNNNNNNNNNNNNNNNNNNNNNNNNNNNNNNNNNNNNNNNNN
Ps140711	SNP_path_198256	A/G	9.7	A	B	B	A	B	B	B	B	ACCACTACACTCTCAATGAGAAACAAAGTCAAAGATAAATTCATCTAAACATTGTTAATATACAAACAAATTGAAAGTGATTAGGCTCATGCATGCATC[A/G]TTGTTTCTACTTTCTAGCAAAATATTTCTTTTGGGTATGGTCGGTGGTGCATGCATGCGATTAAGAAGATCAAACTCCTTGTGATTTCAACTTGATGTA
Ps118713	SNP_path_194835	C/G	9.7	A	B	B	A	B	B	B	B	NNNNNNNNNNNNNNNNNNNNNNNNNNNNNNNNNNNNNNNNNNNNNNNNNNNNNNNNNNNNNNNNNNNNNAAACATGTTGTCATTAAAGCTTGAAATTGA[C/G]TAGAAGAATCTGACAGAGCTTGAGTACTTGACTTGGAGATTATCACTGACATATTGTACTAGTAAANNNNNNNNNNNNNNNNNNNNNNNNNNNNNNNNN
Ps140668	SNP_path_19215	C/T	9.7	A	B	B	B	B	A	B	A	NNNNNNNNNNNNNNNNNNNNNNNNNNNNNNNNNNNNNNNNNNNNNNNNNNNNNNNNNNTTCACAATGTAAGTTAGTATTTTTGTATTTTATCATTCACA[C/T]GTACTATCTCCCATTGTAGGCGCACTTGTAACAATGCCCTTTGGGGAGTTTTANNNNNNNNNNNNNNNNNNNNNNNNNNNNNNNNNNNNNNNNNNNNNN
Ps135189	SNP_path_191959	C/G	9.7	A	B	B	A	A	A	A	A	TTCAAACCACAGAAAAACTCAGAAACCACATAATAGACATTATTTTCAAAAGTTTAGCAAAATTGATTCTAGAGTTGTAGAACTCACTTTGACATGATC[C/G]ACTTCTCTGCAATATAATTGATTTTATNNNNNNNNNNNNNNNNNNNNNNNNNNNNNNNNNNNNNNNNNNNNNNNNNNNNNNNNNNNNNNNNNNNNNNNN
Ps140660	SNP_path_190481	C/T	9.7	A	B	B	A	B	B	B	B	NNNNNNNNNNNNNNNNNNNNNNNNNNNNNNNNNNNNNNNTAGAGGTTGTTAGTGGTGAATGTTAAAGAAAGGTGTTTAATGGAGAAAGTTGAAGGTGAA[C/T]ATTGTGGGAAGTAAGTTGTTTGAAGATGGATGNNNNNNNNNNNNNNNNNNNNNNNNNNNNNNNNNNNNNNNNNNNNNNNNNNNNNNNNNNNNNNNNNNN
Ps116311	SNP_path_189913	C/T	9.7	A	B	B	A	A	A	A	A	NNNNNNNNNNNNNNNNNNNNNNNNNNNNNNNNNNNNNNNNNNNGTTTTCGTAGTGTCTGCGGTGAGATTGATGAGAATTGAACTTGGTGGTGCTTTTGC[C/T]GACCTTCTTAATGAGAAAGGGAAAGGTTCTGGTGAAANNNNNNNNNNNNNNNNNNNNNNNNNNNNNNNNNNNNNNNNNNNNNNNNNNNNNNNNNNNNNN
Ps162027	SNP_path_184777	A/T	9.7	A	B	B	A	A	A	A	A	NNNNNNNNNNNNNNNNNNNNNNNNNNNNGAAGAGAAATGGGTGAAGATGATAGAGAAGGGGATTCGAGAGGTTCACCTGAGTGGAAAACGGAGATCGGA[A/T]GATAGGGTTGAATGAGGAAGAGGAGATCGCGACGATGAGAGAATAATGCTTCGCTTTCTTTTGCTTATGTAGTGAAAATGGATTATTNNNNNNNNNNNN
Ps107521	SNP_path_18355	A/T	9.7	A	B	B	A	B	B	B	B	NNNNNNNNNNNNNNNNNNNNNNNNNNNNNNNNNNNNNNNNACGTGGAAACCAGTGATAGACTTGGTAAAGTCTAGATTATCGAGTTGGAGTAATTCTCA[A/T]CTTTCAATTGGAGGTTGTGATGTGCTTATTAAATNNNNNNNNNNNNNNNNNNNNNNNNNNNNNNNNNNNNNNNNNNNNNNNNNNNNNNNNNNNNNNNNN
Ps157770	SNP_path_182934	A/G	9.7	A	B	B	A	B	B	B	A	NNNNNNNNNNNNNNNNNNNNNGGGAAACCAATTATATCTTTGGAGTAAGATACATGAAATGGATCTCTAAAAATGAAGTTGTACGCTTGTAGATCGTAC[A/G]AACATCAACTGAACATGCCCAATAAATTCCANNNNNNNNNNNNNNNNNNNNNNNNNNNNNNNNNNNNNNNNNNNNNNNNNNNNNNNNNNNNNNNNNNNN
Ps118626	SNP_path_17983	C/T	9.7	A	B	B	A	B	MD	MD	A	ATGCGAAAGTTCATGTTATCTACTATGCGAGCAAGACCCTAGATGAAGCATAGTAAAATTACATAACCAGGAAAAAGGAGCTCTTACATGTAGTATTAG[C/T]CATTGATAATTTTTGTTCTTACATTGTAGGTAGGTGTGGGAATAGGCTGGGCGGAGCTAGGCTTTGCCAAGCCTAAGCATGACCTATTAAAANNNNNNN
Ps124868	SNP_path_179759	A/T	9.7	A	B	B	A	MD	A	A	A	TAATGAGTTTTGCAGAAGACAGAGGAGAAAAACGCACGAGACCACTGATTTTTCGTTGAGTTTCTAGGGTAAGGCTCGTGCCGAAGCAACTTACTTGGT[A/T]GGCAAAAAGTCTCGTAAGGAGAAGAAGAGTAAANNNNNNNNNNNNNNNNNNNNNNNNNNNNNNNNNNNNNNNNNNNNNNNNNNNNNNNNNNNNNNNNNN
Ps161069	SNP_path_172750	A/G	9.7	A	B	B	A	B	MD	B	MD	NNNNNNNNNNNNNNNNNNNNNNNNNNNNNNNNNNNNNCGTGGGAGCTCGAGACAGAAAGCAACGCAAAAATTTCTCTCCCTTCATAAACATTTCATAAT[A/G]TGAATTTAAACGATGGAACCACATTCAAATTTCAAGTGGAAGTTAATTGAATTACATGACATAACCTACTTCAATCAANNNNNNNNNNNNNNNNNNNNN
Ps121131	SNP_path_170633	A/C	9.7	A	B	B	A	B	B	B	B	ATCCCTATATGCGGAGGTCTCCACTTTTTAGGCTTAGTTTCACTGCGAACCTGCAATAATAATATCCCATTACAAATATCAAATTTTCAACTAATTAAC[A/C]ATTACCACCCATTACATGGACAAAATGGTGCTTAACAAGTACCAAAANNNNNNNNNNNNNNNNNNNNNNNNNNNNNNNNNNNNNNNNNNNNNNNNNNNN
Ps104364	SNP_path_165398	A/G	9.7	A	B	A	A	B	A	A	A	NNNNNNNCGTCAAAGACTTTTCAAGTTTCCATGAGGTCATCCATTCGATCAAACATAAAAGATGCTTCTGAATCAAATGTGTCTGCAACGATCTTTTCA[A/G]ACATCTTTTCGATCGAACAGGAAAGGTGCTTCCGAATCAAATGTGNNNNNNNNNNNNNNNNNNNNNNNNNNNNNNNNNNNNNNNNNNNNNNNNNNNNNN
Ps128133	SNP_path_157141	C/T	9.7	A	B	A	A	A	A	A	A	NNNNNNNNNNNNNNNNNNNNNNNNNNNNNNNNNNNNNNNNNNNNNNNNNNNNNNNNNNNNNNNNNNNNNNNNAATTGAGTTTCTATTATGAAATTCAAC[C/T]GAAATTATGTTTGAAATTCACTTGAAACTCACAATTAGTTAGGATGTACAACCGTTTTNNNNNNNNNNNNNNNNNNNNNNNNNNNNNNNNNNNNNNNNN
Ps135155	SNP_path_154587	T/G	9.7	A	B	B	A	B	B	B	B	NNNNNNNNNNNNNNNNNNNNNNNNNNNNNNNNNNNNNNNNNNNNNNNNNNNNNNNTCGAGGATATCTTCCATAAACCTTATGACGAACAAGTGGTGGTG[T/G]AACCACCTAGTTATATTAAATTTGTATTCCTTTTCGTAAAGAAAACAATCATTATNNNNNNNNNNNNNNNNNNNNNNNNNNNNNNNNNNNNNNNNNNNN
Ps121023	SNP_path_152675	A/G	9.7	A	B	B	B	B	A	A	A	NNNNNNNNNNNNNNNNNNNNNNNNNNNNNNNNNNNNNNNNNNNNNNNNNNNNNNNNNNNNNNNNNNNATGTATCTGAAAAACTCTACCATCACCTTACA[A/G]CTTCCATTACATGCTTCTTCAGAAACTGTGTTGGTTAAGAATCTTGTTTTATCTTGTGATCCTTACATGAGAGGAACCAAAAGAACAGACAGAAACAGC
Ps107422	SNP_path_151133	A/G	9.7	A	B	A	A	B	A	A	A	NNNNNNNNNNNNNNNNNNNNNNNNNNNNNNNNNNNNNNNNNNNNNNNNNNNNNNNNNNNNNNNNNNNNNTTCGAATTGAAACATGCAAACAAATTTTGT[A/G]TACCTCATAAAAGTAGAGAACAAATCATATACTTTTTTTATTGCAGATCGGAAATGGATGAAAGCATAAGTGCATTTTTATTTTTANNNNNNNNNNNNN
Ps157730	SNP_path_149915	A/G	9.7	A	B	B	A	MD	B	B	B	NNNNNNNNNNNNNNNNNNNNNNNNNNNNCTCATCCAATATTTCTATGAATGCTTGTTACCTATGAATAGAAACATCTTAAATGCTCATAGTGGAAGATC[A/G]TGTTGGGCATGAATATGGAATGGAGGAACCATNNNNNNNNNNNNNNNNNNNNNNNNNNNNNNNNNNNNNNNNNNNNNNNNNNNNNNNNNNNNNNNNNNN
Ps154759	SNP_path_149182	C/T	9.7	A	B	B	A	B	B	B	B	NNNNNNNNNNNNNNNNNNNNNNNNNNNNNNNNNNNNNNNNNNNNNNNNNTAAAGAATCAAAATGTCCTAGTTGGATCATTAAAATTTAGCCCCAAAGCA[C/T]AAATTAAGAACTTCATTTTTGACAACGACAACATTTGTTAACATAGAATAACATTAAAGAACAATCAAACATAAGTGGGTGGAGAATATATTCTGGATA
Ps110899	SNP_path_14883	T/G	9.7	A	B	B	A	A	B	A	A	NNNNNNNNNNNNNNNNNNNNNNNNNNNNNNNNNNNNNNNNNNNNNNNNAAACATGCACTTTGTCATTGTCAGCACGAAGAAGTTAAAATCATAAACACG[T/G]TAGTCACATATGGCGTGTTGTATCCATCGATGTCACTAAAGAATGAAACAAGAGATACCTTGGGTTAGGATTACCCCTCACCACCTTCTGTCCATATTT
Ps156072	SNP_path_147774	A/C	9.7	A	B	B	A	B	B	B	A	NNNNNNNNNNNNNNNNNNNNNNNNNNNNNNNNNNNNNNNNNNNNNNNNNNNNNNNNNNNNNNNNNNNNNNNNTTATTTGAATTTGCTTATATGTTGCTT[A/C]TCGCTTTCCGGTAATTTCAGATCCAACTTCTGGCCGATCTTAGCCTTAAGAAGACGCCTCAACTTGTGGAANNNNNNNNNNNNNNNNNNNNNNNNNNNN
Ps162855	SNP_path_147389	T/G	9.7	A	B	B	A	B	A	B	A	NNNNNNNNNNNNNNNNNNNNNNNNNNNNNNNNNNNNNNNNNNNNNNNNNNNNNNNNNNNNCCTAAAATTATTAATCTCATTTTTTACTTGGGACGTTTT[T/G]CTTGGTAGAAAATATTGTGCCAGGAAGGCTACTTTCAACTGAGTCTAGGAAGTTATCNNNNNNNNNNNNNNNNNNNNNNNNNNNNNNNNNNNNNNNNNN
Ps104283	SNP_path_143871	T/G	9.7	A	B	A	A	B	MD	B	B	GAAATTCACCTCCTAGTATCTGAACATCCAGCCCAATCAACATCTGAGTACCCTTGCAGCTTGACCTGTGAATCTCTTGGCAGGAGTATTCCTCTGCCA[T/G]GACATGACTTCAGGTACCTAAGAACATGATTGACTACATTGAAATGATTCATAGTTGGAGAANNNNNNNNNNNNNNNNNNNNNNNNNNNNNNNNNNNNN
Ps145723	SNP_path_143570	C/T	9.7	A	B	B	A	MD	B	B	B	NNNNNNNNNNNNNNNNNNNNNNNNNNNNNNNNNNNNNNNNNNNNNNNNNNNNNNNNNNNNNNNNNNNNTGTGAACTACAATAGGCTGAACTTTATTTCT[C/T]CACTGACATGAAACCCTTGAAACTCATTGACAGATGTTGCATTCTGAAACAGACATGCGAGACCTTCTACCGCAAGAATAAATAGGAAATGAGAAAGAG
Ps148646	SNP_path_140207	A/C	9.7	A	B	B	A	B	A	B	A	NNNNNNNNNNNNNNNNNNNNNNNNNNNNNNNNNNNNNNNNNNNNNNNNNNAGAATAAGAGAGGGAGCCTGAAGGAGAAAGTGTTTTTCAAGTGATAGGG[A/C]ATATAACACTTCCAATATTAGCTTCACGGGACTACTGACAGTTACATTATAATGTGTAAGCGCATCTAAAATCCCTTTNNNNNNNNNNNNNNNNNNNNN
Ps130678	SNP_path_137986	C/T	9.7	A	B	B	A	B	A	B	A	NNNNNNNNNNNNNNNNNNNNNNNNNNNNNNNNNNNNGACCCCCGACAAGTCTTGGGGGTAACTATTATGGGTCGACCATATCTCCCTTGATACAACCAC[C/T]GTGAGACGTATCAATTGGACACTCGATCGTCTTCTAGAATATTCTCCTGACCACTAGNNNNNNNNNNNNNNNNNNNNNNNNNNNNNNNNNNNNNNNNNN
Ps101785	SNP_path_137269	A/G	9.7	A	B	B	A	B	B	B	B	NNNNNNNNNNNNNNNNNNNNNNNNNNNNNNNNNNNNNNNNNNNNNNNNNNNNNNNNNNNNNNNNNNNNNNNGTATCTTGGTCATAGGTATGTATGATTG[A/G]TTATCTTATGTTGTATTAGTTATGGAGTATCATACTCCTTTGTTCGAGCAAGCAAGTTTTGTGTCTTGAGAGTCCAAGNNNNNNNNNNNNNNNNNNNNN
Ps138048	SNP_path_132977	C/T	9.7	A	B	B	A	A	A	A	A	NNNNNNNNNNNNNNNNNGCTTTGACTTTAATGAGACCTTCTCACTAGTGGTCAAGCCTATCACAATAAGAACAATCCTCACACTTGCAATATCTCAAGG[C/T]TGGGCTATCCGACAACTGGACATCAACAATGCATTTTTGAGTGGGTACCTAAATGAGGAAGTTTACATGGTACAACCTCCTGGTTTTNNNNNNNNNNNN
Ps146924	SNP_path_129033	C/T	9.7	A	B	B	A	B	MD	MD	MD	NNNNNNNNNNNNNNNNNNNNNNNNNNNNNNNNNNNNNNNNNNNNNNNNNNNNNNNNNNNNNNNNNNNAAAATTACAACTCATTGTCACTCACAAAAGTG[C/T]TTTGGCCAAAATATTAGTGAGAGAATGTAAAAGAAAAGTTTAAAGAGAAAGGGAGANNNNNNNNNNNNNNNNNNNNNNNNNNNNNNNNNNNNNNNNNNN
Ps105750	SNP_path_127532	T/G	9.7	A	B	B	A	A	A	A	A	ACCAAAAGCCCCTTCTCAACATGCCTCAAGTACAAAACATGCTCATAGATCAGACACAAACACAATTCTAGGTAAACAATTTGAAGATGTGAAACAAGT[T/G]TACACAATTGGGAAAGAATTGGGGAGAGGACAATTTGGTGTGACTTATAGATGCACTCANNNNNNNNNNNNNNNNNNNNNNNNNNNNNNNNNNNNNNNN
Ps155990	SNP_path_125872	A/G	9.7	A	B	B	A	B	A	B	A	GTCATGTTGAATGCTTTGAGGTTCGAGCCTTCATATGGTCGCAAGATGATTCGGTTCAGGTCCATTTTCTCGAATATTTCCGAATACATGATGTCACAG[A/G]AGCTACCACCTTCGATGAGGACCCGAGATACGTCAAGCTTCTTAATTTNNNNNNNNNNNNNNNNNNNNNNNNNNNNNNNNNNNNNNNNNNNNNNNNNNN
Ps161478	SNP_path_12435	C/T	9.7	A	B	B	A	MD	MD	MD	MD	NNNNNNNNNNNNNNNNNNNNNNNNNNNNNNNNNNNNNNNNNNNNNNNNNNNNNNNNNNNNNNNNNNNNNNNNAACCTATAAAAACACCCCAGAATTCAG[C/T]AGTGAGACTATTGCAAACACCAATAGGATTATGAAATCCCCAAGCCAGTTTCCTNNNNNNNNNNNNNNNNNNNNNNNNNNNNNNNNNNNNNNNNNNNNN
Ps122986	SNP_path_116181	A/C	9.7	A	B	A	A	B	A	A	B	NNNNNNNNNNNNNNNNNNNNNNNNNNNNNNNNNNNNNNNNNNNNNNNNNNNNNNNNNNNNNGGTTTCCCCTATGCTCCATGATGAAGATAACGAAGATG[A/C]AAGGTTCACCAATACAAGCAAACCCATCAAAATGAAACTTAATGTGGGGACTNNNNNNNNNNNNNNNNNNNNNNNNNNNNNNNNNNNNNNNNNNNNNNN
Ps118223	SNP_path_115985	A/G	9.7	A	B	B	A	B	B	B	A	AGCCACCTTCAACCATGGTTAATAAGATAGCTCCATCCCCTATTCCAGATGGCACCAGCGATAGTGTTAATGTCGACGCCCTGATGGATATGCATGCCA[A/G]CATGAATGAACTACATCGTCATAACCAGACNNNNNNNNNNNNNNNNNNNNNNNNNNNNNNNNNNNNNNNNNNNNNNNNNNNNNNNNNNNNNNNNNNNNN
Ps114516	SNP_path_115867	A/G	9.7	A	B	B	A	B	MD	MD	A	NNNNNNNNNNNNNNNNNNNNNNNNNNNNNNNNNTTTAGACGAGATATGAGGGAGCCCATCCTAGAAGGTTTTAAACCCTTTCATTAGCCATGTTTGATG[A/G]ACACAACAATTCTTACAAGCACTCCCTCTTATTCCGATGTGAATTCNNNNNNNNNNNNNNNNNNNNNNNNNNNNNNNNNNNNNNNNNNNNNNNNNNNNN
Ps125843	SNP_path_114584	C/T	9.7	A	B	B	A	B	B	B	MD	NNNNNNNNNNNNNNNNNNNNNNNGCAATTTGCTAATTTTCTTGTGGTGAAATGAGCCATATGGTCGCCTAAAAGGGGCCTTAAGGGCGCCCAGATTGGG[C/T]TGCCGTTGTCCACTCGCCCGGTAAACATGGGTGACTATGTGGGGTCACAATTACCTTATTCCATGACTTAGAGTAAACTTATCATCTACGAGAGGTGTT
Ps162836	SNP_path_112693	C/G	9.7	A	B	B	A	B	A	A	A	TACTCATTATCTTAACTATTTTTAACAGCACCAGAAGCAAGAGAAAGTAGTACATATAAGAAATTGTATAGAAAGTATTGTGAAATTCCATGATGGTAA[C/G]AAACTGCAAATGGTAGTGTTGATGTGTGTTAAGTTAGTAGGATTAGTTTATATATATATATGGGGGATGGTCCAAAGTTGGTAGGATNNNNNNNNNNNN
Ps108611	SNP_path_11175	C/T	9.7	A	B	B	B	B	A	A	A	NNNNNNNNNNNNNNNNNNNNNNNNNNNNNNNNNNNNNNNNNNNNNNNNNNNNNNNNNNNNNNNNNNNNNNAATATATTAGGGACATGCAACTTTATCCT[C/T]TACCCTTGTTCGGGTATGGTCCTCCATGATGCGAAGCGCAATTCAAAAAAGCATGGCNNNNNNNNNNNNNNNNNNNNNNNNNNNNNNNNNNNNNNNNNN
Ps118184	SNP_path_109944	A/G	9.7	A	B	B	A	B	B	B	B	NNNNNNNNNNNNNNNNNNNNNNNNNNNNNNNNNNNNNNNNNNNTGCTTGTGTGGGAAAGGTTACGGGGGTCACGGAGGTCATGTTTAGCCATTATAATT[A/G]TCATTTTATATTAGTCAACATTGGGAGGNNNNNNNNNNNNNNNNNNNNNNNNNNNNNNNNNNNNNNNNNNNNNNNNNNNNNNNNNNNNNNNNNNNNNNN
Ps137909	SNP_path_107567	C/T	9.7	A	B	B	A	B	B	B	B	NNNNNNNNNNNNNNNNNNNNNNNNNNNNNNNNNNNNNNNNNGAAATTATGTTTGAAATTCACTTGAAACTCACAATTAGTTAGGATGTACAACCGTTTT[C/T]GAAATGTCACTTAAATTCCTCTGAAATTCATTTCNNNNNNNNNNNNNNNNNNNNNNNNNNNNNNNNNNNNNNNNNNNNNNNNNNNNNNNNNNNNNNNNN
Ps108575	SNP_path_105106	A/G	9.7	A	B	B	A	B	A	B	A	ACTGAGGTTAGGCAATACCAAAGTTATATAGATAAACCACTAAAGGAATATACCAAGAACTTCCTACCCAACCAATGCAAAGACAACATGTGTCCAGTG[A/G]TTTAGCCTAAGGAAGTTTATCACTCTTGGATAGAGCAATGAGTGATCCTTCTTCTTNNNNNNNNNNNNNNNNNNNNNNNNNNNNNNNNNNNNNNNNNNN
Ps130471	SNP_path_104640	A/G	9.7	A	B	B	A	B	MD	B	B	NNNNNNNNNNNNNNNNNNNNNNNNNNNNNNNNNNNNNNNNNNNNNNNNNNAAACTAATAGCCCAAAAGAGGGCAGAAGTGCAACTGAATCACACCCTCA[A/G]CCACAACAACCAGGAGCCAAGCAGGATAGGATTACACCTAACAAAGGCATNNNNNNNNNNNNNNNNNNNNNNNNNNNNNNNNNNNNNNNNNNNNNNNNN
Ps146840	SNP_path_104625	T/G	9.7	A	B	B	A	B	B	B	B	NNNNNNNNNNNNNNNNNNNNNNNNNNNNNNNNNNNNNNNNNNNNNNNNNNNNNNNNNNNNNNNNNNNNNNNTTCTTTAGATAGACTTTGTTATTTAATA[T/G]GTAACATGTACATCGAAACTGGTGAAAATAAGAAACATTTGACTTTCTTCCTTTGAAAAGCTCNNNNNNNNNNNNNNNNNNNNNNNNNNNNNNNNNNNN
Ps154608	SNP_path_102997	A/G	9.7	A	B	A	A	A	A	A	A	NNNNNNNNNNNNNNNNNNNNNNNNNNNNNNNNNNNNNNNNNNNNNNNNNNNNNNNNNNNNNNNNNNNNNNNCACGGTGATGCCGTCTTTGATGGTGTTT[A/G]TTTTCTTGATTTGGATGATGGCAGGAAGGACACATACGGTGTGTATGCAGAGCCAGTTGATCCGGAAGAGGTGTGTATGGATNNNNNNNNNNNNNNNNN
Ps118109	SNP_path_100384	C/T	9.7	A	B	B	A	MD	A	A	A	NNNNNNNNNNNNNNNNNNNNNNNNNNNTCATTATCTTGTACCTCAGGGATAAAGTTTTAAGGAAAGTCTTCAGGGAACAGACTATTGTTACGATATGGG[C/T]AAAACTGGAATCGTTGTATATGACTAAGTCTTTGGCTCANNNNNNNNNNNNNNNNNNNNNNNNNNNNNNNNNNNNNNNNNNNNNNNNNNNNNNNNNNNN
Ps158168	SNP_path_100260	C/T	9.7	A	B	A	A	A	A	A	A	TCAAGCTTATAAAATAACTGCACATTTCATTATTTATATGTTGCTTCAGTGAGTTCATTTGAGTTCTTAGTATAATAATCCCTATGATTTGATTGCATT[C/T]TTTTATGCCTTCTCATGACTCTGTCCCCTTTTATGAATTTTTTTCAGAGGCTCCCATTCACACTGGGGTTTTTATGCAGTATGGNNNNNNNNNNNNNNN
Ps100368	SNP_path_178580	A/T	9.7	A	B	A	A	A	A	A	A	NNNNNNNNNNNNNNNNNNNNNNACCGCAATGCTCGGAGTAGGTGTTTCATCCGGTAAAAACCGAGCAGAAGAAGCAGCAGAACAGGCTACCTTGGCTCC[A/T]TTAATCGGATCATCTATTCAATCAGCCACGGGAGTAGTGTATAATATCACTGGAGGAAAGGACATCACCNNNNNNNNNNNNNNNNNNNNNNNNNNNNNN
Ps118344	SNP_path_136451	A/C	9.7	A	B	B	A	A	A	A	B	NNNNNNNNNNNNNNNNNNATTTTGAAACAGCACATTTTAGCTCATAAATAATAGCAAATTAAGTGAACAAAAACCAATGAAGCAAGCCAATTCACAACT[A/C]ATCAACTACCTGGTGCACCAGCTCAGTATAATTTGGAATTGAAAGACAACAACACAACAACAGCATAGAAGAAGAAGAATGAAGCGTGAAAGAGAGAAG
Ps139622	SNP_path_420786	T/G	9.7	A	B	A	A	A	A	A	A	TAGGGTTTCGTACTCCTAAGATGTCCATTGCTGAGAAGTATGCGTTCAATAAGTCCAAGGTATTCAACTTCTCAGTTCTTAACTCAATTAATTCCAACT[T/G]TTGCAACTCTATAGTTTTTTGAATTATTGATTGGTAGAATCAGAAGGAACTTAGTGTCTTTGACTGTATTGCATGTCTTTTGCGGCATTATTTAATACT
Ps141624	SNP_path_354702	A/G	9.7	A	B	A	A	A	B	B	B	NNNNNNNNNNNNNNNNNNNNNNNNNNNNNNNNNNNNNTCAAATACATGAGCTTGGATCCATTCGTTTTGGTTACCTTCCTTCCATACAATTACTCGCCC[A/G]TCAAAAGAGCACGAGGCAAGTAGAGAACCGAATTTAGGATGAGCCCATGTTACCTGCCAAACAGGTCCTTGATGACCAGTAAGAGTTGCTAAATGCTGT
Ps118255	SNP_path_120546	A/T	9.7	A	B	A	A	A	A	A	A	CAGATCATCTATCGTGGCATTCCATGGAAAGATTTTTGACTTTTGCCTTGCTGCTCTTGATCTTCGCCGTCAAAGTCCTCGTTCAGTTCAAAATATTGA[A/T]TTAGTGGAAAAAGGTGTGATGAGTGCTATGNNNNNNNNNNNNNNNNNNNNNNNNNNNNNNNNNNNNNNNNNNNNNNNNNNNNNNNNNNNNNNNNNNNNN
Ps132076	SNP_path_359226	A/G	9.7	A	B	B	A	B	MD	A	A	NNNNNNNNNNNNNNNNNNNNNNNNNNNNNNNNTCTGTCCATATGCAGTTGAGGATGTCTATACGCGTATAAGAAAGCACCACCAATCTGCACATACACT[A/G]CGATACATTATCATACCCACATTAGGTGTTGGAAGTGAAGCCATACGCGTATGGCACGGGTCAATATAATTCTCATCATACGATTGGTAAGTCTCTCTC
Ps115374	SNP_path_374050	T/G	9.7	A	B	B	A	B	B	B	A	NNNNNNNNNNNNNNNNNNNNNNNNNNNNNNNNNNNNNNNNNNNNNNNNNNNNNNNNNNNNNNNNNNNNNNNNAACTTCTCAATCCTTAAGGCCTTTATC[T/G]TGCAAATTCACCATCCAAAACCAAAACTAACTATCACTAAACAAGTTACCGGGAGTCATCATCTGCCCAACTAGATAAAAGACAACACAANNNNNNNNN
Ps158610	SNP_path_373475	C/T	9.7	A	B	B	A	B	B	B	B	NNNNNNNNNNNNNNNNNNNNNNNNNNNNNNNNNNNNNNNNNNNNNNNNNNNNNNNNNAAACAGGTTGTTCCCTAATCTTTTAGTGTTGTTACTCTAAAT[C/T]ACTAACTCCAAAAGTAATTTCCCTTGATGATCAACAAGTCTCTTTCATTATTGAGTCGGATAGTAAAAACTTGGGCCTTNNNNNNNNNNNNNNNNNNNN
Ps108402	SNP_path_52331	C/T	9.7	A	B	B	A	B	B	B	B	NNNNNNNNNNNNNNNNNNNNNNNNNNNNNNNNNNNNNNNNNNNNNNNNNNNNNNNNNNNAACCAACGTAATAGTAAACCATGAGACACGTTGAATATCT[C/T]TAAAATAGCAATCAAGAACAAAAAGAATGTTCAATAAAAAAATAGTTATACATCAATACTTTCAGAGGAGGAAAAAAATAACTTTTGATATTACAATAT
Ps118418	SNP_path_148053	A/G	9.7	A	B	B	A	B	MD	MD	MD	NNNNNNNNNNNNNNNNNNNNNNNNNNNNNNNNNNNNNNNNNNNNNNNNNNNNNNNNNNNNNNAAAATATTAAACTAACAACCTAAAAATAGTAAACCAC[A/G]TGATAATTGAGAGTGGGTGTGATGAAGGGCAAAGTCATGACACCGATCGCCANNNNNNNNNNNNNNNNNNNNNNNNNNNNNNNNNNNNNNNNNNNNNNN
Ps135391	SNP_path_46288	C/T	9.7	A	B	A	A	A	A	A	A	NNNNNNNNNNNNNNNNNNNNNNNNNNNNNNNNNNNNNNNNNNNNNNNNCCAAGGGTGGATTCCCCTTCCTTGCCCCAAGGCAAGAACCAGGATCTAGGC[C/T]GACGTATTCAGGGCTCTGTAACACCCCGATTTAATTTCCNNNNNNNNNNNNNNNNNNNNNNNNNNNNNNNNNNNNNNNNNNNNNNNNNNNNNNNNNNNN
Ps148540	SNP_path_118409	C/T	9.7	A	B	B	A	B	B	B	B	CTCGTTAAGCGAGACAAGCAGTTTTGAAGGAAAATGACATTTTAGATTCTCTTGCTTGAGGATTGTTGAGAGCTCGCTAAGCGAGATCTTGCATGGACG[C/T]CTCACATGAGCTCGTTAAGTGAGGAAGAGTGAATCTGNNNNNNNNNNNNNNNNNNNNNNNNNNNNNNNNNNNNNNNNNNNNNNNNNNNNNNNNNNNNNN
Ps132894	SNP_path_69132	A/G	9.7	A	B	A	A	A	A	A	A	NNNNNNNNNNNNNNTGGTCAAACCTTGCTTGGACCCATTTTACTTCTTCTAACTTAGTCTTCATCAAGACTCTGATTGAAGGGATCTCAATTTCAACCG[A/G]AATTAATGCTTCCATACCGTATACTAGTAAGACAGGGGTTGCCACTATTTAGGTGCGAACAAATGTCCTATAGCCATGAAATGCAAAAGGAATCATTTC
Ps111965	SNP_path_355228	T/G	9.7	A	B	A	A	A	A	A	A	NNNNNNNNNNNNNNNNNNNNNNNNNNNNNNNNNNNNNNNNNNNNNNNNNNNNNNNNATTCTCAAAAGCTTGGAAAATTTTCTCGTGAATATAATGCCAA[T/G]AATAATGATCCACAAGAACTTGAAGCAAAGTTTGCAAGGAAAAAAGATGATGAGAGCACATTGTTGATGGTNNNNNNNNNNNNNNNNNNNNNNNNNNNN
Ps108663	SNP_path_121243	A/G	9.7	A	B	A	A	A	A	MD	A	AATCTCTAGAAATCTTTTTCCCCTGAAAATGGATATCGGGCATAAAGTTCCTTCCTCCAAATTGTTAAGATTCCTCCAGATTGACCAATGGCATCTACA[A/G]CAGACCAATCACATTTATCATTACCCCACCGCATACTATGTACCAATTTATCCCCCATTTTATGATTCTTCGATTCCTGGANNNNNNNNNNNNNNNNNN
Ps119915	SNP_path_384755	T/G	9.7	A	B	A	A	A	A	A	A	AGGCATTGAATTGCTGATAATTTGGTGTATGTTTCCTATGAAGGGCAGTGTTCTTGGTCCTGGTGGTAAATTGGTGATGGAGTTTTTAGAAGTACTCCA[T/G]TTTTTAACTGTTTTGAGTATGATGAAGAGGAAAAGAAATGTGGCTATGAAGGTACAAAAGAAAGGGTTGTGAAGCTCCATGATGATAGCAAGATTCAAG
Ps126090	SNP_path_164218	C/T	9.7	A	B	A	A	A	A	A	A	GCAAATTGCATGTGTTACACGGGGCAAGACCTGGGATCGGCAAAGTCAATGTCATGTGGTCATACTTTGTATTGAGCTCTGCGTCATAGAGGAATGTTC[C/T]CTGGTCATGGGTTGGATCTCCGTCCCTGCCCCTAAAGCTTGGCTCAGATCGAGGTGGATGTCNNNNNNNNNNNNNNNNNNNNNNNNNNNNNNNNNNNNN
Ps145532	SNP_path_63602	A/G	9.7	A	B	B	A	A	A	A	A	ATAAAATTGACAGTCACGTTGATATCTCACCATTATCCGAAGAAAATGAACGCCTCCATATGGAAACCTCCTGATGAAAGACATCCCTGCATAGCAATA[A/G]GGTTATCAGAGCAGTACTCAAACAGATCTAAAGTTTCATTTTTATTTATAAAATAATGAANNNNNNNNNNNNNNNNNNNNNNNNNNNNNNNNNNNNNNN
Ps138649	SNP_path_247318	A/G	9.7	A	B	A	A	A	A	A	A	NNNNNNNNNNNNGATCTAGTAGGTTATCTAAGACTTAATATTTGTTTTTGTCCCGTGTTTTTTAGTTGGGATTCATATTGGTCCCATAAATTTAAAAAC[A/G]TCCATTTGGATCCTCAATTCTTCAAACGAACTCATGTTTGTTCTTATCGTCAAAAGTGTTAGTCAAAGTANNNNNNNNNNNNNNNNNNNNNNNNNNNNN
Ps131327	SNP_path_238444	A/G	9.7	A	B	A	A	B	MD	MD	B	NNNNNNNGATGGATAAAGTCAACAAAGTAGCCAACCTAGTTGATCTTGATGTGTAGGAGGAAGAAACCATGTTGGACGACAAGCTAACCACATCGACCA[A/G]GGCCAAGATGAAGACCTTGATTCTAATCCTGGATNNNNNNNNNNNNNNNNNNNNNNNNNNNNNNNNNNNNNNNNNNNNNNNNNNNNNNNNNNNNNNNNN
Ps150384	SNP_path_113852	A/G	9.7	A	B	B	A	B	A	A	A	NNNNNNNNNNNNNNNNNNNNNNNNNNNNNNNNNNNNNNNNNNNAATATCTAGATCATGTAGTTTAAGAGTATGCAAAGTTTTGCATATAACACATTAAT[A/G]TCATTATTTGGAGTAATCTTATTTAACTCTTTTACGTGTGTGCTATTTTAAGGTTACACTTACNNNNNNNNNNNNNNNNNNNNNNNNNNNNNNNNNNNN
Ps101218	SNP_path_214121	A/G	9.7	A	B	A	A	A	A	A	A	NNNNNNNNNNNNNNNNNNNNNNNNNNNNNNNNNNNNNNNNNNNNNNNTATATTTTGGAGTCATCCTAATTCCAAAAGGTTGTTCAACATATTTCCCAAT[A/G]TACTCTTTATTGATTCAACATATAATANNNNNNNNNNNNNNNNNNNNNNNNNNNNNNNNNNNNNNNNNNNNNNNNNNNNNNNNNNNNNNNNNNNNNNNN
Ps156157	SNP_path_17412	A/G	9.7	A	B	B	A	B	B	B	A	NNNNNNNNNNNNNNNNNNNAGAGTTGATATCATACCTTTGTTTCTAAATGATGATTTAATCAAGTCGTTACCCCAGTTACTGTACTGATAGTCACCATC[A/G]TAATGTCATACAATTTACTCTCTCAGCNNNNNNNNNNNNNNNNNNNNNNNNNNNNNNNNNNNNNNNNNNNNNNNNNNNNNNNNNNNNNNNNNNNNNNNN
Ps145039	SNP_path_155242	A/G	9.7	A	B	A	A	A	B	B	B	AACTTCAAAATCTCGATCTGCAACTTTAGACCACTGATTCATGAAATTAATATGTGAGATTGCTCTAACTTTAAAAAACGGTTAAAATGGATAATTTCA[A/G]GAAACAATCGCTCATGTTAATGTTGTTAAGAACAACTTCAGGATCCAAGAGGGGTGAGCTGATTATTTTTCATTTTGGAGGTTTTTTCCTAGTGNNNNN
Ps120778	SNP_path_115868	C/T	9.7	A	B	A	A	A	A	A	A	NNNNNNNNNNNNNNNNNNNNNNNNNNNNNNNNNNNNNNNNNNNNNNNNNNNNNNNNNNNNNNNNNNNNAACATAGCCATTAAAAATTAAACATTTTAAC[C/T]CTCACCTTATCATAAGACAACAACAAAAATCTCAATTCAACCGTCGTCTTATCGCAAAACGTCAANNNNNNNNNNNNNNNNNNNNNNNNNNNNNNNNNN
Ps127243	SNP_path_406788	T/G	9.7	A	B	A	B	A	A	A	A	NNNNNNNNNNNNNNNNNNNNNNNNNNNNNNNNNNNNNNNNNNNNNNNNNNNNNNNNAATATTTGATTATTTCTATCCCTCCCTACAATTGTCATCAATT[T/G]CCCACCAAAGTCTCCTTCAAAAAACAAGCATTCAAACCTATAAGTGGTTTACAAGTTTTNNNNNNNNNNNNNNNNNNNNNNNNNNNNNNNNNNNNNNNN
Ps152505	SNP_path_293792	A/C	9.7	A	B	B	A	MD	A	A	A	GTAATTTTAAAAGTTCCACGTGATGAAATAGTTGTCGGTATGCCCTATTTAAGGGTAACTAAAGCAAATAAGAAAGGAGTCATCCATGGAGAGACTAGT[A/C]AAAAAGAATTTATACAAGTGAATAACTTCATTTGAGATACATGTGGAGTTACCGTTTCTTTAAGCCNNNNNNNNNNNNNNNNNNNNNNNNNNNNNNNNN
Ps106778	SNP_path_8532	C/T	9.7	A	B	A	A	A	B	B	B	NNNNNNNNNNNNNNNNNNNNNNNNNNNNNNNNNNNNNNNNNNNNNNNNNNNNNNNNNNNNNNNNNNNNNATACATGTGAGATTCCTGCTTTGCGATGTG[C/T]TTTTGTTAATGTTGAAATAAGTGAGACTAAGAGGTATTTAGATTAAATCGTNNNNNNNNNNNNNNNNNNNNNNNNNNNNNNNNNNNNNNNNNNNNNNNN
Ps110900	SNP_path_149061	A/G	9.7	A	B	A	A	A	A	A	A	NNNNNNNNAACTTGCTCATCCTTCTTCTGAGTTGAAAACTCAATCTCTAACATGTCAGATAGGTTATCTGACACATCAATAACAATAGTATCACACAAG[A/G]TGAATGTTCCATAGATTTTACCTTGAGCATCCNNNNNNNNNNNNNNNNNNNNNNNNNNNNNNNNNNNNNNNNNNNNNNNNNNNNNNNNNNNNNNNNNNN
Ps147758	SNP_path_340464	T/G	9.7	A	B	A	A	MD	MD	MD	A	NNNNNNNNNNNNNNNNTGCACAAAGTTCTACGTAGAAAGAAGGTTCAAATGCTCTGAATCTGAACAGTGCCCTCTAGAGGTCTAATACTTTTTGACTCT[T/G]AAGTAATCATTATCATAAAGACGTTAAGAACCTCTGAAGTCAATCAGCATTTAGCACCATCTCAGGANNNNNNNNNNNNNNNNNNNNNNNNNNNNNNNN
Ps139760	SNP_path_445819	C/T	9.7	A	B	A	A	A	B	B	B	TCCTAAGCCATCTCCGTTTGGGTTTATGGGAACTCAGGTTCCTTTTGAAGCATTTCAAAATATCATATTAGATGATGAAGTTGTCAAAGAGATTGATCC[C/T]AAGACATGGACAATGCATGGGATTGCAAATAGGCGCGTCTGTCCACCACCTTCTTCGAGCTCTACTGAATTATCAGTTGCTGAAAAATTCAGACTTGCC
Ps138930	SNP_path_296496	C/T	9.7	A	B	A	A	A	A	A	A	NNNNNNNNNNNNNNNNNNNNNNNNNNNNNNNNNNNNNNNNNNNNNNNNNNNTGGTAATAATAGCACAATCATTACCTACAATGATGCAGCTAATGATAT[C/T]GGCACTTCTAATAGTGCAACATTTCATTCATCTCCACCTAATGTAATTTTGAGTGGCATTACATTCAAGGTTTGTTNNNNNNNNNNNNNNNNNNNNNNN
Ps121333	SNP_path_211027	T/G	9.7	A	B	A	A	A	A	A	A	NNNNNNNNNNNNNNNNNNNNNNNNNNNNNNNNNNNNNNNNNNNNTTCACCAAATGTTTTTAAGTTTATGTCAAAACCGGTGGGAACCTATGTTTATTCA[T/G]ATGATGACACAACAAAACATATAAAAATGGATGTAGCAAGACTCCATGTAAGGACTAAGTATAGTATANNNNNNNNNNNNNNNNNNNNNNNNNNNNNNN
Ps147450	SNP_path_264454	C/T	9.7	A	B	A	A	A	A	A	A	NNNNNNNNNNNNNNNNNNNNNNNNNNNNNNNNNNNNNNNNNNNNNNNNNNNNNNNNNNNTCAAATCCATCAATCATAAAACTTGGCACGCACACATAGA[C/T]GCTGAAATATGCTCAGTCTCGCATGAAAAGTGCGCCATAACCGGTTCCTTCTTAGAACACCAAGAGATNNNNNNNNNNNNNNNNNNNNNNNNNNNNNNN
Ps103746	SNP_path_373460	A/T	9.7	A	B	A	A	A	MD	MD	MD	NNNNNNNNNNNNNNNNNNNNNNNNNNNNNNNNNNNNNTGCTTGAGGGGGAAGCATATGAACTCACACTTGAGGGGAGCGATTGTTGAAAAACAAATGTG[A/T]GTTTTAAGTTCCACATTGTTTAGAAAANNNNNNNNNNNNNNNNNNNNNNNNNNNNNNNNNNNNNNNNNNNNNNNNNNNNNNNNNNNNNNNNNNNNNNNN
Ps114010	SNP_path_74775	C/T	9.7	A	B	A	A	A	MD	MD	A	NNNNNNNNNNNNNNNNNNNNTGAATTGGGGAAGAAAGGGAAATTATTGTTTCAACGAAAAAGGGAAAGAAGAAGAGTTGTTAATTATGCAGAGAAACTT[C/T]TGATCTTTACTTTGCAATCTGCAATATTANNNNNNNNNNNNNNNNNNNNNNNNNNNNNNNNNNNNNNNNNNNNNNNNNNNNNNNNNNNNNNNNNNNNNN
Ps106623	SNP_path_443011	A/G	9.7	A	B	A	A	A	A	A	A	NNNNNNNNNNNNNNNNNNNNNNNNNNNNNNNNNNNNNNNNNNNNNNNNNNNNNNNNNGCAAAGCACACTCAAGACATGGTCTGGAAAGAAAGAGAATGT[A/G]GGCAAAGCTCAAGATGTGTTTCTGGCAAGATGCAAGGCCAATTCTGAGGCTACTTTGGGAAAGTATGGTGGTGGAAGTGGAACTGGGTTGGCTTCNNNN
Ps117554	SNP_path_411006	C/T	9.7	A	B	A	A	A	A	A	A	GACAAAGACAAGCACGTGTAGTAGCTTTACATCTCCTTCTATACTCAAATGACCCTACTTATCCCAATTACCCATACCATATAGAAGAACATATGAGAC[C/T]GTACGTACTATAATATTTTGGGCTGCCCGCCTGAANNNNNNNNNNNNNNNNNNNNNNNNNNNNNNNNNNNNNNNNNNNNNNNNNNNNNNNNNNNNNNNN
Ps122132	SNP_path_351298	A/G	9.7	A	B	A	A	A	B	B	A	NNNNNNNNNNNNNNNNNNNNNNNNNNNNNNNNNNNNCAGTTTTTTGTAAGAGTGAATCAAGATATTTACTATCAAATAGCAAATCACTAAAACTGATAT[A/G]CTATAGAAGAAAGACAAAAGCAAATCAGTATCAATTTGCTATTTGATAGTAAATGGCCCGAATTCCAGAAATANNNNNNNNNNNNNNNNNNNNNNNNNN
Ps162213	SNP_path_342588	A/T	9.7	A	B	A	A	A	A	A	A	NNACCTTATTTTGAAATTCTAAAAGGTCGAAAGTTAGATACAGGTGTTACACACCTTCTCTCCGAATTTGAACTAAGTCGATGGTTAATGAATCCGAGA[A/T]CGTTGATTTTATGAGACTGGTTGCAAAAATCGGGAATAAGTTTTTCTCANNNNNNNNNNNNNNNNNNNNNNNNNNNNNNNNNNNNNNNNNNNNNNNNNN
Ps158849	SNP_path_105231	C/G	9.7	A	B	A	A	A	A	A	A	NNNNNNNNNNNNNNNNNNNNNNNNNNNNNNNNNNNNNNNNNNNNNNNGATGTAGTATTAAAGAGAGTAAAATGGGTAATCAACCCACAATACAAAGGAG[C/G]CAACTGAAAATTTACAAAAACACGAAATAAACTCGACAAAANNNNNNNNNNNNNNNNNNNNNNNNNNNNNNNNNNNNNNNNNNNNNNNNNNNNNNNNNN
Ps102191	SNP_path_335905	A/G	9.7	A	B	A	A	A	A	A	A	NNNNNNNNNNNNNNNNNNNNNNNNNNNNNNNNNNNNNNNNNNNNNNNNNNGTATTCACTGTCGGAGCAGGAGCATACCCAACAGGTGGAGACATTAATG[A/G]TCCAGAAGGAATTCCAATATGAGTCATATTTCCTGTGTTTGCTCCAGCCTTAAATTGTGGTTGAGGGAATTTGATTCCAGCAGCNNNNNNNNNNNNNNN
Ps102047	SNP_path_269788	A/G	9.7	A	B	A	A	A	A	A	A	NNNNNNNNNNNNNNNNNNNNNNNNNNNNNNNNNNNNNNNNNNNNNNNNNNNNNNNNNNNNNNNNNNNNGAATGTATGAAACATCTGCAAACAGCAAAAT[A/G]TATTCACAAAAATTCACCCAGGGAAAGAGGACCGCAGATTCAAATGCCCTGGTATTGCAGTTTTTCAGTATAGAAACTACTGATTNNNNNNNNNNNNNN
Ps156898	SNP_path_41884	A/C	10.3	A	B	B	A	MD	MD	B	A	NNNNNNNNNNNNNNNNNNNNNNNNCCTCAACTTATTAGGAGTCAAATGATAATCAGAGGTATATGTAATCGTTCATCTCCAGGTCTTTACTCTTCCTCC[A/C]CGAGAAGGGCTCACTGAAACTAATACATNNNNNNNNNNNNNNNNNNNNNNNNNNNNNNNNNNNNNNNNNNNNNNNNNNNNNNNNNNNNNNNNNNNNNNN
Ps162954	SNP_path_296009	C/G	10.5	A	B	B	A	B	B	A	A	NNNNNNNNNNNNNNNNNNNNNNNNNNNNNNNNNNNNNNNNNNNNNNNNNNNNNNTGGGTCACACAATCGAGTTGTGTTTCAAGAAACACAATATTCCTC[C/G]CTACCTTAAGAAATCAAAGATATCTAATATTTCCATTTAATACACCCCACACGATGTTGATCCTCCTAGTCACCTTGAAGATGNNNNNNNNNNNNNNNN
Ps106339	SNP_path_341949	A/G	10.5	A	B	B	A	B	B	B	A	NNNNNNNNNNNNNNNNNNNNNNNNNNNNNNNNNNNNNNNNNNNNNNNNNGACAATTTGACAAAGCAAGTTTCGAAGAATCTCTTTTTGTTGTGCTCGAT[A/G]TTTCCAGAAGATTATGAGATCAATATGGAAGATTTGGTTAGGTACATAAAGGGACTCGGACCATCNNNNNNNNNNNNNNNNNNNNNNNNNNNNNNNNNN
Ps132279	SNP_path_391517	A/C	12.1	A	B	A	A	A	A	A	A	TCTCAGATAGATTTTGTACTCGGAAGCTGGGTGCATTCTAAGCTACCAACAGGAGGATCATTAGATATAACATCTATTTCAGGTTATCTCAAAACATCA[A/C]ATGATGCACCAAATTTCATGTTCGAGCTGATCCGAAGCAGTCCAACAATGCTANNNNNNNNNNNNNNNNNNNNNNNNNNNNNNNNNNNNNNNNNNNNNN
Ps119130	SNP_path_263587	C/T	12.1	A	B	B	A	B	A	A	A	NNNNNNNNNNNNNNNNNNNNNNNNNNNNNNNNNNNNNNNNNNNNNNNNNNNNNNNNNNNNNTTGTTAAGTGTCATAAAATGGCACTGGTCCATACAATC[C/T]GATACAATAATGAAAAAGAAAGGATAAACAGTTACCAACATTTTAGGAATATGCTATGTCTGGTTTAATATTAACAAGAGTCAAAAGGTACATCGGTCT
Ps150463	SNP_path_133186	A/G	12.1	A	B	B	B	B	A	B	A	NNNNNNNNNNNNNNNNNNNNNNNNNNNNNNNNNNNNNNNNNNNNNNNNNTAGACATTAGTATAGATATAAGGGAATCATTACTCAGTCAAGCAACAATA[A/G]TTGTTCAACACAATGCAACAATACTCCTATAACCCTAAAATCCTACAAATNNNNNNNNNNNNNNNNNNNNNNNNNNNNNNNNNNNNNNNNNNNNNNNNN
Ps140260	SNP_path_123846	C/T	12.1	A	B	B	A	A	A	B	A	NNNNNNNNNNNNNNNNNNNNNNNNNNNNNNNNNNNNNNNNNNNNNNNNNNNNNNNNNNNNNNNNNNNNAATAGATAAACACTAACACTAGGTACCTTCA[C/T]AACTACTTATGAGAAATACCATCGTCCTCAATATCCTTCTTTAGCCTAGTATAACAAGCTTCAACATTTANNNNNNNNNNNNNNNNNNNNNNNNNNNNN
Ps152297	SNP_path_106851	A/G	12.1	A	B	B	A	MD	A	A	A	NNNNNNNNNNNNNNNNNNNNNNNNNNNNNNNNNNNNNNNNNNNNNNNNNNNNNNNNNNNNNNNNNNNCATATTGACACCTTTCATACATGTATAAGTAA[A/G]TGGTTCTTTTTTTTTGTCTGATACACGTAAGGTTGTGTATCTGGCTTGTCAGGCTTCTGCATACGCATATTGGGCACCATTATANNNNNNNNNNNNNNN
Ps130998	SNP_path_187993	C/T	12.1	A	B	A	A	A	A	A	A	NNNNNNNNNNNNNNNNNNNNNNNNNNNNNNNNNNNNNNNNNTGGTGTTACACTTACAAGTACCAACTCAAATGCTACTCTTCACCATACACAATGAACA[C/T]GAGTGATGTGTGAAAAACTACAAATCACTGTCTTGGTATTGAAAGCCAAAGCTAAACCAAAATTTATTAACCCTAAGTGCTAGATTCAAATAACTTATT
Ps144265	SNP_path_433693	C/T	12.1	A	B	A	A	A	B	A	B	NNNNNNNNNNNNNNNNNNNNNNNNNTCATATCAAATTCCTTCTTTATTTGAGCCTTTAGTTTCTCTAAAGCACATGAAATGCTGCTTGTACAAGAAAAT[C/T]ATCTACATATAGGAAAATCATCATGATGNNNNNNNNNNNNNNNNNNNNNNNNNNNNNNNNNNNNNNNNNNNNNNNNNNNNNNNNNNNNNNNNNNNNNNN
Ps131398	SNP_path_247963	A/G	12.1	A	B	A	A	A	B	B	A	NNNNNNNNNNNNNNNNNNNNNNNNNNNNNNNNNNNNNNNNNNNNNNNNGGTTGATCACAAGTGTCTTGCTTCAAGTACAAAAGAAGACAAGAATTGGCC[A/G]TGGTATCACATATATGGACATCTAAACTTTAGATGTTTAGGGATGCTCAATCGGAAGAGGATGGNNNNNNNNNNNNNNNNNNNNNNNNNNNNNNNNNNN
Ps127316	SNP_path_421314	A/T	12.1	A	B	A	A	A	A	A	A	NNNNNNNNNNNNNNNNNNNNNNNNNNNNNNNNNNNNNNNNNNNNNNNNNNNNNNNNNNNNNNNNNNNAATGGAAAATCCATTAGCATGTCGAAAGGTGA[A/T]TGAATTCTCTATTGAAATGGGATTAAACTCCTAACACAAACCCTTAAAAACAAGGGTTGTTGNNNNNNNNNNNNNNNNNNNNNNNNNNNNNNNNNNNNN
Ps134921	SNP_path_60548	A/G	14	A	B	B	A	A	A	B	A	NNNNNNNNNNNNNNNNCCAATATAAATACGAAACTAATTCAGGCATATTGGTAGACAAGGTATGTGTGTCGATAAAGGCTTGAAATGGGAGAATATAGC[A/G]GCACTTGTAAGACATGAAGGACTCTAAATACAAGCAGATTTAATCACACTCACAAGTATACACCAAGACATGCCAAGNNNNNNNNNNNNNNNNNNNNNN
Ps105294	SNP_path_416084	A/T	14	A	B	B	A	A	A	B	A	NNNNNNNNNNNNNNNNNNNNNNNNNNNNNNNNNNNNNNNNNNNNNNNNNNNNNTATTCAGATACCCAAATGAAAAACAGAAATTATCATCATCAACAAA[A/T]GTAAGAGCAAAATAACTGGCAAACATACCTATCAATTTTGCTGTTGTTGGTTTGGAGCATTAGGTGGAGGGGGCATGCCAGGCCGAGGTGGACCATACN
Ps100594	SNP_path_402243	C/G	14	A	B	A	A	MD	MD	MD	MD	ATTGTGTATTGAAATAACTTTATTGGCCCTAGAAGAAAGCAACTCATTGTGATCAGCACAAAAGAGTTGTGAAATGACTATAAGAGAAATTTGACGGGC[C/G]TGATATCGGGTCTCCCGACCCATATCCATGCCTATTGCTAATCTACCNNNNNNNNNNNNNNNNNNNNNNNNNNNNNNNNNNNNNNNNNNNNNNNNNNNN
Ps149543	SNP_path_348906	C/T	14	A	B	B	A	A	A	A	A	ATACTACTTGTATTTTCCCTATTTCCCCTAGCCAATATCATATATGACATTGTAGGTTGGCTCATCCCTAACATGAAACACTTAGGCATGTCCTTCACT[C/T]GTGTAATGTTCAAATTCCTAATAAAAANNNNNNNNNNNNNNNNNNNNNNNNNNNNNNNNNNNNNNNNNNNNNNNNNNNNNNNNNNNNNNNNNNNNNNNN
Ps152475	SNP_path_265782	C/T	14	A	B	A	A	B	A	B	A	NNNNNNNNNNNNNNNNNNNNNNNNNNNNTTTTAAGCTTGAACAACTTCCATTAATGTCAAGAAATGAAAGTGGAGCACCAGTTCCCATATCGATTAAAT[C/T]GGCCAATGAATGTAGCATAACCTAAATGGAGGTACGTACTTNNNNNNNNNNNNNNNNNNNNNNNNNNNNNNNNNNNNNNNNNNNNNNNNNNNNNNNNNN
Ps159110	SNP_path_236949	A/G	14	A	B	B	A	A	A	B	A	NNNNNNNNNNNNNNNNNNNNNNNNNNNNNNNNNNNNNNNNNNNNNNNNNNNNNNNNNNNNNNNNNNNNAATGCATAAGACTGCATTATATACTATTACA[A/G]AAATAACCGTCGAAAACAACTCAATCCTATGAATATGACACGTATCCCACCACTTAGGGTTAATTTNNNNNNNNNNNNNNNNNNNNNNNNNNNNNNNNN
Ps148895	SNP_path_204149	C/T	14	A	B	B	A	B	B	B	B	NNNNNNNNNNNNNNNNNNNNNNNNNNNNNNNNNNNNNNNNNNNNNNNNNNNNNNNNNNNNNNNNNNNNGCCAAAGATCTCTTCTTTTGAGGTAACTAGT[C/T]GAAGCGTAAATAAAAACCAACCCAAAACACTTATTCTCGAAAGTAAAAGTAAACACAATNNNNNNNNNNNNNNNNNNNNNNNNNNNNNNNNNNNNNNNN
Ps118490	SNP_path_160179	A/T	14	A	B	B	A	MD	MD	MD	MD	NNNNNNNNNNNNNNNNNNNNNNNNNNNNNNNNNNNNNNNNNNNNNNNNNCTGGCAACCCACTCTTTTCTCTTTTCCTAAAATAAGTGCTCATGATTATA[A/T]TAAGCTTCAAGATGATCTTAATGTCACTGAANNNNNNNNNNNNNNNNNNNNNNNNNNNNNNNNNNNNNNNNNNNNNNNNNNNNNNNNNNNNNNNNNNNN
Ps155781	SNP_path_49847	A/G	14	A	B	A	A	A	A	B	A	NNNNNNNNNNNNNNNNNNNTATTGAGTTTATCACCTAGATTCTATGAAATATTCAAATATGTTCTTATTTAAGATAAGGAAGACATTGTCACCTCTACA[A/G]GGCCCAATCAACCACTAGAACCAATGAGTTAACCAAGTTGAAAGAGNNNNNNNNNNNNNNNNNNNNNNNNNNNNNNNNNNNNNNNNNNNNNNNNNNNNN
Ps151684	SNP_path_415816	A/G	14.1	A	B	B	A	B	A	A	A	NNNNNNNNAATTCCCACAAACAACGTCATTATTTCGCGAGGGAACCTGAACGGATCGATGACCAAAGTATGTGGAATGCAACAGTGGACTTGAGCTTCC[A/G]ATGTAGTGAAAGAGAGGTTGACCTACAAGGTTGGCACTTCAATGCTCAAATNNNNNNNNNNNNNNNNNNNNNNNNNNNNNNNNNNNNNNNNNNNNNNNN
Ps143748	SNP_path_337874	A/C	14.1	A	B	B	A	MD	A	B	A	ATGTGAAACTGATGACAATTGTGGAACAAATAGGAAGAAGTATCTATTTTTCAAGTTGCAGAAAGACATGGTGAATTTTAAAATGGGAGTTAGAAACAT[A/C]TTTTACTACCAAGTGTGATTCTAAGGAAGCAATAACAACTTAGGTTATCCAATTTGGTAGGAACCTAAAGTTCATTAAAAATGACAANNNNNNNNNNNN
Ps161639	SNP_path_261720	A/G	14.1	A	B	B	A	A	A	B	A	NNNNNNNNNNNNNNNNNNNNNNNNNNNNNNNNNNNNNNNNNNNNNNNNNTTTTCGAGATGTTACACCTCGTTTATGAGACTACAAGTCCATCAGGTGAG[A/G]CATTGGATATCTTATTTACATTACCCTGAGAGGCGACAAGGATCTTTCCCATGAAGTCCAACACAAAAATATTTCCTCCAAAGGCGACAAGGATCTTCN
Ps161257	SNP_path_356315	A/G	14.1	A	B	A	A	A	A	B	A	NNNNNNNNNNNNNNNNNNNNNNNNNNNNNNNNNNNNNNNNNNNNNNNNNNNNNNNNNNNNNNNNNNNNNNNATACATTACTATCATACTGGTATAAAAC[A/G]TTGCACCAGTTGTCCCAACATCAAGTCAAACATCTATCCCTTTAGGAATAGAATTCCAACAAGTTTCTTCATATTTGATTAGTANNNNNNNNNNNNNNN
Ps117073	SNP_path_32630	A/T	14.7	A	B	B	A	B	A	B	A	NNNNNNNNNNNNNNNNNNNNNNNNNNNNNNNNNNNNNNNNNNNNNNNNNNNNNNGAAAAACCCTCGTGACAAAATTTATTTCTTCTGAAATAAAGTATG[A/T]GCCCGCGATGTCCAACCAAGTGTTAAAACATCCTGCCAGACACCGGGAAACTCAAACTAAAGTCAATTTNNNNNNNNNNNNNNNNNNNNNNNNNNNNNN
Ps104133	SNP_path_98571	C/T	14.8	A	B	B	A	MD	A	B	A	NNNNNNNNNNNNNNNNNNNNNNNNNNNNNNNNNNNNNNNNNNNNNNNNNNNNNAATTACAACTTACTCCTTGGAAGGGAGTGGATTCATGGGATTAGGG[C/T]AGACCCTTCGACTATGCATCAGGGAATCACCATCTGGAAAACCTGGTGGCATNNNNNNNNNNNNNNNNNNNNNNNNNNNNNNNNNNNNNNNNNNNNNNN
Ps145465	SNP_path_440884	C/T	14.8	A	B	A	A	A	A	B	A	NNNNNNNNNNTAGAGTGGTGCACAAACAAAGACACACAAGATAAACCCTAACAATATGCATCTTTACGATTTAATGCAACGTGTATAACTCATTTTTAA[C/T]GAGGAACAATTTTGTAGAACCAAACACACTCTTAAATTNNNNNNNNNNNNNNNNNNNNNNNNNNNNNNNNNNNNNNNNNNNNNNNNNNNNNNNNNNNNN
Ps147862	SNP_path_368757	A/G	14.8	A	B	A	A	A	A	B	A	NNNNNNNNNNNNNNNNNNNNNNNNNNNNNNNNNNNNNNNNNNNNNNNNNNNNNNNNNNNNNNNAAAAGTCTTGTCGAGAGAGATGCAACAAGGCAACCT[A/G]GTCTTAAACAAATGGTTATACTCGCACATCAAGGAAATCTATAACCTAACAGGGAAATGCCATATCACATATTCCAGAAGCTTCNNNNNNNNNNNNNNN
Ps131659	SNP_path_295738	A/C	14.8	A	B	A	A	A	A	B	A	NNNNNNNNNNNNNNNNCTCTTTAATAAATGGCTAGGGTTATGCTTCATGCTAAGAATATACCCTTTCACTTTTGGGAAGAAGCAATGAACACTGCTTTC[A/C]ATATTCATAATCGTGTAACCATTCAACCAGACNNNNNNNNNNNNNNNNNNNNNNNNNNNNNNNNNNNNNNNNNNNNNNNNNNNNNNNNNNNNNNNNNNN
Ps120772	SNP_path_115304	C/T	14.8	A	B	A	A	A	A	B	A	NNNNNNNNNNNNNNNNNNNNNNNNNNNNNNNNNNNGAATACAAGAAACACTATGTTCTCAACTTTATACACTTAACATCTTGGAACAAGGTTTAGAACT[C/T]AATTAATAAACCAAATTTTAGGTCTTAAANNNNNNNNNNNNNNNNNNNNNNNNNNNNNNNNNNNNNNNNNNNNNNNNNNNNNNNNNNNNNNNNNNNNNN
Ps125663	SNP_path_55890	A/G	14.8	A	B	A	A	B	A	MD	A	TCATATTGTGAATCACTTTACCTTTATTTTTTCCTCCTTTAATTCTCTGTAGGATAATCAACTTGTTGAGGAGACTGTTCCTAGCCTGATTTCTGATCA[A/G]ATTATGTTATACTCATCAAGATTCCCNNNNNNNNNNNNNNNNNNNNNNNNNNNNNNNNNNNNNNNNNNNNNNNNNNNNNNNNNNNNNNNNNNNNNNNNN
Ps107902	SNP_path_306701	A/C	14.8	A	B	A	A	A	A	A	A	NNNNNNNNNNNNNNNNNNNNNNNNNNNNNNNNNNNNNNNNNNNNNNNNNNNNNNNGTTATCATGTTGGAAGTTCCCGGTGCGAGTGTTGGTGACATAAG[A/C]GTGGAGGTTGATGATCAAAAGTAAGCATTTCAATTTTATTCTCTTTATCTATNNNNNNNNNNNNNNNNNNNNNNNNNNNNNNNNNNNNNNNNNNNNNNN
Ps159169	SNP_path_266271	A/G	16.2	A	B	B	A	B	A	B	A	NNNNNNNNNNNNNNNNNNNNNNNNNNNNNNNNNNNNNNNNNNNNNNNNAAACTCAAAGCTGCAACATTATCCAAAGTCAGAACACAATCGCAACATACA[A/G]CAATACGAAAACAAACTCAAACTAAACAATGTTGAAGTTGNNNNNNNNNNNNNNNNNNNNNNNNNNNNNNNNNNNNNNNNNNNNNNNNNNNNNNNNNNN
Ps113191	SNP_path_233669	C/T	16.2	A	B	A	A	A	A	A	A	NNNNNNNNNNNNNNNNNNNNNNNNNNNNNNNNNNNNNNNNNNNNNNNNNNNNNNNNNNNNNNNNNNNNNNNNNCAACTAGGGTAGACCTTAGACCAATT[C/T]CCTTCCTTTATGTGCAATGGAAGTCATCAGTCTAAGCCATGGGCCTGCTTGATCACCCAATAGCTCCGTCCAGGTATGTACCTATTTCNNNNNNNNNNN
Ps124260	SNP_path_93142	C/T	18.1	A	B	B	B	B	B	B	MD	ATTGGAAGCTTGAAACTGTTCCAAAGCTTGAGTTAGGCGAATCCTTGTGCTTTCCTCGACCTTGGGATTCCGACCGTAATTCGGATTTCCGTGTCCTTT[C/T]TTCCTGCCCCTTGTCATTGTATTTCGCTGTGAAATGGGAATGAATGAAATCAATGAATCGAAGAGGAAGAGAAGAGAGAAAGGTTCTTGAAAGCTCGAG
Ps160697	SNP_path_83622	A/C	18.1	A	B	B	A	A	B	A	A	NNNNNNNNNNNNNNNNNNNNNNNNNNNNNNNNNNNNNNNNNNACAAAATCTTCAAAACAAAGACACTTCCTTGACTAGTTTGAAGCCCTAGTGTTACTA[A/C]TAGTATACTTACTAGTACCGCTATACATATTCTTGTTTGAATGAAGAAAGGGAGGGACTTGTTCTTCCTCACCACTTGCAGAACACTTCACAAAACACC
Ps159619	SNP_path_81474	A/C	18.1	A	B	B	B	B	B	B	B	NNNNNNNNNNNNNNNNNNNNNNNNNNNNNNNNNNNNNNNNNNNNNNNNNNNNNCAACTACTGCCACCTTGGTTAAGCAGTAGATATATGCATGTGGGGT[A/C]TGCTTCTTACTTTTGTGACCCTGCTAAGAACAACCATAGTGGTAAGTTATATTTTCCTNNNNNNNNNNNNNNNNNNNNNNNNNNNNNNNNNNNNNNNNN
Ps120593	SNP_path_80291	C/T	18.1	A	B	B	B	B	B	B	B	NNNNNNNNNTTTGTTTCTGATGAGATAATATGGTAAAGATTTATTTTTCTATTTTCTGTGCAGTGCTATGTCAACTATCCATGCCATTTTTATAACATC[C/T]ATGTCTTTGTACTTGGTGTTTTGCTCAAATCTNNNNNNNNNNNNNNNNNNNNNNNNNNNNNNNNNNNNNNNNNNNNNNNNNNNNNNNNNNNNNNNNNNN
Ps132953	SNP_path_78665	C/T	18.1	A	B	B	A	B	A	B	A	NNNNNNNNNNNNNNNNNNNNNNNNNNNNNNNNNNNNNNNNNNNNNNNNNNNNNNNNNNNNNNNNNNNTCGCCTCCTTCTTCCTTGAACCGCAATGAACT[C/T]GCCAAGTTCGCCGCCATTGCTGAATCATGGTGAGAGCTCTCAATTTACTTCTGATTTCAATTCTGATTGCCCCATACGAATCAAATCCTAAATAANNNN
Ps142420	SNP_path_75661	C/T	18.1	A	B	B	A	B	A	B	A	NNNNNNNNNNNNNNNNNNNNNNNNNNNNNNNNNNNNNNNNNNNNNNNNNNNNNNNNNNNNNNTTGTGACATTTAAAATTGATGGCATGGTGTGTATCCC[C/T]TTGGCCTAACATTTTCAAAGAATCTTACAGACTCTTAGAAGCGGTCACCAACATCTTAACCTACCTACTCAAGAAAACATTATNNNNNNNNNNNNNNNN
Ps112651	SNP_path_73225	A/T	18.1	A	B	B	B	B	B	B	B	NNNNNNNNNNNNNNNNNNNNNNNNNNNNNNNNNNNNNNNNNNNNNAACAAATTTAAGGAATTCAGGTCGATTAGCTCGTGCAACAATATTTACAATCTT[A/T]TTACGAAGATTATATCCTTGTCTAAATNNNNNNNNNNNNNNNNNNNNNNNNNNNNNNNNNNNNNNNNNNNNNNNNNNNNNNNNNNNNNNNNNNNNNNNN
Ps106740	SNP_path_68665	A/G	18.1	A	B	A	A	A	A	A	A	NNNNNNNNNNNNNNNNNNNNNNNNNNNNNNNNNNNNNNNNNTTATACCTAATGAAAGTAGGTTTATCATCACTACTATCATCCTTTGTTGCATTTTCAA[A/G]TTCATGAGTGATGTATTTATCTTCTATAACATGTNNNNNNNNNNNNNNNNNNNNNNNNNNNNNNNNNNNNNNNNNNNNNNNNNNNNNNNNNNNNNNNNN
Ps142381	SNP_path_68265	A/G	18.1	A	B	B	A	A	A	A	A	NNNNNNNNNNNNNNNNNNNNNNNNNNNNNNNNNNNNNNNNNNNNNNNNNNNNNNNNNNNNNNNNGAAGAATTGCTTAGAGGTCCAGGAAGTTACCAAAG[A/G]GATGATGTTGTACCAAATGAGAGTCCTCTTGTTGCATATGTGAGTGATACAAGAGAGGAAACTATTGCTGATGTTTTGAAGCAACTTTCAAACTATGGA
Ps139946	SNP_path_6633	A/G	18.1	A	B	B	A	B	A	B	A	TGATTGCTATGTTATCAGTCATTAAAGAACAATTGACATAAATTTTGAATTTTTCATAAGTCTTTCGACACTTCAGCACATGTGCGAATAATATCATGT[A/G]ATTGATCTCAGACGACATGTATTCTCTTGCAATTCGAATTCGGAGTCAGATTAACTGAACACTACCNNNNNNNNNNNNNNNNNNNNNNNNNNNNNNNNN
Ps112564	SNP_path_59922	C/T	18.1	A	B	B	B	B	A	B	A	GCTTTGGTGCTTCTATTTCCAGTATTTACTATAGTAAATAGTATTTTAATTCGTGTGAGTTGCATGTACCAAACAAGGTCTGAAAAGTATCTATGAAGT[C/T]TAGCAGTGAATGGGAAGCATGTAAAGGCATTAGAAAGGCAGAAATAAAGAGGAATTANNNNNNNNNNNNNNNNNNNNNNNNNNNNNNNNNNNNNNNNNN
Ps130166	SNP_path_56763	C/T	18.1	A	B	B	A	B	A	A	A	NNNNNNNNNNNNNNNNNNNNNNNNNNNNNNNNNNNNNNNNNNNNNAATCACATCCTTGGGGAAGGGGTTCTTCAAATTATCCTTCTCAAAGCTTGAAGA[C/T]GTTAAAAGAGTACACTCAGTCACATCTTGGAACTTGGACCNNNNNNNNNNNNNNNNNNNNNNNNNNNNNNNNNNNNNNNNNNNNNNNNNNNNNNNNNNN
Ps106704	SNP_path_53406	A/G	18.1	A	B	B	B	B	A	B	A	NNNNNNNNNNNNNNNNNNNNNNNNNNNNNNNNNNNNNNNNNNNNNNNNNCGTATTCATGCCAAAACTTCCAGCACAAGGTAGAATCTTCTTGGATAAGA[A/G]CTGCTCTGATGCCAGTTGATAGAAACCAACTTATATATAAAAGAAATTAGGGAAGATCCCTTTGTNNNNNNNNNNNNNNNNNNNNNNNNNNNNNNNNNN
Ps108401	SNP_path_51985	C/T	18.1	A	B	B	A	B	A	A	A	NNNNNNNNNNNNNNNNNNNNNNNNNNNNNNNNNNNNNNNNNNNNNNNNNNNNNNNNTGCACTGTCTAATTATGAGGAAAATACTAGCTATTGGGTGATA[C/T]TCAGTGAGATCATGATTATGACGAATAATTAACTGTTGATCTAGACATGTTTTAAAGACTCACTTTAGNNNNNNNNNNNNNNNNNNNNNNNNNNNNNNN
Ps157307	SNP_path_50204	C/T	18.1	A	B	B	B	MD	MD	B	A	NNNNNNNNNNNNNNNNNNNNNNNNNNNNNNNNNNNNNNNNNNNNAGTGGGCATACTATTACTATTAGGGTTTTAAATTGATTTAAGGGTTGAGATCAAG[C/T]TAATGTTGTATTATTACTTAACATAAGACTACTATTACTTACCATAAGACNNNNNNNNNNNNNNNNNNNNNNNNNNNNNNNNNNNNNNNNNNNNNNNNN
Ps112493	SNP_path_460555	A/T	18.1	A	B	B	B	B	B	B	B	NNNNNNNNNNNNNNNNNNNNNNNNNNNNNNNAGTTAATCTTCAAAATATCTTCAATACTTTGAGGTGTCAAAAAGGATAAGTCATGGGGAATGTTCCAA[A/T]TGATTGCTTGGATAATTGATTTGACATTTGCAGTTTGCATAAATTGAATATCNNNNNNNNNNNNNNNNNNNNNNNNNNNNNNNNNNNNNNNNNNNNNNN
Ps100653	SNP_path_46033	A/G	18.1	A	B	B	A	A	A	A	A	NNNNNNNNNNNNNNNNNNNNNNNNNNNNNNNNNNNNNNNNNNNNNNNNNNNNNNNNNNNNNATTCATCAACAAACTCGTTTACTCTCATCAATTGAATC[A/G]GAGCAATGGTTCACACAACCTTCAATCAATCAAGCAATGCGTTTCGGTTATCAAAACCTACCTCATTGGGCTATCAAACTCTCTCATNNNNNNNNNNNN
Ps137648	SNP_path_456161	C/T	18.1	A	B	B	A	B	A	B	A	NNNNNNNNNNNNNNNNNNNNNNNNNNNNNNNNNNNNNNNNNNNNNNNNNNNNNNNNNNNNNNNNNNNNCACAACAACCGGAAAATGCTTAGAGGATTAA[C/T]GAAAATCAACACTCTATGAAAGATAACTGAGCCTTTCTAAGAATTAATATATAAGACATTCAACACAATATCACAAATACTCCCTGAGATTTAACAGAA
Ps122646	SNP_path_454578	A/G	18.1	A	B	B	B	B	B	B	B	NNNNNNNNNNNNNNNNNNNNNNNNNNNNNNNNNNNNNNNNNNNNNNNNNNNNNNNNNNNNNNNNNNNNTTTAGAAGTCTTGATTTGATCCCGTAACATT[A/G]GGAATGAGAATGTTTGCTTGCTTATTATGTTTTCTTTGAGGTTAATTGCTTTATTTGGTTTATATTGNNNNNNNNNNNNNNNNNNNNNNNNNNNNNNNN
Ps132683	SNP_path_453459	C/T	18.1	A	B	B	A	B	B	A	B	NNNNNNNNNNNNNNNNNNNNNNNNNTCGCTACCTTTTTCTCTTTCAATTTTGTTATCTTTTATTCCACTGAATCAAATTGTCAGCTGCTGCATAATTCC[C/T]TGTTATATTCTTTCATGAAAAAATTCCAAGCTAACCATGCTGCCCCAACAGCAGGCTCCACCTGTTTGCAATAAACCAGCGTTAAAATTTGATTCTATG
Ps139798	SNP_path_451538	T/G	18.1	A	B	B	A	A	A	B	A	NNNNNNNNNNNNNNNNNNNNNNNNNNNNNNNNNNNNNNNNNNNNNNNNNNNNNNNNNNNNNNNNNNNNNNNNCACAGCATTATGAATGGGGTTATATCA[T/G]AATGAAACATGAAATACAATTTTTATAGAGGTTTCTTTTACCAAAAGAAGAGGTTATTAGTATTTNNNNNNNNNNNNNNNNNNNNNNNNNNNNNNNNNN
Ps101610	SNP_path_450102	A/G	18.1	A	B	B	B	B	A	B	A	NNNNNNNNNNNNNNNNNNNNNNNNNNNNNNNNNNNNNNNNNNNNNNNNNNNNNNNNNNNNNNNNNNNNNNACCTAATTTTAGTTGCATTCTTCTGAACT[A/G]ATTTCTATTTCAACAATCACCATTAAGAGTGTGCTCTCATCGTCTTCTTACCTTANNNNNNNNNNNNNNNNNNNNNNNNNNNNNNNNNNNNNNNNNNNN
Ps163435	SNP_path_44708	C/T	18.1	A	B	B	A	B	A	B	A	NNNNNNNNNNNNNNNNNNNNNNNNNNNNNNNNNNNNNNNNNNNNNNNNNNNNNNNNNNNNNNNNNNNTTGTCCAACATCTTCCTATTTCACTTTTTTAA[C/T]AAAATGTTGTCAATATGAATACAAACAACCTAACCGGAACAAAGAAAGAAAAAANNNNNNNNNNNNNNNNNNNNNNNNNNNNNNNNNNNNNNNNNNNNN
Ps163434	SNP_path_445937	C/T	18.1	A	B	B	A	B	B	B	A	NNNNNNNNNNNNNNNNNNNNNNNNNNNNNNNNNNAGGGCGTCAAAATTTTAAGAAGCTGGTATATGGATGATGCTAGATGACCGAGATTGGTGTACGCG[C/T]CGAACGCATCGCATGCTCGAAGTCACAACAAAGTATCCANNNNNNNNNNNNNNNNNNNNNNNNNNNNNNNNNNNNNNNNNNNNNNNNNNNNNNNNNNNN
Ps137610	SNP_path_445281	A/C	18.1	A	B	B	B	B	B	B	B	NNNNNNNNNNNNNNNNNNNNNNNNNNNTAGATGTATGTTATACGGGGTGTTAAAGTATGAACATAACAAATTTCCTTCCCATGTATGATGGATCCTAAA[A/C]TTTCCACTAATTTGGGCTTCCTTCGAGAGGATGTGAAATGCATAGAGAAACACACNNNNNNNNNNNNNNNNNNNNNNNNNNNNNNNNNNNNNNNNNNNN
Ps103926	SNP_path_440038	A/G	18.1	A	B	B	B	B	B	A	B	NNNNNNNNNNNNNNNNNNNNNNNNNNNNNNNNNNNNNNNNNNNNNNNNNNNNNNNNNNNNNNNNNNNTGATAACTTTGTCTCAAGCATGGTTCAAAGCT[A/G]CAACTTTTGTTAACAACATTTCTTAAACATTACTTCATTTGTTTCCATATCTTCATATGTNNNNNNNNNNNNNNNNNNNNNNNNNNNNNNNNNNNNNNN
Ps112401	SNP_path_439410	C/T	18.1	A	B	A	A	B	A	A	A	NNNNNNNNNNNNNNNNNNNNNNNNNNNNNNNNNNNNNNNNNNNNNNNAATTAACATGCTTATAAAACAGTCTTGTTGGCCATGCATTTTTATCCAAACA[C/T]TATGCTTTTGCTTTTGCTTTCTAAAAGCTAAACATAAAAGAAAAACAATAGTCTCACTCTCTCTTTGCATATTCACACTTTCACAAACAATGAATATTC
Ps106616	SNP_path_436493	C/T	18.1	A	B	A	A	B	A	B	A	NNNNNNNNNNNNNNNNNNNNNNNNNNTATACCAACTACTTGCAAACTCATTCTATAGAGCTGCAAGAAAAATGAAAACCTTTGGTCTTAACTTTGAGTA[C/T]CTTTCATCCAAAAAACCTCATCAAACATGTTCNNNNNNNNNNNNNNNNNNNNNNNNNNNNNNNNNNNNNNNNNNNNNNNNNNNNNNNNNNNNNNNNNNN
Ps112381	SNP_path_434581	A/G	18.1	A	B	A	A	B	A	B	A	AAGGGCTAGAGTTTCTCAACTATGTAATACTACCAGAAGTTATTATCAATTGAAAAGGTATGATCTGACCTTTTATACCAAAACCATTTGTGCTTTTGC[A/G]AGTAGCTTTCCGTTTGTTATCATAGATTTTGTTAAAATTGTGATCTTTTTCTGCCATATTTTTNNNNNNNNNNNNNNNNNNNNNNNNNNNNNNNNNNNN
Ps102397	SNP_path_433378	A/G	18.1	A	B	B	B	A	B	A	B	ATGTTTTTAAACAATAGATGTTAGGTATTTATACACACAAATATCTGAAAATAGACCATGTCATGAAAATTACATTTACCTAATATAGCGGAATCAAAT[A/G]GTAACACAAAGTGGGTACGTAGGGTANNNNNNNNNNNNNNNNNNNNNNNNNNNNNNNNNNNNNNNNNNNNNNNNNNNNNNNNNNNNNNNNNNNNNNNNN
Ps160318	SNP_path_431484	A/G	18.1	A	B	B	A	B	A	A	A	NNNNNNNNNNNNNNNNNNNNNNNNNNNNNNNNNNNNNNNNNNNNNNNNNNNNNNNNNNNNNNNNNNNNGAGGCACCACTGCCACCTCCTACTGCAGATG[A/G]TGCTGAGTCAGTGCCACCACCGAAGGGTGAGGCTGATGCGGATGCTAAGACAGNNNNNNNNNNNNNNNNNNNNNNNNNNNNNNNNNNNNNNNNNNNNNN
Ps149899	SNP_path_431186	T/G	18.1	A	B	A	B	B	A	B	A	NNNNNNNNNNNNNNNNNNNNNNNNNNNNNNNNNNNNNNNNNNNNNNNNNNNNNTTCGAGCCAGGTTCTCTTCTTATACTCCATTGAAAACATCAAGGGA[T/G]GAAATTCTACAAGATTATGCAAATAACAACATCATGGAAGTCAAAATAAAAAAACTNNNNNNNNNNNNNNNNNNNNNNNNNNNNNNNNNNNNNNNNNNN
Ps122488	SNP_path_422690	C/T	18.1	A	B	B	B	MD	A	B	A	NNNNNNNNNNNNNNNNNNNNNNNNNNNNNNNNNNNNNNNNNNNNNNNNNAAAAAGCATATAAAGTCTTGCTGAAGTACTTTGAAGGAGATTTATCACCA[C/T]ATATAAAGGTGATTTGAAACAAATTGGTTCCTTTANNNNNNNNNNNNNNNNNNNNNNNNNNNNNNNNNNNNNNNNNNNNNNNNNNNNNNNNNNNNNNNN
Ps120149	SNP_path_422357	A/G	18.1	A	B	B	B	B	A	B	A	NNNNNNNNNNNNNACTTTGCAATGGATTCAGAAATGGAACGATGGATCCAAGCTAAAACCATGGTGTTACGACGAATCCAAGGAGCATACATAAGATCA[A/G]AAATTGGCGGCTTCGTGAGAGTTTCATCAATGAATTTCTCTTTGTTCTTGGAAATCAAAGTTATGTGCNNNNNNNNNNNNNNNNNNNNNNNNNNNNNNN
Ps106560	SNP_path_421600	A/G	18.1	A	B	A	B	A	A	A	B	AGTTGTGGAATTCAAACGATGAAAAAATGCAATAATTATATAACATGTTCGTCAAGGTAAGTATAATAATTATGCAGTGCAACAAATACCATATTCTTA[A/G]AGGCAATGACATTATTTTCTAAATAAGTCAGTAAATATCAAACAATAGATGTCAAAGTTTTTCACTNNNNNNNNNNNNNNNNNNNNNNNNNNNNNNNNN
Ps110188	SNP_path_421167	A/C	18.1	A	B	B	A	B	B	A	B	NNNNNNNNNNNNNNNNNNNNNNNNNNNNNNNNNNNNNNNNNNNNNNNTTGGGTACCCAATTGAGGGTCCTCCAAATGCAAACTCCTTGGAAGCCTTTTT[A/C]TTACTTGACGTAGGGATTGAGAATCCTAGCCTATTCTAAAGGATCAGAGAAGCTTGGAAAAAGNNNNNNNNNNNNNNNNNNNNNNNNNNNNNNNNNNNN
Ps159465	SNP_path_417656	C/T	18.1	A	B	B	A	B	B	A	A	NNNNNNNNNNNNNNNNNNNNNNNNNATTTGTTCATTAAAGGAGAAGATTAAAATTTCATACATCAGAAAAGCAACATAATATCAAATTCATCATAATTG[C/T]TGCAAGGTCCGTGTATAGTATATTTCATGCAAATTGATGTATTTTTTCATCTAGTGTGTGGTGATTTTTTGTCTTTAAGAAAGTAGTTTTTNNNNNNNN
Ps122445	SNP_path_416311	C/T	18.1	A	B	B	A	B	A	A	A	NNNNNNNNNNNNNNNNNNNNNNNNNNNNNNNNNNNNNNNNNNNNNNNNNNNNNNTTGTCATCATTTCATCAGGGATCTTGTGAAATATAGAAATGTTAC[C/T]ATTGAGCATGTAGAAATTGACAAATAGTTGGTTGGCATTTTCACCAAGGCAATAGATGTAGTCCAGTTTGAAAAATTAATGGGTGCANNNNNNNNNNNN
Ps151678	SNP_path_414907	T/G	18.1	A	B	B	A	B	B	A	B	NNNNAATTCATATCTCATAAACAAAATATAGATCTATCAACAAGACAACAAACCTCCGTATTCATCAATAACAAATTGAGACTCAGCCCATGAAATCTG[T/G]TCATGCCGTTCAGAGTGTACCATACCAGGAAATATTAGCAAAGCGTCTTTAGTAGCCTAATACCAACAAAAGAGGGCATGGTGATGAAAATTTACAGAT
Ps129764	SNP_path_412188	A/C	18.1	A	B	B	B	B	A	B	A	NNNNNNNNNNNNNNNNNNNNNNNNNNNNNNNNNNNNNNNNNNNNNTTTGATTCTTGTAGTAAGTTCACTAATGGTTTCCTTATCCTCCATTTAAAGTAA[A/C]TCCGTCTGGCTCTTGTGAGTTTGTAACCTCANNNNNNNNNNNNNNNNNNNNNNNNNNNNNNNNNNNNNNNNNNNNNNNNNNNNNNNNNNNNNNNNNNNN
Ps159453	SNP_path_411878	C/T	18.1	A	B	B	B	A	B	B	B	NNNNNNNNNNNNNNNNNNNNNNNNNNNNNNNNNNNNNNNNNNNNNNAGATTTAAAATCTGAAGCCAATATGATAGATTTTACATGAAATTCGCTAGAAA[C/T]GACAATGCCATACATTTTCCACCGCCTAANNNNNNNNNNNNNNNNNNNNNNNNNNNNNNNNNNNNNNNNNNNNNNNNNNNNNNNNNNNNNNNNNNNNNN
Ps161316	SNP_path_41148	A/G	18.1	A	B	B	A	B	A	A	A	NNNNNNNNNNNNNNNNNNNNNNNNNNNNNNNNNNNNNNNNNNGGGGCGGGGTGGGTACTAAGGTACTCGTACCCGCGCCTATACCCGCTTATTTTTTGG[A/G]TAATTGCATGTGCTCATGCCCATACCCATTTTGCAGGTTTTTACCCTANNNNNNNNNNNNNNNNNNNNNNNNNNNNNNNNNNNNNNNNNNNNNNNNNNN
Ps155583	SNP_path_410166	A/T	18.1	A	B	B	A	B	A	A	A	NNNNNNNNNNNNNNNNNNNNNNNNNNNNNNNNNNNNNNNNNNNNNNNNNNNNNNNNNNNNNNNNNNAAAGGCAGTTTAAATGAATTAAAGGTAGTCTAG[A/T]AAGGTACCAGATTCACCTGAATCTTAAAAGAAGAAAAGAAAAGGAATATTAAAGGTGGAAGCACTACTCGAGGGATCANNNNNNNNNNNNNNNNNNNNN
Ps144139	SNP_path_408084	A/G	18.1	A	B	B	A	B	A	B	A	AGCAAGATAAATAAATGTCCTTCAATTTGATTCCTTAATAACAATAGGAAATAATACGAATTACTATAGGCACACACGTGAGAATGACAAAGGTGAAAG[A/G]TTACAAGAGAAAAAGAATAAATGTTACACACTTGGAGGGACAGTAGTGGGTAGGTCCTACAATCTTGTCGTTTTCTTNNNNNNNNNNNNNNNNNNNNNN
Ps129732	SNP_path_405726	C/T	18.1	A	B	B	A	B	A	A	A	TAAGCACTTCTCCAGACCAACTTATTCTTCATATTTTCTCTCTTTTCTTTTCTGAGAGTTCTAACAAGGTAGTGAAAATGGAGAGAAAAAGAAGCAATG[C/T]TGGTTCTGTTACCATGTTTGTAATGATGNNNNNNNNNNNNNNNNNNNNNNNNNNNNNNNNNNNNNNNNNNNNNNNNNNNNNNNNNNNNNNNNNNNNNNN
Ps120026	SNP_path_401860	T/G	18.1	A	B	B	A	MD	MD	A	B	NNNNNNNNNNNNNNNNNNNNNNNNNNNNNNNNNNNNNNNNNNNNNNNNNNNNNNNNNNNNNNNNNNNNNNNNNATTAAGGCTTCGATGGCTAGAGGTAT[T/G]CCCCACTCAAGTCTCTTGAGTCCAAATTCAAAAAATTAGGGTTACTCTTGNNNNNNNNNNNNNNNNNNNNNNNNNNNNNNNNNNNNNNNNNNNNNNNNN
Ps120021	SNP_path_400645	A/T	18.1	A	B	B	A	B	B	A	B	NNNNNNNNNNNNNNNNNNNNNNNNNNNNNNNNNNNNNNNNNNNNNNNNNNNNNNNNNNNNCCTCCTCATGTCCCTCATAAAGACAACCTCAAGTAACGT[A/T]TGTCACCCTTATAATTGTCAGGTAACGTCTTTACAATCAATATCTATAACTCTTNNNNNNNNNNNNNNNNNNNNNNNNNNNNNNNNNNNNNNNNNNNNN
Ps132321	SNP_path_398009	C/T	18.1	A	B	B	B	B	B	B	B	NNNNNNNNNNNNNNNNNNNNNNNNNNNNNNNNNNNNNNNNNNNNNNNNNNNNNNNNNACAGAAATCCCTTAAGATTTCTGATTTGGATATAACGGATGA[C/T]GGAGAAGTGATTCTAAGTATTTGTAAACCCAATACAGTACTGTTGTTCAATAGAGAAACAAAGGTTGAAAGATTTATTGAAGAAAATCAGACATTAACT
Ps117475	SNP_path_396104	A/G	18.1	A	B	B	B	B	B	B	B	NNNNNNNNNNNNNNNNNNNNNNNNNNNNNNNNNNNNNNNNNNNNNNNNNNNNNNNNNNNGCTCGAAGAAGAAGTCAAGGAAGACTCATTCACAATTTAA[A/G]GGAAAGTAAATCTTCCAATACTCTCATGATTCTGATCGAGGAGGAAATCACATTTTGGCTNNNNNNNNNNNNNNNNNNNNNNNNNNNNNNNNNNNNNNN
Ps158644	SNP_path_393510	C/T	18.1	A	B	B	A	MD	A	A	A	NNNNNNNNNNNNNNNNNNNNNNNGGGTTCGAAGCTAAACCCATTAAAAGATTTGCTTAGGGGATTTAGTAGTAAGTTGATGTTTGGTTCGTAAGCTGAG[C/T]CAATAAAGGAAAAGCTCTCTTTTTGGATTCTTGAAGATAANNNNNNNNNNNNNNNNNNNNNNNNNNNNNNNNNNNNNNNNNNNNNNNNNNNNNNNNNNN
Ps117453	SNP_path_392246	C/T	18.1	A	B	B	B	B	A	B	A	NNNNNNNNNNNNNNNNNNNNNNNNNNNNNNNNNNNNNNNNNNNNNNNNNNNNNNNNNNNNNNNNNNNNNNNNGATTTAAAAACCATGAATTTAATTCCT[C/T]GTAGGAAAAAATAACCGTGTATAATAAATTCATCGCCTATGGCAATGCCGTATCAGTGTGATTCANNNNNNNNNNNNNNNNNNNNNNNNNNNNNNNNNN
Ps137396	SNP_path_391911	A/G	18.1	A	B	B	A	A	A	B	A	NNNNNNNNNNNNNNNNNNNNNNNNNNNNNNNNNNNNNNNNNTCGCTAAGCAAGCTTGGTCGGTGCGCTAAGGGAGGAAAGGAAACAAAGGCAACTTTCA[A/G]TGAGCTGGCAAAACTTAAGGGAAAAAAGTAGGCGCAATAANNNNNNNNNNNNNNNNNNNNNNNNNNNNNNNNNNNNNNNNNNNNNNNNNNNNNNNNNNN
Ps154250	SNP_path_387737	C/T	18.1	A	B	B	B	B	B	B	B	NNNNNNNNNNNNNNNNNNNNNNNNNNNNNNNNNNNNNNNNNNAGCTTCTTTGATTAGACCGTTGCAGGAGATGAACGGTGTAATAGTAGTCATTATGGT[C/T]CATTGTACTATATAATAGGGAAATTCTACACAATTTTGTACTCGTAGAAGAAATTTCCACGCACTATGTTATGATCCAAATTGAAATAACCATGTGATC
Ps127159	SNP_path_38724	A/G	18.1	A	B	B	B	B	B	B	B	AATCAACGCATTTGTTCAAAGGCGGAGTGGACCATAATGAAAATTGTTCTTTTGAAATTGATGTATTCATGACAAACAATCATTCCCAGCATATGTTTT[A/G]ATTATTTATAAGAATATTAATGCGATACNNNNNNNNNNNNNNNNNNNNNNNNNNNNNNNNNNNNNNNNNNNNNNNNNNNNNNNNNNNNNNNNNNNNNNN
Ps158628	SNP_path_385060	C/T	18.1	A	B	B	A	B	A	A	A	NNNNNNNNNNNNNNNNNNNNNNNNNNNNNNNNNNNNNNNNNNNNNNNAGAATCCCATATGTCTTATGTAAAAAGAATCATGAAATACCTTAAAGGAACC[C/T]CTGATATATGGTTATGGTACTCTAAAGGAATTCTATGTGATTNNNNNNNNNNNNNNNNNNNNNNNNNNNNNNNNNNNNNNNNNNNNNNNNNNNNNNNNN
Ps144007	SNP_path_38387	C/T	18.1	A	B	B	B	A	A	B	A	NNNNNNNNNNNNNNNNNNNNNNNNNNNNNNNNNNNNNNNNNNNNNNNNNNNNNNNNNNNNNNNNNNNNNNNNACATAAATCAACAATTAATCAGTAACC[C/T]CAAGGATTTTGGCCAAGTCCATTTGGTCCTAACAAGATCATAAACCATACAATATGAAATGCAGANNNNNNNNNNNNNNNNNNNNNNNNNNNNNNNNNN
Ps143989	SNP_path_381734	A/C	18.1	A	B	B	B	B	A	B	A	NNNNNNNNNNNNNNNNNNNNNNTTTGCTATAACCAAAAGTCGAAAAGGAATTCGAAAGGACTCGAATTCATGGAAGTTAACAGCATTTCAGAAGATTGA[A/C]TATGGAAGTGAAGACATCTTAGGTTGTGTAAAAGAGAGTAACATCATAGGAAGAGGTGGAGCAGGTGTTGTATATGGAGGAACAATGCCGAATGGAGAA
Ps109945	SNP_path_374925	C/T	18.1	A	B	B	A	MD	A	A	A	NNNNNNNNNNNNNNNNNNNNNNNNNNNNNNNNNNNNNNNNNNNNNNNNNNNNNNNNNNNNNNNNNNNNNCACTATCATGTATTTGGAGAAAAGTGATAT[C/T]TGAGACTGTTTTAGTGAGACAATTTAAGAGTTAAGTCATGAGTTTAGTGAGTCGGTAGCGTAAACTTTGAAGGACAAGGGTAGAGCTGTCAAAATGGAC
Ps136010	SNP_path_373542	A/G	18.1	A	B	B	B	B	B	B	B	NNNNNNNNNNNNNNNNNNNNNNNNNNNNNNNNNNNNNNNCTTACATTAAATGTAATCAATCGCTTACATCACTAGAATTATGTTTGATATCCTCCAACT[A/G]GAACACAAGCTACACATGAGACACCTGANNNNNNNNNNNNNNNNNNNNNNNNNNNNNNNNNNNNNNNNNNNNNNNNNNNNNNNNNNNNNNNNNNNNNNN
Ps112032	SNP_path_366689	A/G	18.1	A	B	B	B	B	A	B	A	NNNNNNNNNNNNNNNNNNNCCACGAGCTCCAAATTTGAGAGACCGTGCTAATGCCCTTCTGGAACAAGTATGCATATTACATGAATTATAATTTTAGCT[A/G]TTTTCTTGTTTTGCCAGTATTTATGATTTACTNNNNNNNNNNNNNNNNNNNNNNNNNNNNNNNNNNNNNNNNNNNNNNNNNNNNNNNNNNNNNNNNNNN
Ps112029	SNP_path_366447	T/G	18.1	A	B	B	A	A	A	A	A	GATTCAGATATGGCGGAGCAGTATCAGAGGACAGTGTTAGAACAAGTGTTCGGCCACTCATCCTCCGACGAAGAAGAAGACGACGACGGTAGATCTGAT[T/G]TCGAATCCGAATCCGATAATTGGGAAAGTATCGAAGAAGTGAAAGGGTTATGGATATTAAGAAACTTNNNNNNNNNNNNNNNNNNNNNNNNNNNNNNNN
Ps124531	SNP_path_364530	A/C	18.1	A	B	B	B	B	A	B	A	NNNNNNNNNNNNNNNNNNNNNNNNNNNNNNNNNNNNNNNNNNNNNNNNNNNNNNNNNNNNNNNNNNATGTTGACTTAAAGAAACAAAGAAGTACCCTAG[A/C]ATGACATGAGATATACATTAAAAATAAAATAGGATGTATGAATGCTTGTAGAAGGAATTAGGCATCAATGAATATTGAATATATGATTACCAGAGGGAA
Ps160631	SNP_path_364062	C/G	18.1	A	B	B	A	B	A	A	A	NNNNNNNNNNNNNNNNNNNNNNNNNNNNNNNNNNNNNNNNNNNNNNNNNNNNNNNNNNNNACCATGGGTGACTGTAGTAGACCTTGACTTCCTTCTTTT[C/G]CCCATTTGGAAACCCTAGTTGTGTAATTGATGTTTTAGTCTTTTACATTACTTNNNNNNNNNNNNNNNNNNNNNNNNNNNNNNNNNNNNNNNNNNNNNN
Ps127044	SNP_path_363435	A/T	18.1	A	B	B	A	B	A	B	A	NNNNNNNNNNNNNNNNNNNNNNNNNNNNNNNNNNNNNNNNNNNNNNNNNNNNNNNNNNNNNNNNNNNNNTACTCTCACATAACTATCTTTCTAGTTTGT[A/T]GTTTGAATGAGGGGTGAAGAGAACCCTTCCACGCAGAGCGTCTAATGTAACACCTCAGNNNNNNNNNNNNNNNNNNNNNNNNNNNNNNNNNNNNNNNNN
Ps139252	SNP_path_35308	C/T	18.1	A	B	B	A	B	B	A	B	NNNNNNNNNNNTGCAATTTTGCTATCACATAATTCAGTTTTACATGCACGAACTAAACATTCACTTTGAGAAAAATCTACTTAGAGTTAGTTATACTAA[C/T]TACAACTAATTATAGAAACGTGATTATAGTNNNNNNNNNNNNNNNNNNNNNNNNNNNNNNNNNNNNNNNNNNNNNNNNNNNNNNNNNNNNNNNNNNNNN
Ps119712	SNP_path_352855	C/T	18.1	A	B	B	A	A	A	B	A	ACTCATGGCTTCCTCCACTCTCTCCCTGCCCTAGATCCAATCATAACAACAGCTCTCTAAATCACCACAATCAAGCTTCACTTCAAGAGCCTTCTAGAA[C/T]CGTTAGCGAAGAATCATCCAAATCCGATGNNNNNNNNNNNNNNNNNNNNNNNNNNNNNNNNNNNNNNNNNNNNNNNNNNNNNNNNNNNNNNNNNNNNNN
Ps155378	SNP_path_352838	A/C	18.1	A	B	B	B	B	B	B	A	NNNNNNNNNNNNNNNNNNNNNNNNNNNNNNNNNNNNNNNNNNNNNNNNNNNNNNNNNATTCATTTTTTCAAATTATTATCCATATCGACGTGTGAGTGT[A/C]GTGTTTCTGGTTTCCGGTTTCCGTGATTTTTACCTGCCTAGAAAACTGTTACTGCGTCATACAGTTTCTCAGTTTCTCTACTAAACATTGAAATTTNNN
Ps125347	SNP_path_352074	A/G	18.1	A	B	B	B	B	B	B	B	NNNNNNNNNNNNNNNNNNNNNNNNNNNNNNNNNNNNNNNNNNNNNNNNNNNNNNNNNNNNNNNNNNGCACTATGCGGCCTCTAAAGAGCAACCAAAGCA[A/G]CAACACTTTCAGAAGGATCCAAAGTAGTGGATGGGTCCACTTAAATCCCTATTGNNNNNNNNNNNNNNNNNNNNNNNNNNNNNNNNNNNNNNNNNNNNN
Ps146307	SNP_path_350255	A/G	18.1	A	B	B	A	A	A	B	A	NNNNNNNNNNNNNNNNNNNNNNNNNNNNNNNNNNNNNNNNNNNNNNNNNNNNNNNNNNNNNNNNNNNTTTCATAGGCGAGTATTAAAACTCTGCAGATT[A/G]TAAGAACAGGTTGTTTGAGGAGGTGCACTCTTTTCTCTCTGCGCTCTATAGGGAGCGAGTGTTTTTAATGAGGCNNNNNNNNNNNNNNNNNNNNNNNNN
Ps108032	SNP_path_348931	A/G	18.1	A	B	A	A	A	A	A	A	NNNNNNNNNNNNNNNNNNNNNNNNNNNNNNNNNNNNNNNNNNNNNNNAAATCTACATCAATTTGGTTCGGTTTGATTTTCACTATTTTTAAAAAATAAA[A/G]CTGAACCAAATTAATCGATGATCTAACAAATCGTCTATCCTTGNNNNNNNNNNNNNNNNNNNNNNNNNNNNNNNNNNNNNNNNNNNNNNNNNNNNNNNN
Ps103660	SNP_path_34747	A/G	18.1	A	B	B	B	B	A	B	A	NNNNNNNNNNNNNNNNNNNNNNNNNNNNNNNNNNNNNNNNNNNNNNNNNNNNNNNNNNNNNNNNNNNNNNNNACGCAATGGTCATGATATGCTAATGCA[A/G]ATGAAAAACTAGAACTATACTATGCAGATGGTAGGATAAAATTGAGGTATGACAAATGTTAGCTTTCATTTNNNNNNNNNNNNNNNNNNNNNNNNNNNN
Ps119651	SNP_path_343819	A/G	18.1	A	B	B	A	B	A	B	A	NNNNNNNNNNNNNNNNCAAATAAAAGTGCTAGACATTGTTGAATCAATCAAGGAGCTGGAAGAATTTGAAGCTATGAAAGTGTGAAAGTTTGTCTTGTC[A/G]TATGCTTAGTTTTTTTCCTAGTCTTGATCAGGTTATTGTAAAAGGAANNNNNNNNNNNNNNNNNNNNNNNNNNNNNNNNNNNNNNNNNNNNNNNNNNNN
Ps153208	SNP_path_343594	A/G	18.1	A	B	B	A	B	A	B	A	NNNNNNNNNNNNNNNNNNNNNNNNNNNNNNNNNNNNNNNNNNNNNNNNNNNNNNNNNNNNNNNNAGACAAGCAACAAAACCAAAGCCCTGGAGGACACA[A/G]CAACTTCAGTATTATAATACTAGTCAAGCACAATAACACATTTTTTTAAAACACTAGATTTTCTACTTCTCTCGTGCATTCCTTTTTTTATGCAGTTGT
Ps149517	SNP_path_343339	C/T	18.1	A	B	B	A	B	B	A	B	NNNNNNNNNNNNNNNNNNNNNNNNNNNNNNNNNNNNNNNNNNNNNNNATGGGCTTAGGTGGTATGCTTATGCAAGATAGAAAAATGGTAGCTTATGCTT[C/T]GCAACTGCTGAAGATTGATGAGAGGAACTATCCTACCTATGATNNNNNNNNNNNNNNNNNNNNNNNNNNNNNNNNNNNNNNNNNNNNNNNNNNNNNNNN
Ps155322	SNP_path_341265	A/T	18.1	A	B	B	A	B	A	B	A	NNNNNNNNNNNNNNNNNNNNNNNNNNNNNNNNNNNNNNNNNNNNNNNNNNTACATCTTTAGCTCAGGGCTAAAAACATAAAGATGTTCAGCCTGATAAA[A/T]CTATAAACTTGGACACCCGAGAAACTATGAAACTTGATGGAACCACTTACTCGGCCCATTCAAGGAGAAAGACAATATCCATATGGNNNNNNNNNNNNN
Ps106330	SNP_path_339348	A/G	18.1	A	B	A	A	A	A	A	A	NNAAGACGGTGAGTTATAGGCATGCCTTTGAATATAGAATTTTCAAGTTAGCTAAATGGTGTATGTTCCACAATAAATCCAAACATATTTGTAATGTGC[A/G]TCGTCATAGATAGATAAGTACCTCCACCATAAAGCTTACATNNNNNNNNNNNNNNNNNNNNNNNNNNNNNNNNNNNNNNNNNNNNNNNNNNNNNNNNNN
Ps134237	SNP_path_337271	A/G	18.1	A	B	B	A	MD	A	A	A	NNNNNNNNNNNNNNNNNNNNNNNNNNNNNNNNNNNNNAGATGGAGAAGTGTAAAGAGTTTGTTTATTTGAAATCATATTAGTGAGACTGGATTAGTGAG[A/G]CTGAATTCTAATTTATTTTTCTAACAACTTTNNNNNNNNNNNNNNNNNNNNNNNNNNNNNNNNNNNNNNNNNNNNNNNNNNNNNNNNNNNNNNNNNNNN
Ps106325	SNP_path_337181	A/G	18.1	A	B	B	B	B	A	B	A	NNNNNNNNNNNNNNNNNNNNNNNNTCAAGCCATCAATCTCATTTTTTGCTATGTTTGTTTTATTCTCGTGTTGGTTCTTTCTTTACCGCCCAACACTCT[A/G]ACTCATACAACATCGTCGGTCTTACAATTNNNNNNNNNNNNNNNNNNNNNNNNNNNNNNNNNNNNNNNNNNNNNNNNNNNNNNNNNNNNNNNNNNNNNN
Ps121988	SNP_path_324807	C/T	18.1	A	B	A	A	A	A	A	A	NNNNNNNNNNNNNNNNNNNNNNNNNNNNNNNNNNNNNNNNNNNNNNNNNNNNNNNNNNNNNNNACACCCATCACAAACCAAGATTCATCAACAACCTCT[C/T]AACAACATAGTTCCTCTTCTCCTTTCAAATTTTCCTCTACTTCGTTTGTCCTTCATCAATATCAACAACCATAACCTTCAAGGTTTGTCCTCCATAACC
Ps162187	SNP_path_323871	A/G	18.1	A	B	B	A	B	A	B	A	NNNNNNNNNNNNNNNNNNNNNATTGGATATTTGTTAGAGATCGATGATATTGTAACTCATAAAGGTGAAAATCAAGTTGGTTATTTGAAACGAAATGAA[A/G]ATACTTGTTGGGGATCACATTACAATTCTAGCTTGATAAACATATATGNNNNNNNNNNNNNNNNNNNNNNNNNNNNNNNNNNNNNNNNNNNNNNNNNNN
Ps123649	SNP_path_320525	C/T	18.1	A	B	B	B	B	B	B	B	NNNNNNNNNNNNNNNNNNNNNNNNNNNNNNNNNNNNNNNNNNNNNNNNNNNNNNNNNNNNNNNNNNNNNCATCATATGTGATAATTGATGCCTAATTCC[C/T]TCGAGTTTTCATGAGAAATCGTTGTCTATTTGTCATAATTTGACAACGGTAGTTCTTCTTCATGTTTGAAAATTTGATCGATATCGCAAAAGTGGTTGC
Ps131816	SNP_path_318900	A/G	18.1	A	B	B	A	MD	A	A	A	NNNNNNNNNNNNNNNNNNNNNNNNNNNNNNNNNNNNNNNNNNNNNNNNNNNNNNNNNNNNNNNNNAATGCTAGACGGCATTGGACTTTAAAAATTGACC[A/G]AATTCCATACGACGCTAGACTTTAGAATTGACTGAATGTTAAACGATGCTAGACTTTAAAAATTGACTNNNNNNNNNNNNNNNNNNNNNNNNNNNNNNN
Ps115204	SNP_path_316349	T/G	18.1	A	B	B	A	B	A	B	A	NNNNNNNNNNNNNNNNNNNNNNNNNNNNNNNNNNNNNNNNNNNNNNNNNNNNNNNNNNNNNNNNNNNTTCAACAATAAAAAGAAAGAAGGATGTTGCTC[T/G]CCCTAATAAGAATGTTGAAGATGATATTATGAAAGACATTATGGACGAAACTACTGCAAAGANNNNNNNNNNNNNNNNNNNNNNNNNNNNNNNNNNNNN
Ps134111	SNP_path_31049	C/T	18.1	A	B	B	A	B	A	B	A	NNNNNNNNNNNNNNNNNNNNNNNNNNNNNNNNNNNNNNNNNNNNNNNNNNNNNNNNNNNNNNNNNNNCTCAAACTAAACAATGTTGAAGTTGTCACTGC[C/T]CTTGCCGCCGTTACCGCAAATATTTATGTTGTTGCCTGAGTTTGCTGTTGTTGTTGCNNNNNNNNNNNNNNNNNNNNNNNNNNNNNNNNNNNNNNNNNN
Ps126778	SNP_path_30806	A/G	18.1	A	B	B	B	A	A	MD	A	NNNNNNNNNNNNNNNNNNNNNNNNNNNNNNNNNNNNNNNNNNNNNNNNNACTTAGAAAAAATAACTCTATAGGTCTCAAAGAACTAGAACTAGGAAGCG[A/G]AGAATTTTAAATGAGAGGGTTTACAAAAATGTATATATAAGAAATAACTCCCTTGATAATATGGANNNNNNNNNNNNNNNNNNNNNNNNNNNNNNNNNN
Ps125212	SNP_path_306848	A/G	18.1	A	B	B	A	B	B	A	B	NNNNNNNNNNNNNNNNNNNNNNNNNNNNNNNNNNNNNNNNNNNNNNNNNNNNNNNNNNNNNNNNNNNNNACAAATGCCTGGAACCGTGTAATGTGAAAT[A/G]TAGAGATAGAAGGGTAAAGACCCTTCACTATCGTGAATGCTTAAAACCATCTATTAGTAAAGAAATTCCCCATTTACCTCGAAGTTTTTCATGTTGATG
Ps161203	SNP_path_301269	T/G	18.1	A	B	B	B	B	B	B	B	NNNNNNNNNNNNNNTTAGTTTATATCAAATGTGCTCTTAGAATGGGTTTACCTTTTGATTTGGAAGTTCTAGAACCTCCTCTTAGACAATTATTTAAAA[T/G]ACAAATGTTATAGGGTCCTCTGAAATATCGTTATGTGACCGTCTATATGGGTTAATCTATCATGATCAATTTTGCTTTTAGGGCATGTCCACCTCCTTG
Ps129026	SNP_path_295285	C/G	18.1	A	B	B	B	B	A	B	B	NNNNNNNNNNNNNNNNNNNNNNNNNNNNNNNNNNNNNNNNNNNNNNNNNNNNNNNNNNNNNNNNNCTTTAGCAAAAGAAGAGCTTCATTATTCCTTACT[C/G]CAAATGAATCCAGATAAACCCTTAAGACCATATGGTTTCAATGCGGCTTCATTTAAGATATTACACAATATATGTGGTGGTGACATTTTGGAGGATAGA
Ps135840	SNP_path_295172	C/T	18.1	A	B	B	A	B	A	A	A	NNNNNNNNNNNNNNNNNNNNNNNNNNNNNNNNNNNNNNNGTTCCCTATAAGAATAGACAACGGCCGTTTACTTCACGTATGATAAATCGTCTCTTAAAA[C/T]TTTAGGCTACAATTTTCATGTTTTGGGCCGCAGATTTCTGCTGTTGTCTAAACTCTTTTTTGTTGNNNNNNNNNNNNNNNNNNNNNNNNNNNNNNNNNN
Ps153105	SNP_path_294211	A/T	18.1	A	B	B	B	B	A	B	A	NNNNNNNNNNNNNNNNNNNNNNNNTAATATAAAACAATATTCCAACAACCATATATAAATCTTCCATATGCATACATTATGCACCACAGAAAAACACAA[A/T]TACAAGAACCGCCACAAAGCCCAGTGCTGATGGACAGATGAGAAACCTCAAGACTACNNNNNNNNNNNNNNNNNNNNNNNNNNNNNNNNNNNNNNNNNN
Ps125159	SNP_path_291554	T/G	18.1	A	B	B	A	B	A	B	A	NNNNNNNNNNNNNNNNNNNNNNNNNNNNNNNNNNNNNNNNNNNNNNNNNNNNNNNNNNNNNNNNNNNATTATTATTTAGAGTGTCTTGTCTCATGAAGT[T/G]CAAGATCTACAAGATGGATGTGAAGAGTGCCTTCCTCAATAGGTACCTAAATGAGGAAGTCTTNNNNNNNNNNNNNNNNNNNNNNNNNNNNNNNNNNNN
Ps123546	SNP_path_288395	A/G	18.1	A	B	B	A	MD	A	B	A	NNNNNNNNNNNNNNNNNNCTGTAGGGTGCGTGTGTATAATTAGTAGTATGCGTAACCTAGCTACAAGGGGCCACTACTCTTGGATTACGAAGAAGAGAT[A/G]AGTCTAATCATTAGGGGTTTTTTCTCACTCACCCCGTTACTATTATCATATGGGCCATGGGTAGATTGACATTTTCTCGTCTCATTTGCCTAGTTTTTT
Ps155154	SNP_path_28361	A/G	18.1	A	B	A	A	A	A	A	A	NNNNNNNNNNNNNNNNNNNNNNNNNNNNNNNNNNNNNNNNNNNNNNNNNNNNNNNNNNNNNNCATTCTCCTTCTACCTTGTACGATGCATACAAAGGTA[A/G]AAAAAGAATATAAGGGAGGCCAGACACGTGAAGGATATCAAAGAGATCTCACCATGTCCCCCTATATTATAGGACACGAGTCATCAAACACACTCCCNN
Ps109466	SNP_path_280379	C/T	18.1	A	B	B	B	B	B	B	B	TGTTTACAACCATCATCTCATCCAAAATATTTCTACATGTAAGGAAGACGGATTGACAAGGGTAAATAACCTTTGATGTGACTTTCTTAAATCTATATG[C/T]TGATAGCTTCGAAAAGATCTTGTAAAGGCCCTGTATGAGGAAAATTGGGTGATNNNNNNNNNNNNNNNNNNNNNNNNNNNNNNNNNNNNNNNNNNNNNN
Ps138808	SNP_path_275904	C/T	18.1	A	B	B	A	B	A	B	A	NNNNNNNNNNNNNNNNNNNNNNNNNNNNNNNNNNNNNNNNNNNNNNNCATGCCTAACTATGGAATCCAACATCAACAAACAAGGTTACACACCTCACAT[C/T]AATGTAACACATGCAGCTTATCAACCAAAATAATGCATTNNNNNNNNNNNNNNNNNNNNNNNNNNNNNNNNNNNNNNNNNNNNNNNNNNNNNNNNNNNN
Ps113310	SNP_path_271093	A/G	18.1	A	B	A	A	B	A	A	A	NNNNNNNNNNNNNNNNNNNNNNNNNNNNNNNNNNNNNAAATGGATTTCATTAACAAGGGGTTTAACTTCTATGAAACTTTTTCACCAATGGTTAAGCCA[A/G]CTACCATAAAGGTCATACTCTCACTAGCACTCACCTTCAAGTGGAAATTCAACAAATAGATGTTAAAAATNNNNNNNNNNNNNNNNNNNNNNNNNNNNN
Ps133884	SNP_path_265824	C/T	18.1	A	B	A	A	A	A	A	A	CAGACCACAAAATGAGATGATATCTAGTTAGATTTTTGTTTGACTCTCGCGAAGATAAACAAGCTATTTTTGTATTTTTCTCAGCTCAGTAAGTAGTTG[C/T]AGTTCTGATAGACACTTTTAATTGAAATGACTTGTTTTGTTCCACCTTTTAATAGCTGAAATGTTNNNNNNNNNNNNNNNNNNNNNNNNNNNNNNNNNN
Ps109383	SNP_path_265174	C/G	18.1	A	B	B	A	B	B	A	A	NNNNNNNNNNNNNNNNNNNNNNNNNNNNNNNNNNNNNNNNNNNNNNNNNNNNNCCTACATATCTTGGGATGAAAATGATGCGGAATCCTTTGACAAGGA[C/G]GAGACAAACATGTGCCTTATGGAAAATCATGAAGAAGATGAAGTATCTTATTATTTTTCTTATCGAGACTTNNNNNNNNNNNNNNNNNNNNNNNNNNNN
Ps162483	SNP_path_263969	T/G	18.1	A	B	B	B	B	B	B	B	NNNNNNNNNNNNNNNNNNNNNNNNNNNNNNNNNNNNNNNNNNNNNNNCGGAGGTGGCACTGGTTCAACAACATTAGCAGTGGGAGGTGGAACTAGTGTA[T/G]AAGCATCATCAGTATCAGCAGTAGGANNNNNNNNNNNNNNNNNNNNNNNNNNNNNNNNNNNNNNNNNNNNNNNNNNNNNNNNNNNNNNNNNNNNNNNNN
Ps147438	SNP_path_261519	C/G	18.1	A	B	B	B	B	B	B	B	AGTTGATGCATCCTCTAGAAAATTTTGCTGCATCTGAAAAGAGAATGAAACCAGAAAACTCATCTGGGTAATGAATCATTTTTTATATATTTGAAGTGG[C/G]CAGATTAGTGATAGTGTTGTATAGATTTGTCTGCTGAGNNNNNNNNNNNNNNNNNNNNNNNNNNNNNNNNNNNNNNNNNNNNNNNNNNNNNNNNNNNNN
Ps103397	SNP_path_259614	C/G	18.1	A	B	B	B	B	A	B	B	NNNNNNNNNNNNNNNNNNNNNNNNNNNNNNNNNNNNNNNNNNNNNNNNNNNNNNNNNNNNNNTTTTGAAAAGTATTTGATATGAATCAAATCAAAGTCA[C/G]TTGAAGAAGATGAGTACCCGAAAGGAAAACTATACGGCTAGTATCCAAGTANNNNNNNNNNNNNNNNNNNNNNNNNNNNNNNNNNNNNNNNNNNNNNNN
Ps151031	SNP_path_259015	C/T	18.1	A	B	A	A	A	A	A	A	TTAAATGGATAAAAGGTTTTAATAGAAAGAACAGAGGGAAGGCACACCTACATTGAAATAATCATTAGTAGATCTAATCGGGAGGCTAAAAACACTATC[C/T]TATGTTTTACACCAAAAAAACTGTCCTAATCCAAGAGGTAGCAAAATTCTCCGCGCATTCAAAATGTTGAGTCAAATTAAATGAACAAGCAGNNNNNNN
Ps161152	SNP_path_258447	A/G	18.1	A	B	B	A	B	A	A	A	NNNNNNNNNNNNNNNNNNNNNNNNNNNNNNNNNNAGAGAATGATCAAAACTAAAGGTTTTAGAGATCCCTAACAAGGAATCAACCAACACGAGGTTTTG[A/G]AGTTCTCTAATAAGAAAATCATCCCATCAAACAAAGCGGAGATCCCTAANNNNNNNNNNNNNNNNNNNNNNNNNNNNNNNNNNNNNNNNNNNNNNNNNN
Ps119083	SNP_path_255328	A/G	18.1	A	B	B	A	B	B	A	B	NNNNNNNNNNNNNNNNNNNNNNNNNNNNNNNNNNNNNNNNNNNNNNNNNNNNNNNNNNAGTCTCAAACAAAGAAACAAGGGGCTTGATGCTCGTTCATT[A/G]TCCCTAACTAGACAAAGAGACTCAGAGTCTGAGAAACCTTATATCACTACTACAAATAATATATTTNNNNNNNNNNNNNNNNNNNNNNNNNNNNNNNNN
Ps116655	SNP_path_248787	A/G	18.1	A	B	B	A	B	A	B	A	NNNNNNNNNNNNNNNNNNNNNNNNNNNNNNNNNNNNNNNNNNNNNNNNNNGTGAAATGGATTTGTCACTTTTACACGTAACTGTAGACATCATGGTTAC[A/G]TTTTCTGTGTTTTATACGATTTGTAGGATTGAGAAGTCAAATGCAAATTTTTTGGGNNNNNNNNNNNNNNNNNNNNNNNNNNNNNNNNNNNNNNNNNNN
Ps159134	SNP_path_247955	A/G	18.1	A	B	B	B	B	B	A	B	NNNNNNNNNNNNNNNNNNNNNNNNNNNNNNNNNNNNNNNNNNNATAATCAAATTCAATTCACTCTTAAACCAAAAAGTCAAAAACAATGTATCACCATA[A/G]TTTCAATTAAATATCACATTCAAAACCGTTATCGCNNNNNNNNNNNNNNNNNNNNNNNNNNNNNNNNNNNNNNNNNNNNNNNNNNNNNNNNNNNNNNNN
Ps158392	SNP_path_247102	A/G	18.1	A	B	B	A	B	A	B	A	NNNNNNNNNNNNNNNNNNNNNNNNNNNNNNNNNNNNATTCCTGCAAGGCGAACCATTGTCCAGGCCTTCAGCACCGTCGGTGGTACCAAGATAAGAGAC[A/G]CTTCCTAAATTCCAACTATTGCAAGCCAACCTCTGTGTGTAATGCATGAACGAACTGCTAAANNNNNNNNNNNNNNNNNNNNNNNNNNNNNNNNNNNNN
Ps136854	SNP_path_247072	A/G	18.1	A	B	B	B	B	B	B	B	NNNNNNNNNNNNNNNNNNNNNNNNNNNNNNNNNNNNNNNNNNNNNNNNNNNNNNNNNNNNNNNNNNNNNTTTCCAAAGAATTATTATGATGAGAGCCGC[A/G]ATCATATTCTAAATTTGAGAGCTTTAACTTCTACTAGCAAGTTTGAATAANNNNNNNNNNNNNNNNNNNNNNNNNNNNNNNNNNNNNNNNNNNNNNNNN
Ps147365	SNP_path_24335	C/T	18.1	A	B	B	A	B	A	A	A	NNNNNNNNNNNNNNNNNNNNNNNNNNNNNNNNNNNNNNNNNNNNNNNNTGATCATGTCACTACGCTCAAGAAAATCATTTACAAACCGTCATGGCATGT[C/T]AGGCATAGAAGTTAAGGTTCTCCCAGGAATAAACACGCAACTTATCAGTAACAGATCAAAACTTAGGGCACCAAGAGCATCCACNNNNNNNNNNNNNNN
Ps113213	SNP_path_239870	C/T	18.1	A	B	B	B	B	B	B	B	NNNNNNNNNNNNNNNNNNNNNNNNNNNNNNNNNNNNNNNNNNNNNNNNNNNNNNNNNNNNNNNNNNAATCAAAACCCATCTTTTCAAACCCAAAACTGA[C/T]GTCTTCTTCGATAACTCAACATTCAACGAATCATTTGATGACATAATCGGTTGCTAGGTTGCTAGCATTCAATCAATCGCCTCCTCCAANNNNNNNNNN
Ps136812	SNP_path_237185	A/C	18.1	A	B	B	B	B	B	B	B	NNNGTTTTTGGTTGCTCAGAGGGCTCATATTCTATTTATGAAATTATCATGCTTGTCTCCCAAAAACGAAACAAGAGTCAGAAGCATCTTACTTACATG[A/C]AGTTATCAATCACTGGTCATATTTTAAGGAAAATGCGTGTCACTTTCAAGCTACGATTCATATTCTATTCAAATTTCATTTCTCGCTCTTTTACTAATT
Ps133750	SNP_path_235625	A/G	18.1	A	B	A	B	B	B	B	B	ACGAAAAGGTGTACCTTCACTTCGTCATATCACATATGAGCCCAACCTCCTCCCTCATATCCACCGTTAATCACATCCAACACTCATATGTACTCCTAG[A/G]TGGATCAATTGAAGATCTTTCTCACCTTCTCCTTNNNNNNNNNNNNNNNNNNNNNNNNNNNNNNNNNNNNNNNNNNNNNNNNNNNNNNNNNNNNNNNNN
Ps133723	SNP_path_231486	A/C	18.1	A	B	A	B	A	A	A	B	NNNNNNNNNNNNNNNNNNNNNNNNNNNNNNNNNNNNNNNNNNNNNNNNNNNNNNNNNNNNNNTTCACATGATTACTCTTCAGGTAATCACAAACAAGTT[A/C]TGAGTCAACAATCTCACACAACAAATTTGTATCCAAATTTTGATTATCAACCTTTTCACTTAGCAANNNNNNNNNNNNNNNNNNNNNNNNNNNNNNNNN
Ps113178	SNP_path_229656	T/G	18.1	A	B	B	A	A	A	MD	A	NNNNNNNNNNNNNNNNNNNNNNNNNNNNNNNNNNNNNNNNNNNNCTATAACAGCTACAAAAATGACAGTTCTATCTCAGACAGCATAGCAAGTTAGGTT[T/G]GGTGCATGAAGGCAACAAAATTAGCAGTAGTGACTTAGTATCTAACCCAGCACAGCGAGATCATTATGTCTTACAATTNNNNNNNNNNNNNNNNNNNNN
Ps131258	SNP_path_227349	C/T	18.1	A	B	B	A	MD	MD	A	A	NNNNNNNNNNNNNNNNNNNNNNNNNNNNNNNNNNNNNNNNNNNTCATAGATGGAACGATTCAATTAAGTAACTACTTATCCATGGTACACGTCGAGGTA[C/T]CTTTACATTCAAGCATCACCACTTAAGTTATTTANNNNNNNNNNNNNNNNNNNNNNNNNNNNNNNNNNNNNNNNNNNNNNNNNNNNNNNNNNNNNNNNN
Ps113159	SNP_path_225244	C/G	18.1	A	B	B	B	B	B	B	B	NNNNNNNNNNNNNNNNNNNNNNNNNNNNNNNNNNNNNNNNNNNNNNNNNNNNNNNGATTCAAGCACATCCATCAAATTCTATATTCAACCATTATTGAT[C/G]AAGCTTGAGAATTAATGGAAGAGTAAGAGTTTACCTCTCGAAGTTTTCCATTTCTCNNNNNNNNNNNNNNNNNNNNNNNNNNNNNNNNNNNNNNNNNNN
Ps111319	SNP_path_225219	T/G	18.1	A	B	A	A	B	A	A	A	TGTGATATATAGAATCATATCACATCCTTTCTCTATATTTTGATATTCTTGTCATGAATAATAAGAAAGCAACACATTGGGTAATGACATCACCACCTA[T/G]AAAATGTACACTCAGCATGCATATTGTTTTCTATTTATTTCTACACATGATTGGTATTTCTGATATGTTCTANNNNNNNNNNNNNNNNNNNNNNNNNNN
Ps163627	SNP_path_218128	C/T	18.1	A	B	B	A	A	A	B	A	NNNNNNNNNNNNNNNNNNNNNNNNNNNNNNNNNNNNNNNNNNNNNNNNNNNNNNNNNNNNNNNNNNNNNNNAGATTGGGGCATCTTAATTTCAAAAGTT[C/T]AGGGCGTCAAAATTTTAAGAAGCTGGTATATGGATGATGCTAGATGACCGAGATTGGTGTACGCGNNNNNNNNNNNNNNNNNNNNNNNNNNNNNNNNNN
Ps113135	SNP_path_216843	C/T	18.1	A	B	B	A	A	A	B	A	NNNNNNNNNNNNNNNNNNNNNNNNNNTAAGAAAATTTGGAATTAATTGATGAATCTAAATTAGAAAAATGAAGCCAGATGACAAACTGTCTTTAGTAGT[C/T]GCTAGGTTAAAACATGTCTTTTCTTCTATCTTTNNNNNNNNNNNNNNNNNNNNNNNNNNNNNNNNNNNNNNNNNNNNNNNNNNNNNNNNNNNNNNNNNN
Ps126334	SNP_path_215907	T/G	18.1	A	B	B	A	B	A	B	A	NNNNNNNNNNNNNNNNNNNNNNNNNNNNNNNNNNNNNNNNNNNNNNNNNNNNNNNNNNNNNNNNNNNNNATTTAGTTTGAAAAACTGAGATCAACCTTA[T/G]TTTTGTGTGTTATTGGCTTATAGCAATTAAAATATATGTGGCTGAAAAGGANNNNNNNNNNNNNNNNNNNNNNNNNNNNNNNNNNNNNNNNNNNNNNNN
Ps136723	SNP_path_213010	T/G	18.1	A	B	B	A	B	A	B	A	GACCCTTTTAAGTACCTCAGTATTCTCTTAACAACTATTTAATGACTATCAAGAGGTTGTGAAAGAAACTGGCAAGCCTTATTGACTGCAAAGCTTATT[T/G]TAGGCCTAGTGATAGTAGCATATTGGAGAGNNNNNNNNNNNNNNNNNNNNNNNNNNNNNNNNNNNNNNNNNNNNNNNNNNNNNNNNNNNNNNNNNNNNN
Ps121322	SNP_path_209032	C/T	18.1	A	B	A	B	MD	A	B	A	NNNNNNNNNNNNNNNNNNNNNNNNNNNNNNNNNNNNNNNNNAATATCATATGGTCCATGCATCATAAAACGAACATCACTATCAATTTTAACTAACTCC[C/T]GTGCACGATGTGCTTCATTATTCTCATTCNNNNNNNNNNNNNNNNNNNNNNNNNNNNNNNNNNNNNNNNNNNNNNNNNNNNNNNNNNNNNNNNNNNNNN
Ps109107	SNP_path_206580	C/T	18.1	A	B	B	B	B	A	B	A	NNNNNNNNNNNNNNNNNNNNNNNNNNNNNNNNNNNNNNNNNNNNNNNNNNNNNNNNNNNNNNNNNCCCGACTGACCCCTTTACCAAATTGCACCATGAT[C/T]TGAGCCTAGATTTCAAAAACATGCCTTCATACATGTGATTAATTAGTCGAATCATATACCTCANNNNNNNNNNNNNNNNNNNNNNNNNNNNNNNNNNNN
Ps143099	SNP_path_206213	A/G	18.1	A	B	B	A	B	A	A	A	NNNNNNNNNNNNNNNNNNNNNNNNNNNNNNNNNNNNNNNNNNNNNNNNNNNNNGATCTTAATCAGAAAAAAGTAAGCCGACTTAGTCAGTCAATCCACA[A/G]CAACCCAAATCGCGTCACTTCCCCTAGGAGAATTCGCCAATCCTGTCACAAAATCCATAGAGATGATGTCACATTTCCATTCGGGTATATCCAATGGTT
Ps158325	SNP_path_203031	C/T	18.1	A	B	B	A	A	A	B	A	NNNNNNNNNNNNNNNNNNNNNNNNNNNNNNNNNNNNNNNNNNNNNNNNNNNNNNNNNNNNNNNNNNGAGAGAACTTGTGGTATATTTTTGTTAGTTCTT[C/T]TAGAAACACACTTAATACCAAAATCACAACAAGAGAGTAAAGGAGAGGAAGATTNNNNNNNNNNNNNNNNNNNNNNNNNNNNNNNNNNNNNNNNNNNNN
Ps123262	SNP_path_199536	A/G	18.1	A	B	A	B	B	B	B	B	NNNNNNNNNNNNNNNNNNNNNNNNNNNNNNNNNNNNNNNNNNNNNNNNNNNNNTCCATGTCAACTTGTCCAAAAAATACTAGGATTTGCATCATACTTA[A/G]CATACTTGTAAAAATGTCACAAGAAAAATCAAATGGGAGAGGCATTTTAACAAACAAATTATGGGCTTTACACGAGGACACAATGTTGGTATAAGCATA
Ps145865	SNP_path_195982	C/T	18.1	A	B	B	B	B	A	B	A	NNNNNNNNNNNNNNNNNNNNNNNNNNNNNNNNNNNNNNNNNNAAAACATAACTTTCAAAGTTGGATTGAAAGTTATGGAGCACAGGTGTCTTGAAATGA[C/T]CGCTAGTAAGGAAGAATGAATATAGAACTATAGGCTTNNNNNNNNNNNNNNNNNNNNNNNNNNNNNNNNNNNNNNNNNNNNNNNNNNNNNNNNNNNNNN
Ps123226	SNP_path_18599	A/G	18.1	A	B	B	A	A	A	B	A	NNNNNNNNCAAACAAAACACCTTTGTTTGGTTTTGTTTTTTTAGGGACAGTTCCTTTGATATTCAGATCTATGCCACTGTGAACTCCGAGTTCGAGTGC[A/G]AGTTTATAAGGAAGCAAAATGCCAAGGAGGATTCTGTAAATTGCTAAGAAAATTCCAATTGGTAGCCACATGAACATGCAGAATGAGGCTGATGGTGTT
Ps121202	SNP_path_185471	C/T	18.1	A	B	B	B	B	A	B	A	NNNNNNNNNNNNNNNNNNNNNNNNNNGGGGGAAACTTAATTTGCTAGGTAAATATATAATTTGCATGTCATATGCAGACATATTGCAGAGAAATGGATA[C/T]TGTATGAACGTAAGTCTAAGATTTAAAGTGTGAAAAGACTTGACATTGAAANNNNNNNNNNNNNNNNNNNNNNNNNNNNNNNNNNNNNNNNNNNNNNNN
Ps142982	SNP_path_18187	A/G	18.1	A	B	B	B	B	B	B	A	AACAAAATCCACTCCTCTATTGTTGCAAAGAATCTCAGGTTCACCCATGGAGTTAGCAACAACTTCACCAGCAAAGGCATAATAAGAAACAAGAGCCTC[A/G]GCTAAGGAATGTTTCAAACACGCTACAATGTTACTGTGTGTGCCAATACTAATCATAGGATTATTGTAGCAAAAGAACACACCAACATCAACAGGTGGA
Ps156163	SNP_path_175913	A/C	18.1	A	B	B	B	B	A	B	A	NNNNNNNNNNNNNNNNNNNNNNNNNNNNNNNNNNNTTGGCTCTTCTAAAATGGTATTTTGTCTGCTGAGCACATGCTTGCTGTCTGTGCATGTGTCATA[A/C]ATATGCTTTATTTTTGTTAATATCCATTGTCGTAAATATTCTACTGATGTATGATCATCCCCAATTAAATGCCCAGGTCATGAAATTCGGGAATGAGAA
Ps140571	SNP_path_175549	C/T	18.1	A	B	B	B	B	B	A	B	NNNNNNNNNNNNNNNNNTTACCTTTGGCCCCAGGTTAACTTTTCGGGGATCAACTTTTCCTTCGGGTTTCGCCCAAAGCTTATTGGACGTATCTAGAGA[C/T]CGTGGCCTGTCATAGGTTGGTGTCCCTTCCAACGCTTTCANNNNNNNNNNNNNNNNNNNNNNNNNNNNNNNNNNNNNNNNNNNNNNNNNNNNNNNNNNN
Ps121154	SNP_path_175133	A/G	18.1	A	B	B	B	B	B	A	B	NNNNNNNNNNNNNNNNNNNNNNNNNNNNNNNNNNNNNNNNNNNNNNNNNNNNNNNNNNNAGAACCACCACTATAACATAACCTATTTATTACCGCGACA[A/G]CCACTTCACTCATAGTCTCGCCGTCGTCACTGCCACTTGAAGCGATTCTTATTTTTTTTACATAACTTTTCATTTTCAATCTCATTTATTCAAATTCCC
Ps133418	SNP_path_171121	T/G	18.1	A	B	B	A	B	A	A	A	NNNNNNNNNNNNNNNNNNNNNNNNNNNNNNNNNNNNNNNNNNNNNNNNNNNNNNNNNNNAAAACCTTCCCATTGATGAAATCGTTTAGCTACGAGTTGT[T/G]CCTAGTATTTGTTTATGCTACCATCAAGATTTTCTTTGACCTTAAAAACCCACNNNNNNNNNNNNNNNNNNNNNNNNNNNNNNNNNNNNNNNNNNNNNN
Ps154827	SNP_path_169324	A/G	18.1	A	B	B	A	B	A	A	A	NNNNNNNNNNNNNNNNNNNNNNNNNNNNNNNNNNNNNNNNNNNNNNNNNNNNNNNNNNNNNNNNNNNAAAAATTAATCGATTATTTAGGTCATACAATC[A/G]ATTGGAATTGTCCAATCGATTGGATAATTAATTTTGTCCATGAATTGTTTCCTTNNNNNNNNNNNNNNNNNNNNNNNNNNNNNNNNNNNNNNNNNNNNN
Ps142924	SNP_path_168440	C/T	18.1	A	B	A	A	A	A	A	A	NNNNNNNNNNNNNNNNNNNNNNNNNNNNNNNNNNNNNNNNNNNNNNNNNNNNNNNNNNNNNNNTTCTTGTCTGATTATTTGTTGTACCAGGGAAAAGGA[C/T]ACCGATATCTCTTTTGCTCAACATTCAATTGATGAATATAGGGTAGTTCTCTACATTTTTNNNNNNNNNNNNNNNNNNNNNNNNNNNNNNNNNNNNNNN
Ps153699	SNP_path_167298	A/C	18.1	A	B	B	A	B	B	B	A	NNNNNNNNNNNNNNNNNNNNNNNNNNNNNNNNNNNNNNNNNNNNNNNNNNNNNNNNNNNNNNNNNGAGTTGGATGGAAGGGACTGCATCCCTACTTTGG[A/C]TTTATCCCCAGGGGAAAATTGGAAAATTCTAAGTCGAATAGCACTTGGGTCTACTNNNNNNNNNNNNNNNNNNNNNNNNNNNNNNNNNNNNNNNNNNNN
Ps123150	SNP_path_166729	C/T	18.1	A	B	B	A	B	A	A	A	TATTGGGTATTGGCAAACCGTCGAAACAGTACATGTCGTCCATATCGGGCATTGACACGCAACGAGGAAGAAGGAACTGTAAATTCATAAGATCTCTTA[C/T]ATCTTTAAACTTTACCATATAGTATAACAATTGCTGGTTTTCGTATTGGTTTTTCCAGATTTCTCTANNNNNNNNNNNNNNNNNNNNNNNNNNNNNNNN
Ps126096	SNP_path_165309	A/G	18.1	A	B	B	B	B	A	B	A	NNNNNNNNNNNNNNNNNNNNNNNNNNNNNNNNNNNNNNNNNNNNNNNNNNNNNNNNNNNNNNNNNNNNCCTTCAGAAAGTTATATTGGTTCATGTAATT[A/G]TGAGGTATATGATTCGACTAATTAATCACATGTATGAAGGCATGTTTTTGAAATCTAGGCTCANNNNNNNNNNNNNNNNNNNNNNNNNNNNNNNNNNNN
Ps142878	SNP_path_159647	T/G	18.1	A	B	B	B	B	B	B	B	NNNNNNNNNNNNNNNNNNNNNNNNNNNNNNNNNNNNNNNNGATTTAGTGGTGTAGAAGAGGAAGGAGAAGTCACCAGGATTGGATCGTCTTCAACCATA[T/G]GAGGAAGCAGAGTCTCCTTCGTGAGATCAGAAATATTGACTATTGNNNNNNNNNNNNNNNNNNNNNNNNNNNNNNNNNNNNNNNNNNNNNNNNNNNNNN
Ps133346	SNP_path_158096	C/T	18.1	A	B	A	A	A	A	A	A	NNNNNNNNNNNNNNNNNNNNNNNNNNNNNNNNNNNNNNNNNNNNNNNCACAAGAGGACTAATAAGGCAAACAAATGACTGAATAAAGTGGGCCTAAGCG[C/T]AAAAGGACTGGTAAGGCTCACATTGAATANNNNNNNNNNNNNNNNNNNNNNNNNNNNNNNNNNNNNNNNNNNNNNNNNNNNNNNNNNNNNNNNNNNNNN
Ps159777	SNP_path_153947	A/T	18.1	A	B	B	A	B	A	A	A	NNNNNNNNNNNNNNNNNNNNTTTTAAAATAATTTATTTATGACATGATATTCTTTCTAACTCAAGTTCATGACCACCGTCATAAATACCCACAGACCAT[A/T]GCATTAAGATAAGCTACTTTCTTGACTAAAGTGNNNNNNNNNNNNNNNNNNNNNNNNNNNNNNNNNNNNNNNNNNNNNNNNNNNNNNNNNNNNNNNNNN
Ps145748	SNP_path_152610	A/C	18.1	A	B	B	A	B	B	A	B	NNNNNNNNNNNNNNNNNNNNNNNNNNNNNNNNNNNNNNNNNNNNNNNNNNNNNNNNNNNNNAAGAATCACTTGAGAAAATACATAAACAGACACATAAA[A/C]TTAATCATTTATGCCTCTCCCCGACGAATAACAGACCTTTAAGTGTTTTTTAGTAAGAANNNNNNNNNNNNNNNNNNNNNNNNNNNNNNNNNNNNNNNN
Ps105824	SNP_path_150343	C/G	18.1	A	B	B	A	B	A	A	B	TATCTCATCAACAATAACATTGATATACTCCATAATGTATGTTGTACGATTATTAAATACTCGATATGCCCTACTATTTATAGTATAGTATCCCAATAA[C/G]ATTCCTTCATCATGTTTAGGATCCAACTTGCGTCTTTGCTCTCGNNNNNNNNNNNNNNNNNNNNNNNNNNNNNNNNNNNNNNNNNNNNNNNNNNNNNNN
Ps110888	SNP_path_146742	A/C	18.1	A	B	B	A	B	B	A	A	AAGTGAGCATATTGATCCAAGATAGGTACATCCAATTGATGGCCGATACACCTTAATACGAGAACATGGATTAAAAACACGTTAACAATCATAAATGGT[A/C]AGTCTCAAACAAAGAAACAAGGGGCTTGATGCTCGTTCATTNNNNNNNNNNNNNNNNNNNNNNNNNNNNNNNNNNNNNNNNNNNNNNNNNNNNNNNNNN
Ps112920	SNP_path_145964	A/G	18.1	A	B	B	A	B	A	A	B	NNNNNNNNNNNNNNNNNNNNNNNNNNNNNNNNNNNNNNNNNNNNNNNNNNNNNNNNNNNNNNNNNTGAGATTATCACAAAGAAAGATAGCAGTGAAGCT[A/G]TTTATATGAAGTTCTGTGAGAAGTGATTAAATCCATAAAAAATCTGAAATNNNNNNNNNNNNNNNNNNNNNNNNNNNNNNNNNNNNNNNNNNNNNNNNN
Ps104284	SNP_path_143891	A/C	18.1	A	B	B	B	B	A	B	A	CTGTCAGTTCAGAGAGCTAAAGGAGCTCATGCTCGACTTAGAGCCAAGCGCTAACATTTACCCTTATGACTCGAGGTAGGTGAATGAAGGAGAAAAAAA[A/C]TAAATCTGAGTTATCTTACAGGTTCATACCAACAAATATGGAATTGTCCGTTTTTTTTTTNNNNNNNNNNNNNNNNNNNNNNNNNNNNNNNNNNNNNNN
Ps128042	SNP_path_143025	A/G	18.1	A	B	B	A	B	A	A	A	NNNNNNNNNNNNNNNNNNNNNNNNNNNNNNNNNNNNNNNNNNNNNNGTATGCATCACATATTACATCATCATGTCAAAGGAAAATTCGGAAGAATAACG[A/G]CATACGAATCATATCGAATATGCAGATTCAATCNNNNNNNNNNNNNNNNNNNNNNNNNNNNNNNNNNNNNNNNNNNNNNNNNNNNNNNNNNNNNNNNNN
Ps130710	SNP_path_142636	A/G	18.1	A	B	B	A	A	B	A	B	NNNNNNNNNNNNNNNNNNNNNNNNNNNNNNNNNNNNNNNNNNNNTCATTTGTTTCAACAATTTATCTATAACTTTAAACTCACCAGCATCACCAAGCTT[A/G]TCAATTAAAAGATAATAAACATGTAAAGAGTGAGAATACCCTCTTTGTGAACCAGCTTTTTCAAACAACTCCATTGAAGTGGGAATNNNNNNNNNNNNN
Ps114587	SNP_path_140076	C/T	18.1	A	B	B	A	A	A	B	A	NNNNNNNNNNNNNNNNNNNNNNNNNNNNNNNNNNNNNNNNNNNNNNNNAAAATTGACGCTTTATTTCGTATAAAAAAAATCTTTAGTATCCATGAGTTT[C/T]AGTTGGGTATAGGTACCTTTTTAGTTAGGTNNNNNNNNNNNNNNNNNNNNNNNNNNNNNNNNNNNNNNNNNNNNNNNNNNNNNNNNNNNNNNNNNNNNN
Ps150478	SNP_path_136459	C/T	18.1	A	B	B	B	B	B	B	B	NNNNNNNNNNNNNNNNNNNNNNNNNNNNNTACTTTCCCTTCTCTCTCTCTCTATGGTTTCATTCGTTACAAACCATGTTTCATTGCTCTTGTCTTGTTC[C/T]TCTACAACTACAATACCCATCAACCATTTTACTAATTTGTCCTTTTCTCTTTTCNNNNNNNNNNNNNNNNNNNNNNNNNNNNNNNNNNNNNNNNNNNNN
Ps157710	SNP_path_136081	A/G	18.1	A	B	B	A	B	A	B	A	NNNNNNNNNNNNNNNNNNNNNNNNNNNNNNNNNNNNNNNNNNNNNNNNNNNNNNNNNNNNNNGAGCTCTGTTGGGATAATGATCTTAGCCTTCTATTAC[A/G]GAGAACTCATGTTTTTATGAAGATACGAATAATTGGTTGAAAAGATGAGAAGNNNNNNNNNNNNNNNNNNNNNNNNNNNNNNNNNNNNNNNNNNNNNNN
Ps148609	SNP_path_131641	A/G	18.1	A	B	B	A	MD	A	A	A	NNNNNNNNNNNNNNNNNNNNNNNNNNNNNNNNNNNNNNNNNNNNNNNNNNNNNNNNNNNNNNNNNNNNNNTTTAAGTTAGCTTAGAGCTAAATTAAGTC[A/G]CTTTTGATATCAGTTGGATTTCAGTACTGTGGCTTACTCTTGGGCCTTCTTANNNNNNNNNNNNNNNNNNNNNNNNNNNNNNNNNNNNNNNNNNNNNNN
Ps120834	SNP_path_127930	A/G	18.1	A	B	B	A	A	A	B	A	NNNNNNNNNNNNNNNNNNNNNNNNNNNNNNNNNNNNNNNNNNNNNNNNNNNTCTCCCTACACACCTCAATAACCCCCTCCTTATATCGGTCCCTAACCC[A/G]AAAAGCAGTAAAGTTGTTTCTCTAGCTCCCTTGGTTCAAACAAACATGAAAGTAGCATTAATTAACATCTCTTTTTTAAATCCTAACTATCTTGGAAAG
Ps103014	SNP_path_125209	A/C	18.1	A	B	B	A	B	A	B	A	NNNNNNNNNNNNNNNNNNNNNNNNNNNNNNNNNNNNNNNNNNNNNNNNNNNNNNNNNNNNNNNNNNNNNNNGAATCAGAAAATCTGAACTACAGAAAAG[A/C]TAAATCAGTTACACAAACCTTGCCGGAGGTCCTTAACCGTCTCGCTTCCGGCATACTTTTTCCGGAACCNNNNNNNNNNNNNNNNNNNNNNNNNNNNNN
Ps110734	SNP_path_113094	C/T	18.1	A	B	B	A	B	B	A	A	NNNNNNNNNNNNNNNNNNNNNNNNNNNNNNNNNNNNNNNNNNNNCCAATCCCCCGCTCATTACGTACCTTCGCCACATGCATCACCCGCACACACTCCA[C/T]ATTTCACTAACCATTTCACAGGTACACCTATTGGCTTCTACATTNNNNNNNNNNNNNNNNNNNNNNNNNNNNNNNNNNNNNNNNNNNNNNNNNNNNNNN
Ps148492	SNP_path_110304	C/T	18.1	A	B	B	B	B	B	B	B	NNNNNNNNNATAACTTCCAACAAATAAATAAAAAAACATATTTGTTTATTGTCTTAATACCCCTTAGACTAAGACCTCCTTCAGACAAAGGTAAACAAA[C/T]AATCTTTCAAGGCGTCGTATTATACTTTCTACTANNNNNNNNNNNNNNNNNNNNNNNNNNNNNNNNNNNNNNNNNNNNNNNNNNNNNNNNNNNNNNNNN
Ps133110	SNP_path_106682	A/C	18.1	A	B	B	B	B	A	B	A	NNNNNNNNNNNNNNNNNNNNNNNNNNNNNNNNNNNNNNNNNNNNNNNNNNNNNNNNNNNNNNNNNNNNNAATCCCACAAGCACAAGACCTTGTAAATGG[A/C]AAAGGATTTAATCTAGGAAGAAAATAATTTATTTTGGGCCAACACTTAGANNNNNNNNNNNNNNNNNNNNNNNNNNNNNNNNNNNNNNNNNNNNNNNNN
Ps153553	SNP_path_104495	T/G	18.1	A	B	B	B	A	A	B	A	NNNNNNNNNNNNNNNNNNNNNNNNNNNNNNNNNNNNNNNNNNNNNNNNNCGCTTCCTAGTTCTAGTTCTTTGAGACCTATAGAGTTATTTTTTCTAAGT[T/G]TCTCTTTATGAATGAAATCATATCTCAATTCAACAANNNNNNNNNNNNNNNNNNNNNNNNNNNNNNNNNNNNNNNNNNNNNNNNNNNNNNNNNNNNNNN
Ps122956	SNP_path_104092	A/G	18.1	A	B	B	A	B	A	A	A	NNNNNNNNNNNNNNNNNNNNNNNNNNNNNNNNNNNNNNNNNAAAATTTAGAACCTGGAAAATTAATTCCTATAGAGAAAACCCCTTCCAATACTCTCTC[A/G]AATGTATCTATCATACCCGGCTCGACATTGATCCCTAACAAACNNNNNNNNNNNNNNNNNNNNNNNNNNNNNNNNNNNNNNNNNNNNNNNNNNNNNNNN
Ps140146	SNP_path_102678	A/C	18.1	A	B	B	B	B	B	B	B	CTAGCTAGCTACTAGTTTTCTAAGCATGTGCTTCAATTGCATTTTAATTATCACAAAATAATTTTTCTTACTACAAAGCAAAGGTGAAAATCAAAAGTG[A/C]ATACCAATACCCTCTCTTCTTTGTTGTGGAGCATGTGAAAGTACATAATAGCCCATAAATTTATGATACTATCACACAGTACACATAAGTCCAATTAAT
Ps146818	SNP_path_100027	C/T	18.1	A	B	B	A	B	A	B	A	NNNNNNNNNNNNNNNNNNNNNNNNNNNNNNNNNNNNNNNNNNNAAACATTCTTAAACATATAATAAAAAAGAAATGACAACCTAAAAGTAACTTCTTCG[C/T]ACTCTTCGATCCTAGCAAATGACTAAACAAAAATGATAAATTCAAGTNNNNNNNNNNNNNNNNNNNNNNNNNNNNNNNNNNNNNNNNNNNNNNNNNNNN
Ps140216	SNP_path_115558	C/G	18.1	A	B	B	A	B	A	A	A	NNNNNNNNNNNNNNNNNNNNNNNNNNNNNNGCTATTGAAAATAGTGGAGTTCGTTTCGTGTGGTCTCTACGTAAACCCTCACCGGAAAGTTTTATGTCC[C/G]CACCCTCTGATTATCCACTTTCAGATTTGATTTCGCTTTTACCGGAAGGATTTTTAAATAGAACGGTTGAATCAGGAAAGGTGGTTGGTTGGGCCCCAC
Ps106402	SNP_path_368474	A/G	18.1	A	B	A	A	A	A	A	A	NNNNNNNNNNNNNNNNNNNNNNNNNNNNNNNNNNNNNNNNNNNNAAAGACTGTAGCTAGTAGTTTTAAACGTTACAGACAGAATATAATGTGAAAACAG[A/G]GAGGAACTTTTATAACTAGAGACTTGACGAGTACCAGACAAAACTATNNNNNNNNNNNNNNNNNNNNNNNNNNNNNNNNNNNNNNNNNNNNNNNNNNNN
Ps114039	SNP_path_85502	A/T	18.1	A	B	A	A	A	A	A	A	GAGTTTTGAGATACATGCCTGAGATCCATACACACAGTGTAGCTTGATTTGTTCGATCTCCAACTTATAGAACATAAACTTAGTCTCTCTTTCATCATT[A/T]ATACGATTTGGGAAAAAACCTACACCAGCATTTCTTTATGTCAAAAACTAGAATCAAGAATANNNNNNNNNNNNNNNNNNNNNNNNNNNNNNNNNNNNN
Ps114782	SNP_path_197474	A/G	18.1	A	B	A	A	A	A	A	A	NNNNNNNNNNNNNNNNNNNNNNNNNNCTTCAGAACCTTTAACTTTAGAGTCTTAGGTTATGGTTTATTCATAACCTTTTACTTTAAGGTCTAAGGTTCT[A/G]GTTTCTGCAGAACCCTTGAATCAACAGTTCTAGGTNNNNNNNNNNNNNNNNNNNNNNNNNNNNNNNNNNNNNNNNNNNNNNNNNNNNNNNNNNNNNNNN
Ps123648	SNP_path_320472	A/G	18.1	A	B	A	A	A	A	A	A	NNNNNNNNNNNNNNNCAATTATCACATCAAATAGCTACTTTAAAATTGTATACTCAGAGATTGACTAAGTTCAAGTTCTTTATAATTTAAGCATTACAC[A/G]TCCATGGTAAGTGCCTATCATCAAAGACTGTGCCTCACCATATGATAGGTCTGTTATTGTTAGTTAAGNNNNNNNNNNNNNNNNNNNNNNNNNNNNNNN
Ps146032	SNP_path_2528	C/T	18.1	A	B	A	B	B	B	B	B	NNNNNNNNNNNNNNNNNNNNNNNNNNNNNNNNNNNNNNNNNNNAAAAAAATTCAAAGCATACACCAATCAAAGAGAAGAACAACACTTGGTTTAATTTA[C/T]GATGGTCCTTCTGATTTTCTTTAAGAGTCTTCGGGGAATTATTATACATCGTACTCCTATTTCTAATGTTGATTTTATTGTTACTGAATTGTTGGCATA
Ps127776	SNP_path_102412	A/G	18.1	A	B	A	B	B	A	B	B	TCCTTGCCCCCACCATTATCTTGAGCCACTCAACAAGATTAACCTGTCATTTGTGTTAACGAAATCTCAACAGACATGTGAAGGATAAACAAGATGACA[A/G]GGTTCTAAAGGATTACGGTTACGCACCTCATCAGAAGGACNNNNNNNNNNNNNNNNNNNNNNNNNNNNNNNNNNNNNNNNNNNNNNNNNNNNNNNNNNN
Ps149852	SNP_path_419720	A/G	18.1	A	B	A	B	B	B	B	B	NNNNNNNNNNNNNNNNNNNNNNNNNNNNNNNNNNNNNNNNNNNNNAATTAGCCTATCGTTCGAATATTGGTCACCCTCTTCAAAACATGTTAAATAATC[A/G]AATGAGTTCATTCTTTCATGGATGAAAAAGNNNNNNNNNNNNNNNNNNNNNNNNNNNNNNNNNNNNNNNNNNNNNNNNNNNNNNNNNNNNNNNNNNNNN
Ps134612	SNP_path_413294	C/T	18.1	A	B	A	B	B	B	B	B	NNNNNNNNNNNNNNNNNNNNNNNNNNNNNNNTATGAGATATTTGTTGAGTATGATGGTTTTGGCTCCAAGTTGAGAGGTTTGATGGAAGCTCTCGTTTT[C/T]AATAGTTTTATGTCTATCTTTGTCAATGGTAGTAGTCTAACAAAAAAANNNNNNNNNNNNNNNNNNNNNNNNNNNNNNNNNNNNNNNNNNNNNNNNNNN
Ps112908	SNP_path_140260	A/C	18.1	A	B	B	A	A	A	A	A	NNNNNNATAAGATCCATGTACCGTACACTCAGTTGCAACCCTATCTTGCATGTAGAGGAAATCGTGCCCAAAGAGATACCACATGTATCTTTCCCATAC[A/C]ACCCAAGGAATAATCCTTACGTGCCATGTGTGTTTCATGCTGGTACATATGGAATTCCACTAAAGATTATTCGGTCTTCAAGAAAAAGGTAAAAGACCT
Ps103114	SNP_path_164020	A/G	18.1	A	B	B	A	B	A	A	B	AATACACTTCACATCTATATGTCCAAAAATTTCTTTAGCATAATCAAAATTACCAAAATTAATGCAAAATTACCATGACTAAAATCTTGCATTTCACAC[A/G]TAGATCTGGTCTTCATATTTTTCTCATTAGATATCCAAATTGATTTGAAGAANNNNNNNNNNNNNNNNNNNNNNNNNNNNNNNNNNNNNNNNNNNNNNN
Ps108495	SNP_path_82816	A/G	18.1	A	B	A	A	A	A	A	A	TGAATGGGGAAAAGCTTAGTGATTCCTTTCTTTTCCAAAGCAGAAACAATATCCTGAGAAATCCCAAGCTTGGCGATCTCGAGACCATCATCGCCGTTC[A/G]CTTTCGCTGGTTCTTCGAATGGAAAAGCTTCAGCGGCGTAACCNNNNNNNNNNNNNNNNNNNNNNNNNNNNNNNNNNNNNNNNNNNNNNNNNNNNNNNN
Ps129252	SNP_path_329493	A/G	18.1	A	B	A	B	B	A	B	B	TTTATCCTTCACATGTCTGTTGAGATTTCGTTAACACAAATGACAGGTTAATCTTGTTGAGTGGCTCAAGATAATGGTGGGGGCAAGGAGAGCCGAGGA[A/G]GTTGTGGATTTGAGACTCGAAGTTAAACCATCTGCGCGNNNNNNNNNNNNNNNNNNNNNNNNNNNNNNNNNNNNNNNNNNNNNNNNNNNNNNNNNNNNN
Ps123863	SNP_path_386754	A/G	18.1	A	B	A	B	A	B	B	B	TGTTACTTCAGATTGTAATTGATTACAATAAGCTTGTAATCAGTTATAACATTTCAACGTTAAATTTTTTTGAAATCAGACACCCTGTAATCATTTACA[A/G]CTTCACTTCTAGCAAAAAAATACAACATTTTAAGACACAGTTTCAATGGTTTTTTATGCACAGTGATTTAAGAAGACAATAGATGAAGTTTGAGTTAAA
Ps144194	SNP_path_419855	A/G	18.1	A	B	A	A	B	A	B	A	NNNNNNNNNNNNNNNNNNNNNNNNNNNNNNNNNNNNNNNNGTCGTGCATCACATGCACAACATTCAAGACTTTCATTAGAGCTTTTATGTGATCCTCGG[A/G]GCTCATGAGCAAGGATAAGATTAAAATCTTTGATGGTGTCTGCNNNNNNNNNNNNNNNNNNNNNNNNNNNNNNNNNNNNNNNNNNNNNNNNNNNNNNNN
Ps143051	SNP_path_196357	C/T	18.1	A	B	A	B	B	B	B	B	NNNNNNNNNNNNNNNNNNNNNNNNNNNNNNNNNNNNNNNNNTAAGCCCTTCTCTCTCCACATGGTCACCGTGTAAACACAAATCTAACAATAAAGTAAG[C/T]GCTGAGCCTAGATCAGGCTCACCCCCACACCAAACCCTAAATCCAATTTTACATCATTTAACTAATGATTNNNNNNNNNNNNNNNNNNNNNNNNNNNNN
Ps145656	SNP_path_121828	A/G	18.1	A	B	A	A	A	B	A	B	NNNNNNNNNNNNNNNNNNNNNNNNNNNNNNNNNNNNNNNNNNNNNNNNNNNNNNNNNNNNNNNNNNNNNNNNGAGCCAATACGTTCATTTACTTTGATC[A/G]AACTGATGTCTTGAGCTTTTTCTATAATAGTAACTTTCATGTCAAACTTCTTTGGANNNNNNNNNNNNNNNNNNNNNNNNNNNNNNNNNNNNNNNNNNN
Ps149009	SNP_path_230542	A/C	18.1	A	B	A	A	B	A	A	A	NNNNNNNNNNNNNNNNNNNNNNNNNNNNNNNNNNNNNNNNNNNNNNNNNNNNNNNNNNNNNNNNNNNNNNGACCTTTCTTATCCAACCGCTTCACACTT[A/C]CCTTTCTAGGTATCCCTTTATTTAGAAGGATTGACCATGATCAAAACATCGCCNNNNNNNNNNNNNNNNNNNNNNNNNNNNNNNNNNNNNNNNNNNNNN
Ps133458	SNP_path_177504	A/G	18.1	A	B	A	A	A	A	A	A	NNNNNNNNNNNNNNNNNNNNNNNNNNNNNNNNNNNNNNNNNNNNNNNNNAGTCATTAAATGTTTTGTTACCAAAAGGAAAAGAGTTTAATTGCAGTGTC[A/G]TGTAAAAAGTTTTATACGGTCAGCACATGACAATCGTTCATGAGCATGACATTAGAGGTAACTTNNNNNNNNNNNNNNNNNNNNNNNNNNNNNNNNNNN
Ps111766	SNP_path_320135	A/G	18.1	A	B	A	B	A	MD	B	B	NNGTAAATACATTTATTCCACCCACAGAGGGAATGTGATAACTCGGAATGGAGGAGAAGAAAGATTGTTTGGCCAACTCACAATGTAAGGGCAGATGGT[A/G]AACAGACTCAACAATAGACTGACATAAGGAGCAAGTGACTTCTAACATGATACATTTCTTCTGAAGATTGTCTTTGGTTGGAAAAATGTTCTTGGCTAA
Ps120167	SNP_path_424326	A/G	18.1	A	B	A	A	A	A	A	A	NNNNNNNNNNNNNNNNNNNNNNNNNNNNNNNNNNNATTTTTAAGTGATATTTTTCCCAACAGTTAGGTCGGTTCAATCTAACTCGCTTCAGTCTTGTGG[A/G]TCAAAACATGTAAATAGATTGGAATGGGTCNNNNNNNNNNNNNNNNNNNNNNNNNNNNNNNNNNNNNNNNNNNNNNNNNNNNNNNNNNNNNNNNNNNNN
Ps154525	SNP_path_74866	A/G	18.1	A	B	B	A	B	A	B	A	NNNNNNNNNNNNNNNNNNNNNNNNNNNNNNNNNNNNNNNNNNNNNNNNNNNNNNNNNNNNATAAAAATGACTAATATTCATCATTATTTTCTAGACCTG[A/G]GCATCGTTAAGAAGTTCCATGACCTCGTTGGATTTCTTAACATCTTCAAAAAAANNNNNNNNNNNNNNNNNNNNNNNNNNNNNNNNNNNNNNNNNNNNN
Ps150849	SNP_path_219878	A/T	18.1	A	B	A	B	A	B	B	B	NNNNNNNNNNNNNNNNNNNNNNNNNNNNNNNNNNNNNNNNNNNNNNNNNNNNNNNNNNNNTATTTTACAAATATACCACTACACAATGCCTCGAGCATG[A/T]GGACTTGTAAAGGGTGGAGTGATTAAGCTCATTCTCCAAATAGTTTTAAGACGTTCATCCTTTCAGGTGAATCCCTCAGTTAGGGATGAGTCCTTCATT
Ps159970	SNP_path_248607	T/G	18.1	A	B	A	A	MD	A	B	A	CTCTGAATCATGGTCGACTGCAAATATAGTTCGACAGGTAAGACGGCATCATGCTCGTAGGTCAATCGAAAAGACGTAGTATTTGTCTTCTCTTTAGGA[T/G]ATATTCGACATGCCCATAGGACTTGGNNNNNNNNNNNNNNNNNNNNNNNNNNNNNNNNNNNNNNNNNNNNNNNNNNNNNNNNNNNNNNNNNNNNNNNNN
Ps132322	SNP_path_398151	A/C	18.1	A	B	A	A	B	A	A	A	NNNNNNNNNNNNNNNNNNNNNNNNNNNNNNNNNNNNNNNNNNNNNNNACTTCCCGGAATCGGTAGCGTTGAATCCGACGGTTCGATTGATGTATTTGGC[A/C]AACGAAGGTGACTTGGAAGCAATCAATGAGCTTTTAGACGACGGCTGTGACGTCAATTTCAGAGACATCGACGGCCGCTCCGCTCTCCATATCGCCGCA
Ps110772	SNP_path_121022	T/G	18.1	A	B	A	A	B	A	A	A	NNNNNNNNNNNNNNNNNNNNNNNNNNNNNNNNNNNNNNNNNNNNNNNNNNNNNNNNNNNNNNNNNNNNNNNNCAGATGTAACATTATTGTGCCAGAGAG[T/G]ACAACAATAAAGCCACATATTTCTGATACAATAGTCGAAAAACTTTGGCCATCCCAGTCCTGCAAGCATTATTTTTTGAAATGTTATTACGTTNNNNNN
Ps113689	SNP_path_393846	C/G	18.1	A	B	A	B	B	B	B	B	NNNNNNNNNNNNNNNNNNNNNNNNNNNNNNNNNNNNNNNNNNNNNNNNNNNNNNNNNNNNNNNNAACTTTCTAATAGAGAAAGAAGAAACAGGATAACA[C/G]TGATGCACAAACTATGCAGCACCGTCACCTCTGAAAAAAAGGCGTGTACGTGTTGGGGTCGGACACCTGTGCCGACACTTGTGATTACATTTAATTTNN
Ps143206	SNP_path_226737	C/G	18.1	A	B	A	A	A	A	A	A	NNNNNNNNNNNNNNNNNNNNNNNNNNNNNNNNNNNNNNNNNNNNNNNNNNNNNNNNNNNNNNNNNNNNNNNNCTATGATGGAAAGTGAGATAAACCTAG[C/G]TTGTAACTAGGTGACTGAACTAGAGAGATGACTTAGGTTATGAAAGTGAATTAGGTGGCGATGNNNNNNNNNNNNNNNNNNNNNNNNNNNNNNNNNNNN
Ps133499	SNP_path_185788	T/G	18.1	A	B	A	A	A	A	A	A	TGCGGAGGAAGCTGTGGTGGTAACGGGGTTTTTGAATGTTGAGAGGCGTGAGAGTGGAGTAGCGGCGGATGGTACCGGCGACCTCGCCGCCGCTGGTGA[T/G]GCCATTGTCGTTATTTCTTTGATGAGTGGAGCGATCTACACTCCTCTTCTCATTCAACTAACTTTGATGTCTCTTTTTCTTTTAGCAGTTTTTTTTAAC
Ps152903	SNP_path_184494	C/T	18.1	A	B	A	B	B	A	B	A	NNNNNNNNNNNNNNNNNNNNNNNNNNNNNNNNNNNNNNNAAGATTTTAAAATATGTCGATCAAGAGTCAACTACTCATTATAATCATATTCTCACTGAT[C/T]ATCTCTCAATAAGGTTAGTGTTTCCCTCATTATTGGAAAATGCATGAACTATANNNNNNNNNNNNNNNNNNNNNNNNNNNNNNNNNNNNNNNNNNNNNN
Ps138672	SNP_path_251920	C/T	18.1	A	B	A	B	B	B	B	B	NNNNNNNNNNNNNNNNNNNNNNNNNCAATGTTGGTATAAGCATATGATGAACATGTTAGAACATAAACACTAGGAACTCAGCTATTAATTGTGGGTGTG[C/T]TGTGATATTGAATTCCAAATAAATTCTTTTATTTAAATTGGAAATAGATATGGAGGTTTTTTNNNNNNNNNNNNNNNNNNNNNNNNNNNNNNNNNNNNN
Ps161661	SNP_path_281337	A/G	18.1	A	B	A	A	MD	A	A	A	NNNNNNNNNNNNNNNNNNNNNNNNNNNNNNNNNNNNNNNNNNNNNNTGACAGTGAGGGGGATTGGAATTGGAAACTAATGCAACATTGTATCCCTCCTA[A/G]TATTTTGGACAAGATTAGCAACTTTCAACCTCCTAATGGATGTNNNNNNNNNNNNNNNNNNNNNNNNNNNNNNNNNNNNNNNNNNNNNNNNNNNNNNNN
Ps125857	SNP_path_119158	A/G	18.1	A	B	A	B	B	A	B	B	TCTTTGGATAGGCAAATGCTAGTGGTGGTTACCTTAGTTGTCCCAACCCAAACAACGCGGCTAATCCGTCGGGGACAATTTTCAAGCTTGCTTATCAAC[A/G]GCATAGAATAAAGAATCTAAGTTCTAACTATCAAAACTAGCATTCATTTGTTCTCAAATAANNNNNNNNNNNNNNNNNNNNNNNNNNNNNNNNNNNNNN
Ps153880	SNP_path_239854	A/G	18.1	A	B	A	A	MD	A	B	A	NNNNNATGTCCATCGACTAGAAAATTGAGAGGTAGATGAGCTGGCACAAATTGCCTCAGGCTACAAAATGGCAAAGGAAAAGTTAGGAGATTTGATTGA[A/G]GTTCTAGGAAGAGTAAATTCGACAAGGTTATNNNNNNNNNNNNNNNNNNNNNNNNNNNNNNNNNNNNNNNNNNNNNNNNNNNNNNNNNNNNNNNNNNNN
Ps145985	SNP_path_236674	C/T	18.1	A	B	A	A	MD	A	A	A	NNNNNNNNNNNNNNNNNNNNNNNNNNNNNNNNNNNNNNNNNNNNNTGCGTTTGTGTTTTTTCTTTTATGTTATACATTTGGTGTTACCTCTTCTCGTTG[C/T]AGAGCACCTTTGATGCCTTATGCTAAANNNNNNNNNNNNNNNNNNNNNNNNNNNNNNNNNNNNNNNNNNNNNNNNNNNNNNNNNNNNNNNNNNNNNNNN
Ps118458	SNP_path_154448	A/G	18.1	A	B	A	A	A	A	A	A	NNNNNNTGGTGCTCCTCGGACTCCCAAACAAGTTAAGGGTTTGGATGTCGTGTCAAGGTCTCTTTGATCCTACATATTTAGTCCATTGATACTTTTGAC[A/G]CTCCTCTGACTCCCTAATAAAAGCCATCAGAGCCATGGTTATGATTAGTGGGGAAGCAGAAGTGGGANNNNNNNNNNNNNNNNNNNNNNNNNNNNNNNN
Ps118700	SNP_path_192360	C/T	18.1	A	B	A	A	A	A	A	A	NNNNNNNNNNNNNNNNNNNNNNNNNNNNNNNNNNNNNNNNCCAATTCAATTGATACTTGGAACACTTTGGCTGAAAAAAATGTGTTCAAGTATTTTACT[C/T]ATGTCAAGAATGCAAGAATGAGAAATGAAATCACTTCATTCAGNNNNNNNNNNNNNNNNNNNNNNNNNNNNNNNNNNNNNNNNNNNNNNNNNNNNNNNN
Ps157453	SNP_path_263328	C/T	18.1	A	B	A	A	A	A	A	A	NNNNNNNNNNNNNNNNNNNNNNNACCCGCCCCTGCCCCGCCCCATTACCATGTCTACATTGTCCTTGATTATTGGTTGTAACCTTTGCACTTTCTTCCA[C/T]AAAACAAACATTGCACTCCCCACAAATGGTTGCTTCCAATTAGTTTACACTGAAGTNNNNNNNNNNNNNNNNNNNNNNNNNNNNNNNNNNNNNNNNNNN
Ps144920	SNP_path_51476	C/T	18.1	A	B	A	A	A	B	A	A	ATAATCATTTATTATCAAATACTCGCTTTCAATCACCACACAATCCTTTCACAAGTCTCAACAATTACAATCAAGGTATAACAATATTCTCTTAGCGTA[C/T]ATGTTTTTCTATTCCTATTATATTATAGGNNNNNNNNNNNNNNNNNNNNNNNNNNNNNNNNNNNNNNNNNNNNNNNNNNNNNNNNNNNNNNNNNNNNNN
Ps116324	SNP_path_191803	C/T	18.1	A	B	A	A	A	A	A	A	NNNNNNNNNNNNNNNNNNNNNNNNNNNNNNNNNNATTTTCCTTTTTCTTTTGAGGCAGTCCCCTGACTCTCATTAAGTTTTTTACCTCTTTTTCCAAGA[C/T]TGAACTTGAGCTCATCCTTTTCTGTAGATATGTTGCAAAGTTTTTGGTGTAGCTCNNNNNNNNNNNNNNNNNNNNNNNNNNNNNNNNNNNNNNNNNNNN
Ps107973	SNP_path_331238	A/C	18.1	A	B	A	A	A	A	A	A	NNNNNNNNNNNNNNNNNNNNNNNNNNNNNTTCACTTGAAAAAAAGTTTCATAGGTTCATAGATCCTTATCAAGAAGTTAAACCAGAAAGCTTCTAAAAA[A/C]ATTAATATGCAGATAAGAAGCCAGTGTCTAATAAAATCACAGTTCATGTAGNNNNNNNNNNNNNNNNNNNNNNNNNNNNNNNNNNNNNNNNNNNNNNNN
Ps159078	SNP_path_217320	A/G	18.1	A	B	A	A	A	A	MD	A	NNNNNNNNNNNNNNNNNNNNATGGGCGACAAGGATCCCATATAAGGATATGAAAAAATTGATTTCCTCAAGGGGCGACAAGGATCCCACATAGAGATCT[A/G]GCTATTGATATCCCCAATGGATGGCAANNNNNNNNNNNNNNNNNNNNNNNNNNNNNNNNNNNNNNNNNNNNNNNNNNNNNNNNNNNNNNNNNNNNNNNN
Ps121360	SNP_path_215138	A/T	18.1	A	B	A	A	A	MD	A	A	NNNNNNNNNNNNNNNNNNNNNNNNNNGTTGTTCAAAAGAATTAAAAAGGCATGGGAGAAAATAATCAAGAAGGGAAGAGATGACTTAGGAAGGAAGAAC[A/T]ATATTACTAAAGAACCTTATATTCACTNNNNNNNNNNNNNNNNNNNNNNNNNNNNNNNNNNNNNNNNNNNNNNNNNNNNNNNNNNNNNNNNNNNNNNNN
Ps153042	SNP_path_25998	C/T	18.1	A	B	A	B	B	B	B	B	TTTTAATATTAGGTACTCGAAAAATTTTAACACTTCCACACTCAAGGAATCATTTGAATGAGGTGTAATTTTTTAAGTGTGTGTCAAAGAATACTTGGG[C/T]GTGACTTAAAGTCACATTTATATATAGAGGAGACAATTATAATCATTCTCGATTAATNNNNNNNNNNNNNNNNNNNNNNNNNNNNNNNNNNNNNNNNNN
Ps162565	SNP_path_426880	A/G	18.1	A	B	A	B	A	A	MD	B	NNNNNNNNNNNNNNNNNNNNNNNNNNNNNNNNNNNNNNNNNNNNNNNNNNNNNNNNNNNNNNNACACTGAAAAATCTCTTAATTACCTGTTGAAAAGAT[A/G]CATAGTTGCATTATTGGTGGTTCAAATAAATCTCAAAATATATCACAAAAAANNNNNNNNNNNNNNNNNNNNNNNNNNNNNNNNNNNNNNNNNNNNNNN
Ps131049	SNP_path_196069	A/C	18.7	A	B	B	B	B	A	B	A	NNNNNNNNNNNNNNNNNNNNNNNNNNNNNNNNNNNNNNNNNNNNNNNNNNNNNNNNNNNNAATGGTTCTTTCTATACCCAACCACTACACACAGTCCAA[A/C]AACATTGCAACCTAAATTTACCATATACTCTTGACACAACAATCAATTTCACANNNNNNNNNNNNNNNNNNNNNNNNNNNNNNNNNNNNNNNNNNNNNN
Ps118843	SNP_path_215153	A/G	18.8	A	B	B	A	A	A	B	A	NNNNNNNNNNNNNNNNNNNNNNNNNNNNGTCTTAGATCTTATGAGAGGTTTTTCAGTGAGGAATACCTATGTTATGCTTTCCTAGCTCTTTGATGGCCA[A/G]CGAGGAAGTTAGGATATCCCAAGTGATTTAAGAGCTGGCAAAGGTCTCAAAGAGTTAGGGGTCTTCTAAGGTGGTGGTTATTTCTTAAAAGCTTTAGAA
Ps101281	SNP_path_247623	A/G	18.8	A	B	A	A	A	A	A	A	NNNNNNNNNNNNNNNNNNNNNNNNNNNNNNNNNNNNNNNNNNNNNNNNNNNNNNNNNNNNNNNNNNNAGTGGCATATTTTTTAAATGGATGTTAAAAAT[A/G]TGATTCTAAATGGTGATCCACACGAGGAAGTTTTTATGGTACCTCCTCCAAGTGTTCCTCNNNNNNNNNNNNNNNNNNNNNNNNNNNNNNNNNNNNNNN
Ps115811	SNP_path_95823	C/T	18.9	A	B	B	B	B	A	B	A	NNNNNNNNNNNNNNNNNNNNNNNNNNNNNNNNNNNNNNNNNNNNNNNAAGAAGATTCTTAGGGGTCTTCCTGCCAAATGCATACCCAAAATTAGAGGCA[C/T]TCAAGAGGCCAACGACTTAAATATACAAAGTCTGGAAAGTATTGTTAGAAATATCCAAAGCCATGAGNNNNNNNNNNNNNNNNNNNNNNNNNNNNNNNN
Ps120624	SNP_path_85363	A/G	18.9	A	B	B	B	B	B	B	A	NNNNNNNNNNNNNNNNNNNNNNNNNNNNNNNNNNNNNNNNNNNNNNNNNNNNNNNNNNNTCTCCATTGATCCAACTGTAAAACTAGTGTCTTAAAGGAA[A/G]CACAAGGATGGTGAGGAGAAAAAAGAGGCTACTAATGAAGAATTGCAGAAGCTGACAAACACTGATTTTGTAACATAGGTAAAATACTCATCTTGGCTG
Ps111586	SNP_path_28568	C/T	18.9	A	B	B	A	A	A	MD	A	NNNNNNNNNNNNNNNNNNNNNNNNNNNNNNNNNNNNNNNNNNNNNNNNNNNNNNNNNNNNNNNNNNNNNNACAATTTGATTCACATTTTCCCTTACCGA[C/T]AGTGGGAATTTCCCTGCATAGTATTAGAAGAATGTCAGAATAGGTAGGAGNNNNNNNNNNNNNNNNNNNNNNNNNNNNNNNNNNNNNNNNNNNNNNNNN
Ps156445	SNP_path_262327	C/T	18.9	A	B	B	A	A	A	B	A	NNNNNNNNNNNNNNNNNNNNNNNNNNNNNNNNNNNNNNNNNNNNNNNNNNNNNNNNNNNNNNNNNNNNNNNCAACCAACCAATATGAGACACGATGTCT[C/T]AGAAAATGTCGAACATTTTGCTTAACATCTTGTTATCCGCGTATCTTCATAAAGTCAANNNNNNNNNNNNNNNNNNNNNNNNNNNNNNNNNNNNNNNNN
Ps136711	SNP_path_21046	A/G	18.9	A	B	B	A	A	A	B	A	NNNNNNNNNNNNNNNNNNNNNNNNNNNNNNNNNNNNNNNNNNNNNNNNNNNNNNNNNNNNNNNNNNNNNNNCTGATGATTCTGTTTTTGTTGGAATTTT[A/G]TCGGTGAGTAATACTTTGACTATTAAGGAAATTATTAGCATTTTCAAACTCGNNNNNNNNNNNNNNNNNNNNNNNNNNNNNNNNNNNNNNNNNNNNNNN
Ps143101	SNP_path_206417	T/G	18.9	A	B	B	A	A	A	A	A	NNNNNNNNNNNNNNNNNNTGGACTACTCAATCTAGTTTCCTGGGTATCTTCACCAAAAGATATTAGAATGTCATGATGATTTCCCATAGATACACACCT[T/G]AGTGGAATCTCACTCATACTTCCACATATAGCTAGATCAGATGTATCAGATACATACACCTCNNNNNNNNNNNNNNNNNNNNNNNNNNNNNNNNNNNNN
Ps111126	SNP_path_187000	A/G	18.9	A	B	B	A	B	B	B	A	TCAAGAGAAAATCGTCATCCCTAGTATCGAGACAAGTGAGACCAACACTGTCAAAGTTTCCCATACCATTGGTTAGATGACGCCCATAATACATTATCT[A/G]CACTACCATAAGACGAATTAGAGGCAAAGAAGATCCGGAAGTGCGTCGAAANNNNNNNNNNNNNNNNNNNNNNNNNNNNNNNNNNNNNNNNNNNNNNNN
Ps134298	SNP_path_350088	A/T	18.9	A	B	A	B	A	A	B	A	NNNNNNNNNNNNNNNNNNNNNNNNNNNNNNNNNNNNNNNNNNNNNNNNNNNNNNNNNATGAAGCTCGGAGAGGTTAGGATAAACTTCTCTATTCTCGAC[A/T]CCGTGATCATAGAGAAAACCTTTGAAAACATGGCCATTGATCTTCACTACGGCTTGATANNNNNNNNNNNNNNNNNNNNNNNNNNNNNNNNNNNNNNNN
Ps137059	SNP_path_303021	A/G	18.9	A	B	B	A	A	A	A	A	NNNNNNNNNNNNNNNNNNNNNNNNNNNNNNNNNNNNNNNNNNNACCAAATCTTGTTCTAACAGAGATTATTCCAAAGATCCTTTATATGCAAGTAACAG[A/G]TGGATGCATAAATGACAGAGAAACCAAACATTTTATTATTAATATAAAGAATGAATGAGACATGTTGATCATCACTATAGAGAACCACATGNNNNNNNN
Ps138834	SNP_path_279553	C/G	18.9	A	B	A	A	A	A	A	A	NNNNNNNNNNNNNNNNNNNNNNNNNNNNNNNNNNNNNNNNNNNNNNAGTACCAAACTGTGAAAAATAATTACAAATCAATTGAATACTTTAATGGATTT[C/G]AATTACTACTTTTCTGTTCATGCTGGATTACAACTCNNNNNNNNNNNNNNNNNNNNNNNNNNNNNNNNNNNNNNNNNNNNNNNNNNNNNNNNNNNNNNN
Ps100967	SNP_path_449152	A/G	19	A	B	B	A	A	A	B	A	NNNNNNNNNNNNNNNNNNNGGTAAGTATATATGAATTACGGAAAATAGGAGCAAAAGAGGATATGAAGTCCTAAATTGAGTATAAAAAACAGAGCTATG[A/G]ATAGTCAATGGTGTGCTAGGAGTTCACTNNNNNNNNNNNNNNNNNNNNNNNNNNNNNNNNNNNNNNNNNNNNNNNNNNNNNNNNNNNNNNNNNNNNNNN
Ps151489	SNP_path_370447	A/G	19	A	B	A	A	A	A	B	A	NNNNNNNNNNNNNNNNNNNNNNNNNTTATCATTTCTTTGTGTTAAAATAACAACTTGTGTGGAAACAAAGAAAAGAAACTTCAAAAAGAATGATTTGTC[A/G]TGTCAATACCAATAATTAGTTGTTAAGTAATGANNNNNNNNNNNNNNNNNNNNNNNNNNNNNNNNNNNNNNNNNNNNNNNNNNNNNNNNNNNNNNNNNN
Ps147725	SNP_path_332848	A/G	19	A	B	B	A	A	A	B	A	NNNNNNNNNNNNNNNNNNNNNNNNNNNNNNNNNNNNNNAAGAATGCGTACAATATAGCTTCCATTTTCACTAGAGAGAACTACACTTACTAGAAGGATT[A/G]CATTTACGTCCATATAATATAGGTTGATAAATTACTTTTGNNNNNNNNNNNNNNNNNNNNNNNNNNNNNNNNNNNNNNNNNNNNNNNNNNNNNNNNNNN
Ps146200	SNP_path_307706	C/T	19	A	B	B	B	B	B	B	A	NNNNNNNNNNNNNNNNNNNNNNNNNNNNNNNNNNNNNNNNNNNNNATAACCAGAGAAAAATATTCACAATAGTCCTTGATCTCAGCACGTTTAAATGCT[C/T]TATAGGTATGATATCAACCTGGTGTAAAATTTCACTCGATTTNNNNNNNNNNNNNNNNNNNNNNNNNNNNNNNNNNNNNNNNNNNNNNNNNNNNNNNNN
Ps162505	SNP_path_306687	A/C	19	A	B	B	B	B	B	B	A	NNNNNNNNNNNNNNNNNNNNNNNNNNNNNNNNNNNNNNNNNNNNNNNNNNNNNNAAAAACAAGAATACAAGAGGATCATAAGGGGGGAACCAAGCCAAG[A/C]CCCCTCAAGAGAAAAGTCTAAGCCTAGGAGTACCTAAATTTTCAAGCAAGTAACCTTTAGTGATTTTACTATGGACAACACTAGACCTAGAGAGAGAAC
Ps107702	SNP_path_239716	A/G	19	A	B	B	A	A	A	MD	A	NNNNNNNNNNNNNNNNNNNNNNNNNNNNNNNNNNNNNNNNNNNNNNNAATATTAACCCCATAAGTACATATCTCTTAAAAATTAACCATCGGGCCATAG[A/G]CGAGTTTGAAAATGCTAATAATTTCCTTAATAGTCAAAGTATTACTCACCGANNNNNNNNNNNNNNNNNNNNNNNNNNNNNNNNNNNNNNNNNNNNNNN
Ps104518	SNP_path_205225	A/G	19	A	B	B	B	B	B	B	A	NNNNNNNNNNNNNNNNNNNTCCCTTGAGGTAGGTTCATCAAATTTTAAATCCAAGAGAGAATCCCAAATGGTGGAAAAACAAGTCCCCAAAGAATATCA[A/G]ACGAATGAGCTACAACTTGTCAAGTATCTAAAAAAGGAATGTGACTTGTCATAANNNNNNNNNNNNNNNNNNNNNNNNNNNNNNNNNNNNNNNNNNNNN
Ps122385	SNP_path_403253	A/G	19	A	B	B	A	B	B	B	A	CATTTTTGGCATCAACACCACCTCACAAGCCATACTACCCATATAATAAGTTGACTCCTCTACACCAGATCAATCCACTTATGGGGTGACTCCTCAAGC[A/G]CCAGAGTCACCCTACAAATATCTAAATNNNNNNNNNNNNNNNNNNNNNNNNNNNNNNNNNNNNNNNNNNNNNNNNNNNNNNNNNNNNNNNNNNNNNNNN
Ps122695	SNP_path_49745	C/T	19	A	B	B	B	B	B	B	A	AATGTATTATGGGCGTCATCTAACCAATGGTATGGGAAACTTTGACAGTGTTGGTCTCACTTGTCTCGATACTAGGGATGACGATTTTCTCTTGAATTA[C/T]TATATTTGTACCCTATTTTCTTTGAGCAAGTGAGTTTGGACANNNNNNNNNNNNNNNNNNNNNNNNNNNNNNNNNNNNNNNNNNNNNNNNNNNNNNNNN
Ps160621	SNP_path_34801	A/T	19	A	B	A	A	A	A	MD	A	NNNNNNNNNNNNNNNNNNNNNNNNNTTTTGGTTCTGATTGTTCAGTTTCATGTTGGGAACTTATAGAGTCTTTATCCTCAGAGTCCTTGTCTTCATAAT[A/T]TGAATAGATGATTTCCAAGCTTATCATCANNNNNNNNNNNNNNNNNNNNNNNNNNNNNNNNNNNNNNNNNNNNNNNNNNNNNNNNNNNNNNNNNNNNNN
Ps127241	SNP_path_40671	C/T	19.1	A	B	B	A	A	A	B	A	NNNNNNNNNNNNNNNNNNNNNNNNNNNNNNNNNNNNNNNNNNNNNNNATATCTTTTCTTCTAGAAATGGAGCTCGAGTGCGTAGTTCCTTGTTAGGTGA[C/T]ATGGAGATTGGTTTAAGGAAGGAAACCTTCTGTTGGAGATGGGTTCCCTTCTTGGGACTGGTTCACCTCNNNNNNNNNNNNNNNNNNNNNNNNNNNNNN
Ps134353	SNP_path_360421	A/C	19.1	A	B	B	B	B	A	MD	A	NNNNNNNNNNNNNNNNNNNNNNNNNNNNNNNNNNNNNGGCCTTTTGTATTGCAATAAAAACATATAGGTTTAAAGACATGATTGTTTTATAGCCATCAA[A/C]ATTATTTCTAACATTAGCCTTCTTAGGATGAGATACAACATGCACTTCCTTTGGTTCTACATNNNNNNNNNNNNNNNNNNNNNNNNNNNNNNNNNNNNN
Ps138839	SNP_path_280209	C/T	19.1	A	B	B	B	B	A	B	A	NNNNNNNNNNNNNNNNNNNNNNTGGAAAACTTCTTAAAATTTTATGTGCATGTTGGTATAAGTGAGTTTATCATAATCACGCTGAGCATCAGAATTTTG[C/T]AGAACCTAAACTTAGGTTTTGCTGAAATAACGGTTGCTCAGCGTGATTCTGAAGAACTCACTTTCGATCTAAANNNNNNNNNNNNNNNNNNNNNNNNNN
Ps109332	SNP_path_253276	A/C	19.1	A	B	B	B	A	A	B	A	NNNNNNNNNNNNNNNNNNNNNNNNNNNNNNNNNNNNNNNNNNNNNNNNNNNNNNNNNNAGAATGAATGATTAAAGGTGTTACAACCACCATAAGAACCT[A/C]TACAAAATGAACATGTCACACCAAAATATGTAAAATGGGTTTTTCCAGATATCTCTTAATGTCGNNNNNNNNNNNNNNNNNNNNNNNNNNNNNNNNNNN
Ps119839	SNP_path_372556	A/T	19.1	A	B	A	A	A	A	A	A	NNNNNNNNNNNNNNNNNNNNNNNNNNNNNNCAAGATTATAGTCTTTCTTCAACTGACCTTTTTCATTCTCCGGCCGGAATCGTCCGATTAACACTTTCT[A/T]TAGACACATCTTTGGCATCCGAATCGAAAAATAGTTCNNNNNNNNNNNNNNNNNNNNNNNNNNNNNNNNNNNNNNNNNNNNNNNNNNNNNNNNNNNNNN
Ps156530	SNP_path_295861	A/C	19.2	A	B	B	A	A	A	B	A	NNNNNNNNNNNNNNNNNNNNNNNNNNNNNNNNNNNNNNNNNNNNNNNNNNNNCAACCCCTCTGCTACTGTAACAAAAATATTTTTTTACTGCATCAATA[A/C]TAAATCATATCTTAAATCATACGCCTCATCAACATAATTAGCATCACATCNNNNNNNNNNNNNNNNNNNNNNNNNNNNNNNNNNNNNNNNNNNNNNNNN
Ps150632	SNP_path_166722	A/G	19.2	A	B	B	B	B	A	B	A	NNNNNNNNNNNNNNNNNNNNNNNNNNNNNNNNNNNNNNNNNNNNNNNNNNNNNNNNNNNNNNNNNNNNNNGTCGCAGAAGCAAGACGTTCTCTTCTTCT[A/G]GCAGCAGGTACCCAAGTACTTTTAACATGAGTAGGGCAATCAAAACCTCTACTTTTACAACAAGTTCTACATCTTCTATTACTACAATCTTTCNNNNNN
Ps130598	SNP_path_124235	A/T	19.2	A	B	B	B	B	A	B	A	CCGTGGTGGTGACTGTAAGTCACATCAAATGTAAACTCCAAAATTGGCAACAAAAGTCGCATCACCGTCTAATCCATTCATACGCACCATTGACTCATA[A/T]ACAGTGACACTCAAATTATGAACCAATGACTCAAATTTAATTAAAGTAGAAGAATAATTAAAGTANNNNNNNNNNNNNNNNNNNNNNNNNNNNNNNNNN
Ps127361	SNP_path_428598	A/G	19.3	A	B	B	A	A	A	A	A	NNNNNNNNNNNNNNNNNGCTTAGACACAATACTAAACCAAAAGGTTTGAGAGAATATGGTTTGAGCACTCTGAGATTGAGGATAAGGTTGATATACTTT[A/G]GAACAAAGGATATCAAGATATTTGTAGCAATCTAAAAAATAGCTTAAACTCCCTTTGGGTTTTGAGAAAGGATTATATGGAAACACTAACAAGAAGATA
Ps104623	SNP_path_230144	C/G	19.3	A	B	B	B	A	A	B	A	NNNNNNNNNNNNNNNNNNNNNNNNNNNNNNNNNNNNNNNNNNNNNNNNNNNNNNNNNNNNNNNNNNNNNNNNGAAGGGAGCAATAAGGGAAAAAGTATT[C/G]TCAACAGAAAGATAGAAAAATGTAGCTCTATCGAGATAGGGCTTATCTACAAGAGGTTCTCTAATATGATTGTAAAAATACTTNNNNNNNNNNNNNNNN
Ps158708	SNP_path_442876	C/T	19.6	A	B	B	A	A	A	B	A	NNNNNNNNNNNNNNNNNNNNNNNNNNNNNNNNNNNNNNNNNNNNNNNNNNNNNNNNNNNNNNNNNNNGGTTATAATATCACATATGAGATAAAAGCTAT[C/T]TTGCCAATTCTATCATTCATCGCAAAGCTATCTAAACTAGGTTTGACCCTCTAGTCAATTCCNNNNNNNNNNNNNNNNNNNNNNNNNNNNNNNNNNNNN
Ps154523	SNP_path_73843	T/G	32.3	A	B	A	A	A	A	A	A	NNNNNNNNNNNNNNNNNNNNNNNNNNNNNNNNNNNNNNNAATGAAACAGATAGTCTTCACGCCAAATAGAAAATAGAGCTTCGATCGGTTAGTCTCTAA[T/G]TGAAACACATATTTTTTACTGACATATCTCGAACCAACATGGATTTTTTACTTGGGTATCCTCTGAACCGAACCTAGGTTTTNNNNNNNNNNNNNNNNN
Ps126029	SNP_path_152064	C/T	32.3	A	B	B	A	B	B	B	A	NNNNNNNNNNNNNNNNNNNNNNNNNNNNNNNNNNNNNNNNNNNNNNNNNNNNNNNNNAAGGCTAGAGATTGTCACGAGAAACAATCACCAACTACTACA[C/T]AGTATGGCATAACTTGTAGTGTTGTGAAATACTTGAAGGGTTCACATGTGATAAGGTTACTNNNNNNNNNNNNNNNNNNNNNNNNNNNNNNNNNNNNNN
Ps129568	SNP_path_382428	A/T	32.3	A	B	A	A	MD	A	A	B	NNNNNNNNNNNNNNNNNNNNNNNNNNNNNNNNNNNNNNNNNNNNNNNNNNNNTTTTTTCACTGTTGAAACACCGAAAGTTTGTTTTGTGTTATTTTACT[A/T]TACAAATATTCACCAAACAATGAATCTTTTAATGAAACAAACTTAAAGTAGTAGAAACTCTTGAACGTTNNNNNNNNNNNNNNNNNNNNNNNNNNNNNN
Ps106606	SNP_path_433405	A/G	32.5	A	B	B	A	A	A	A	MD	NNNNNNNNNNNNNNNNNNNNNNNNNNNNNNNNNNNNNNNNNNNNNNNNNNNNNNNNNNNNNTATTGAATTTCATCGAGTCTATAGTGGCGACTTCAATC[A/G]ACTCGACAAACTCATTAGCATTCTCATTTTTCTATCATGATTGCACCTTAGGTGTAATTTTGACATCAATATNNNNNNNNNNNNNNNNNNNNNNNNNNN
Ps117499	SNP_path_400593	A/T	32.7	A	B	B	A	B	A	B	MD	NNNNNNNNNNNNNNNNNNNNNNNNNNNNNNNNNNNNNNNNNNNNNNNNNNNNNNNNNNNNNNNTTGTGTCAAATACATTTTTTAAACTTCAACATTATG[A/T]ATGATTGATGAACCACTTGATGTTGAAATAGTTGAGTTTTGTTCGCCATCTCCTTTGCACCATCACATAAAATTTGTGAAATTTACTGCTAACATAATC
Ps135367	SNP_path_434304	A/G	32.7	A	B	A	A	A	A	MD	MD	NNNNNNNNNNNNNNNNNNNNNNNNNNNNNNNNNNNNNNNNNNNNNAGACCTTGAAACTAGACATTTTATCCATGTATCACAATCCTTAATAACCAAAAC[A/G]ACTATTCAAACGAAAATATGTTCAAAAAATAATAATGCACGTATANNNNNNNNNNNNNNNNNNNNNNNNNNNNNNNNNNNNNNNNNNNNNNNNNNNNNN
Ps107215	SNP_path_50615	C/T	32.8	A	B	B	A	B	A	MD	B	NNNNNNNNNNNNNNNNNNNNNNNNNNNNNNNNNNNNNNNNNNNNNNNNNNNNNNNNNNNNNNNNNNGGTATATACTATGAATAATAGTGAGATAGACGT[C/T]TATTAAAGTTATAGTATTTTTTTTGGGATTTGCTTCAGAATAGTTTGCCGACTAGGTAGAATCTCCTGAGACATCAGATAGTATATGGTATTACTATTA
Ps151517	SNP_path_378480	C/T	32.8	A	B	A	B	A	MD	MD	A	NNNNNNNNNNNNNNNNNNNNNNNNNNNNNNNNNNNNNNNNNNNNNNNACTACCAACATAACTCTACCTACACTATGAAAACCGTCGGTGAATCCTACTT[C/T]GCCGTCGCAAATCTCACCTACCAAGCTCTCACCACGTGTCAAGCTCTTATCGCTCAGAATCCTTACGGTATTAAAAACCTCGTTGTTGGTCTCAACATA
Ps119271	SNP_path_285769	A/G	32.8	A	B	A	A	MD	A	A	B	NNNNNNNNNNNNNNNNNNNNNNNNNNNNNNNNNNNNNNNNNNNNNNNNNNNNNNNNNNNNNTATATGCAAACCCTTACCATTCCATTCTTTTTTATCAC[A/G]AGAATAATATTTTCTATCCATTCGACATACCTGGCCATCCTAATGAACTTACATCTCACGAGTCTTTCGATCTCCTCTTTAATTTNNNNNNNNNNNNNN
Ps153061	SNP_path_269995	A/C	32.8	A	B	B	A	MD	A	A	MD	NNNNNNNNNNNNNNNNNNNNNNNNNNNNNNNNNNNNNNNNNNNNNNNNNNNNNNNNNNNNNNNNNNNNNNNTGAAGAACCTAGCTCCAAAACCATTGAT[A/C]CCTGGAGAATTCATATCATCAATCCCATTGAGAGCAGAGAAAATCTCTTGATCACTAACATGAGCAATAAGGTTGGCTCTTTGGTTAGTGTTCAAGTGG
Ps156095	SNP_path_157314	A/G	32.8	A	B	A	A	MD	A	A	A	NNNNNNNNNNNNNNNNNNNNNNNNNNNNNNNNNNNNNNNNNNNNNNNTAACATCTCAGGTTTGTTGAATTCTTAGTTTTGGGGATGAGTTGCCTATCCA[A/G]CTCCTCAAGCTTGTATGTGCCATGTAGTAACTTCTGGCATGTTCAATACTAGCCCTCACAATTAGGNNNNNNNNNNNNNNNNNNNNNNNNNNNNNNNNN
Ps101246	SNP_path_230333	T/G	32.8	A	B	A	B	A	A	B	B	TATAACATTTTCCCATTTCCCTTCCCATGTGTATTCGCCGAGAAAATCATTAACTTCATCTGGTGAAATGTTGAGTAGTATGTTGTCACTATCACCAAT[T/G]GATGTCATAATGGCAAAAATTAAGATTTTATGAAATGTGTNNNNNNNNNNNNNNNNNNNNNNNNNNNNNNNNNNNNNNNNNNNNNNNNNNNNNNNNNNN
Ps150787	SNP_path_206118	A/G	32.8	A	B	B	A	B	A	A	B	NNNNNNNNNNNNNNNNNNNNTATATATTTGTCGCTCGTGCATGTCAAGAATCTGGAGAGTGCAACTATCCTCTCGGTCATTTGTTGAACCTCCTTAACT[A/G]AAGTGGAACTTAGCATGTTGATGATCACCTGTCAATTGTCTAAATTTGCCTTTACTCCCTGCCTAGTNNNNNNNNNNNNNNNNNNNNNNNNNNNNNNNN
Ps160331	SNP_path_438339	A/C	32.8	A	B	A	A	MD	A	A	B	NNNNNNNNNNNNNNNNNNNNNNNNNNNNNNNNNNNNNNNNNNNNNNNNNGTAAATAGTGTAGAGTATCCCCGTATCACTAGGGGTTACACAACCTATGG[A/C]AAGTGACTTTAGACTTTATGGTGCAAGTCTAACATTGCATATNNNNNNNNNNNNNNNNNNNNNNNNNNNNNNNNNNNNNNNNNNNNNNNNNNNNNNNNN
Ps110077	SNP_path_398792	C/T	32.9	A	B	A	B	A	A	B	A	NNNNNNNNNNNNNNNNNNNNNNNNNNNNNNNNNNNNNNNNNNNNNNNNACATGTTGGATGTCGTATCATGTCAAAACCATCTTCCAATGGGAAACTCTT[C/T]CGGTGAGATCGGGCTTCTCGAAGATGTACTTGATCNNNNNNNNNNNNNNNNNNNNNNNNNNNNNNNNNNNNNNNNNNNNNNNNNNNNNNNNNNNNNNNN
Ps162690	SNP_path_285085	A/C	32.9	A	B	B	B	B	A	B	MD	NNNNNNNNNNNNNNNNNNNNNNNNNNNNNNNNNNNNNNNNNTTTTCTTATTTGATTCTCTTTCAATTCCGCTCAACTTTGAGAACTCTTCCATCCTTTC[A/C]CAAAAGTGATCGGGTCAAGTTTCAACCTCTTTTCTGAAATGTGTCGTCCACTCTAGTGATGTNNNNNNNNNNNNNNNNNNNNNNNNNNNNNNNNNNNNN
Ps163179	SNP_path_225056	C/T	32.9	A	B	B	A	B	A	B	MD	NNNNNNNNNNNNNNNNNNNNNNNNNNNAAAACTGACTAAGTTGGGCGAATGTCGCTTAGCGAGTTTGGTGCATCAAAACTTTCCTAGAGGACCACAAAG[C/T]TGGCTTAATGGGTTTTCTAATACCTCATTGGTGCATGTTATACTCTNNNNNNNNNNNNNNNNNNNNNNNNNNNNNNNNNNNNNNNNNNNNNNNNNNNNN
Ps147212	SNP_path_205237	C/T	32.9	A	B	B	A	B	A	A	B	NNNNNNNNNNNNNNNNNNNNNNNNNNNATAATTGTAAATCCACTAACATAAGAAGTTCTACATTTAATGATTCCAATATGTGTACTTTTTATGTAAAAA[C/T]GGGATCTTTATTGTACGCTCTTTTGACCATTCTTCATTATATTCATCAACTTTTGAGGTCGTTAGACCTAGATCAAAAGACTAGCTCTTTACGCCAATT
Ps161430	SNP_path_95112	A/G	33	A	B	B	A	B	A	B	B	NNNNNNNNNNNNNNNNNNNNNNNNNNNNNNNNNNNNNNNNNNNNNNNNNNNNNNNNNNNNNNNATAGATGCCGATTTTCCCACCACATAGTAACTCAAC[A/G]TCATTTTACAACCGTAATTCAAAAGAAAACAGATTATCAATACTTTGTGAAAAGNNNNNNNNNNNNNNNNNNNNNNNNNNNNNNNNNNNNNNNNNNNNN
Ps142134	SNP_path_4411	A/G	33	A	B	B	A	MD	A	B	MD	NNNNNNNNNNNNNNNNNNNNNNNNNNNNNNNNNNNNNNNNNNNNNNNNNNNNNNNNNNNNNNNNNNNTTTGGTTTGACGAGTTATTTCTCAGTTGGTAG[A/G]TGTGTTGGAGGATGATACATACAAAATATTTTGATGTCTAAGTCATTGAATGGTCGACACAAAGGACAAAAGAGTTTAGGTTTTAAAGAATTTGTAACT
Ps151757	SNP_path_428757	A/G	33	A	B	B	A	A	A	A	A	NNNNNNNNNNNNNNNNNNNNNNNNNNNNNNNNNNNNNNNNNNNNNNNNTGAAAGATTATATTATTTTAATTGATAAGATTGTTGGTAGGGTGACCCATT[A/G]GAGTTCTAGATTGCTCAGATATGCTAGGCAAATTCAGNNNNNNNNNNNNNNNNNNNNNNNNNNNNNNNNNNNNNNNNNNNNNNNNNNNNNNNNNNNNNN
Ps108188	SNP_path_394729	A/G	33	A	B	B	A	A	A	A	A	NNNNNNNNNNNNNNNNNNNNNNNNNNNNNNNNNNNNNNNNNNNNNNACTGAGAGAAATGATTGCATTATCGTAATCCTCTATATGCTTGAAAATATTTT[A/G]TTGGACTTCCATTTATAAGAATAGACATAGAGCTAATACACANNNNNNNNNNNNNNNNNNNNNNNNNNNNNNNNNNNNNNNNNNNNNNNNNNNNNNNNN
Ps144049	SNP_path_392750	C/T	33	A	B	B	A	B	A	B	MD	NNNNNNNNNNNNNNNNNNNNNNNNNNNNNNNNNNNTGACTGACTCTTTTTAACTAATCATTGTGGGCCTACATCATCACCCATGTTTATTTAGCTTAAC[C/T]CTAGCCATTGAGACATTCCTTCCTCCTTTTCATGGATTATCNNNNNNNNNNNNNNNNNNNNNNNNNNNNNNNNNNNNNNNNNNNNNNNNNNNNNNNNNN
Ps149711	SNP_path_388564	A/G	33	A	B	B	A	B	A	B	B	NNNNNNNNNNNNNNNNNNNNNNNNNNNNNNNNNNNNNAAAATACCTTTCACCACGATCTATAATAACAACCATTGTGATATGTTCATGCATGTTATCAC[A/G]ATTGTTTATATCAACCGTGGTGAAAAGTANNNNNNNNNNNNNNNNNNNNNNNNNNNNNNNNNNNNNNNNNNNNNNNNNNNNNNNNNNNNNNNNNNNNNN
Ps156756	SNP_path_372445	A/C	33	A	B	B	A	B	A	B	MD	NNNNNNNNNNNNNNNNNNNNNNNNNNNNNNNNNNNNNNNNNNNNNNNNNNNNNNNGACGATACTCAATAAAACAAACCTTCCTAAATATTTTTAGGCTG[A/C]CGGAGTAAGCAATAAATTCTATGTTATGAACAAAGTCTTCATAAGACCTATTTTAAAACTTACTCCNNNNNNNNNNNNNNNNNNNNNNNNNNNNNNNNN
Ps109849	SNP_path_35368	A/T	33	A	B	A	A	B	A	B	MD	NNNNNNNNNNNNNNNNNNNNNNNNNNNNNNNNNNNNNNGTTGTGTAATAATATAATAGCTTCAAAATGAGAAACAAGAGAAAAGTTCTCATCAAAGTCA[A/T]CCTATTTTATCTAAGTGTAGCCCTAAGCCACAATACAAGATTTATTTCTNNNNNNNNNNNNNNNNNNNNNNNNNNNNNNNNNNNNNNNNNNNNNNNNNN
Ps147689	SNP_path_32516	C/T	33	A	B	B	A	B	A	A	B	NNNNNNNNNNNNNNNNNNNNNNNNNNNNNNNNNNNNNNNNNNNNNNNNNNNNNNNNNNNNNTTATACTGGGCTAACCAATAACCTGTAAGACTTTACCA[C/T]CTGACTAATCTTGAATCGAAACAAGTTTTTAGTGTCGAGCTAAGCTTTAACCTAATATTGNNNNNNNNNNNNNNNNNNNNNNNNNNNNNNNNNNNNNNN
Ps137058	SNP_path_302780	C/T	33	A	B	B	A	B	A	A	MD	NNNNNNNNNNNNNNNNNNNNNNNNNNNNNNNNNNNNNNNNNNNNNNNNNNNNNNNNGATATCCCCTTGGATGGAACACTAAATCGAGGTAAAAATCCTT[C/T]TGCTAACACCTATCACATAGAGTATTATTACCAACCAAGAGGAAAAGTGGNNNNNNNNNNNNNNNNNNNNNNNNNNNNNNNNNNNNNNNNNNNNNNNNN
Ps158465	SNP_path_296783	A/G	33	A	B	B	A	B	A	MD	A	NNNNNNNNNNNNNNNNNNNNNNNNNNAACTACCACTTTCCAACTTTCCAACTTTTTCAAGAAAATCACATTATTATTCGATTACCATATTCTGGTAGTC[A/G]ACTACCACACTGCTTTCAACACTAAAATGACTTTTTAATGGCACAACTTCGATGGTTTTCATGCATAAACTTTGAAAATATTTTAGCTTAAGTTTGATT
Ps163217	SNP_path_294594	A/G	33	A	B	B	B	B	A	B	MD	NNNNNNNNNNNNNNNNNNNNNNNNNNNNNNNNNNNNNNNNNNNNNNNNNNNNNNNNNNNNNNNAGGATCAGGAGTAATTTGAATCCAATATAGAATTAT[A/G]CTCAAAATACTTTTTGTTTCCACATAACCATAAAATAGGTGATCAATAGTTNNNNNNNNNNNNNNNNNNNNNNNNNNNNNNNNNNNNNNNNNNNNNNNN
Ps136809	SNP_path_235860	C/G	33	A	B	B	A	B	A	B	MD	NNNAAGTATCAACATTCAAGCCACTATCAATACTTCAATCCACAAGAAACATGAATGTTCCACGTGAAACTCAGACACCAACTAATGAAACTTAAAGAA[C/G]CATGGGAACAATACATGGGATGAATCGCAAGAGCACAATAAAGTATTAGTTTAAGATCANNNNNNNNNNNNNNNNNNNNNNNNNNNNNNNNNNNNNNNN
Ps137940	SNP_path_114145	C/T	33	A	B	B	A	A	A	B	A	NNNNNNNNNNNNAGCGAACTCAAGAGCCTTGCAAACAAATGTGCCGATCAGGTTTTGGAAATAAAGTCTTCAAAATCATTGGTAAGTCTACCTTGGCTT[C/T]TACCTTAATGTTTTTCTTTATCTATAGGTATTTTTTTCTTCAATGCCTCTCTTGTCTAACAATAATAATAATTTCCTTTTTCCTCATTGANNNNNNNNN
Ps160655	SNP_path_426988	C/T	33	A	B	A	A	MD	MD	B	B	NNNNNNNNNNNNNNNNNNNNNNNACAAGTAATGAACTTCTTACCTTCCCCACCTACATTGCAACTAGCCTAACAATAATTGAATTTGTCCATTATTGAG[C/T]AATGTGGATAAGGAAAAGTACTTGTGTACTTTACGTGGTCAATTGAACTATTCAAGCATGCTCNNNNNNNNNNNNNNNNNNNNNNNNNNNNNNNNNNNN
Ps140040	SNP_path_84859	C/T	33.1	A	B	B	A	MD	A	B	MD	NNNNNNNNNNNNNNNNNNNNNNNNNNNNNNNNNNNNNNNNNNNNNNNNNNNNNNNNNNNNNNNTGATGATTTTAAGACCTTCTTCGTAGTTCCTAATTC[C/T]GCCTCTTGTGTTATGTTAGCTTGTAAGTGTTATGTAATGCCCCATAGTTTATTTTCTAATTAAGTGTCATTAACCTAAGTACAAATTTGGATAATTAAA
Ps135040	SNP_path_83919	A/G	33.1	A	B	B	B	B	B	B	B	NNNNNNNNNNNNNNNNACACTGGAAGCAATTAAATGGGGCACTGATTATTTCATCAAAGCTCACACTAGTCCAAATGTCTTGTGGGCAGAGGTAATTCA[A/G]TTTTCAATTAATTGATTAATTCCACTGCTTATTTTGAGAATTATGAAAATGATTTTTNNNNNNNNNNNNNNNNNNNNNNNNNNNNNNNNNNNNNNNNNN
Ps127679	SNP_path_83289	C/T	33.1	A	B	B	A	B	A	A	B	ATTAGCCAATCGATAGGCACCACTATTTTGGAAAGATTTTGGTGCATAAGCTCATTGACTTTCTTCATGTAACCTTTACAATCAAGAAACTAAGGGCTC[C/T]TGAATACTTAATTCATATAGAGAGAAAATGAATTTCTAAAGNNNNNNNNNNNNNNNNNNNNNNNNNNNNNNNNNNNNNNNNNNNNNNNNNNNNNNNNNN
Ps104037	SNP_path_67608	C/T	33.1	A	B	A	A	A	A	A	A	NNNNNNNNNNNNNNNNNNNNNNNNNNNNNNNNNNNNNNNTCCTCTTTATAATGATTCCCTCACTATGATATGAGACAATGGAGGTAGAGACCACTAATA[C/T]CATTCAATGGTCATCATGACCTAATATTTCCTCATTATGGAATTCAATGGGGTGTTTGAACATGTTGACGTCACNNNNNNNNNNNNNNNNNNNNNNNNN
Ps124128	SNP_path_49967	A/G	33.1	A	B	A	A	A	A	A	A	NNNNNNNNNNNNNNTTTTATATTATCAATTTTAACTGGTATGCAATTCAAGGGAGAGCTTTCATACTATGTTGATGTATGTGCAGCTGCAAAGAAAAAT[A/G]ATGTCACTAGGGTGAAAAATAATTGCTTNNNNNNNNNNNNNNNNNNNNNNNNNNNNNNNNNNNNNNNNNNNNNNNNNNNNNNNNNNNNNNNNNNNNNNN
Ps110380	SNP_path_4600	C/T	33.1	A	B	B	A	B	A	B	MD	NNNNNNNNNNNNNNNNNNNNNNNNNNNNNNNNNNNNNNNNNNNNNNNNNNNNNNNNNNNNNNNNNNNNATATCATATGCATTTATCTTATTATGTATCA[C/T]ATACTCAGAATAAACTACAAAGATAACTTATGTTATGAAAATGACTTAGATGGCGATNNNNNNNNNNNNNNNNNNNNNNNNNNNNNNNNNNNNNNNNNN
Ps124604	SNP_path_457791	A/G	33.1	A	B	B	A	B	A	B	B	NNNNNNNNNNNNNNNNNNNNNNNNNNNNAAAAAAAAACATCCAAGAGGAACAATGTGCCACCTCTGATTCCAAATGAATTTTTGTTTAATCAGAGGGAA[A/G]ATGACACAGACAATGTTAAGAAGACATTGAGAGAATATGGTTTGAAATAATATATGAAAAATTCAANNNNNNNNNNNNNNNNNNNNNNNNNNNNNNNNN
Ps161869	SNP_path_454558	C/T	33.1	A	B	B	A	A	A	B	A	NNNNNNNNNNNNNNNNNNNNNNNNNNNNTATCTTATATCTAAGATCACTTGTTAGCTCCAAGTTAATCAAATTATGCACATAATGGCCAAAAAGGTCGA[C/T]CAAACTCTGGTTTATTAGTAGCTACATNNNNNNNNNNNNNNNNNNNNNNNNNNNNNNNNNNNNNNNNNNNNNNNNNNNNNNNNNNNNNNNNNNNNNNNN
Ps151730	SNP_path_423046	A/G	33.1	A	B	B	A	B	A	B	B	NNNNNNNNNNNNNNNNNNNNNNNNNNNNNNNNNNNNNNNNNNNNNNNNNNNNNNNTACAAGTAAAAATAAAAATAGAGAGTACATGACTCGCTCGCAAT[A/G]AGAAAATTGTCTCTCTCCTTTTTTAAACATGGTTCTAGGGCCACATCCTCTTCGTGTAATTAATTGACTAACATATATCCTCTATTTAAGACTTATGTA
Ps136116	SNP_path_420197	C/T	33.1	A	B	B	A	B	B	A	A	ATGATTGCCGGGAATTGGTTTTATTTTGTGATGTGTCTCAATGATTTTGTTAAGTGGAGTGAACATGGGTGATATACATAAACTGTGAATTATTCCACT[C/T]GAAAACTGTTATAGAAATAGAGCTACTTGCAATGTAGTGGTGATGCATTGATTGAGTCATGGATTATCCAGCTATTTAGGTTGNNNNNNNNNNNNNNNN
Ps152638	SNP_path_406308	T/G	33.1	A	B	B	B	B	A	B	B	TTTTCATTGTAGCTTAATAAAATGGAAAACAAATAATGATGATGATGGTAAGTAATATACGAAGGCTATGCGCCACATAAATACATACTTTTACTTTGT[T/G]TCTTTTGCATCTCACGCACGCTCGTGCTAGAAAGTGCTACAAAAAGTGACCATCAAAACGATTCTCCTCTTTCTTTTGCTTGGACTTGGAATCTTTCTT
Ps154218	SNP_path_374514	A/G	33.1	A	B	B	A	B	A	B	A	NNNNNNNNNNNNNNNNNNNNNNNNNNNNNNNNNNNNTTACATATGAATGTTGCATGACTTTACTACAATTAAGGATGTATCTTGTAAAAGATCTAATGT[A/G]TACTTTCTTTGACACAATATTATACATTCTTTTGATCTAGCTACCTCAAAACCTANNNNNNNNNNNNNNNNNNNNNNNNNNNNNNNNNNNNNNNNNNNN
Ps129467	SNP_path_366095	C/T	33.1	A	B	B	A	MD	A	A	A	NNNNNNNNNNNNNNNNNNNNNNNNNNNNNNNNNCACAAGAAAGTTCCAATCTACACAATAACAGGCCTTGGAAAAATCAATTTTGAACAATAGATAACT[C/T]CTGTTATTACTCTTAGCAAAGTCAATTATTTCATTNNNNNNNNNNNNNNNNNNNNNNNNNNNNNNNNNNNNNNNNNNNNNNNNNNNNNNNNNNNNNNNN
Ps155434	SNP_path_364043	C/G	33.1	A	B	B	A	B	A	A	B	AGGAGGGACAAATGTCTGGACTTTAAGCTTAGTCTTAAAGTCCTGAAATGCAGTTGTGCCAAGGGGCTTCGTGGGGTGTCTGTAAGTTGCAAAAAGCTT[C/G]GTACATGTTGAATTTTCTTTCTCTTAGAGATAACACACGCATNNNNNNNNNNNNNNNNNNNNNNNNNNNNNNNNNNNNNNNNNNNNNNNNNNNNNNNNN
Ps141621	SNP_path_354290	C/T	33.1	A	B	B	A	B	A	B	B	NNNNNNNNNNNNNNNNNNNNNNNNNNNNNNNNNNNNNNNNNNNNNNNNAATGGGTCACCCTACCAACAATCTTATCAATTAAAATAATATAATCTTTCA[C/T]AACAAATTTCTCGCTAGTCATAGGGANNNNNNNNNNNNNNNNNNNNNNNNNNNNNNNNNNNNNNNNNNNNNNNNNNNNNNNNNNNNNNNNNNNNNNNNN
Ps141571	SNP_path_346475	A/C	33.1	A	B	A	A	A	A	A	A	NNNNNNNNNNNNNNNNNNNNNNNNNNNNNCCTCACCCCTTTGTAGGTGACTTGTTGCCATTTTAACTCAATGGTGATAGCTCGATTACTTTGAGCATTT[A/C]TACTTTGATACACCTATTCACATGCATGTACTTTNNNNNNNNNNNNNNNNNNNNNNNNNNNNNNNNNNNNNNNNNNNNNNNNNNNNNNNNNNNNNNNNN
Ps153119	SNP_path_30347	C/T	33.1	A	B	B	B	B	A	B	MD	NNNNNNNNNNNNNNNNNNNNNNNNNNNNNNNNNNNNNNNNNNNNNNNNNNNNNNNNNNNNNNNAGTACATTTCACTGTTACGAAACAAACAGTCTGATT[C/T]CAATCGAGTTGGATACGAAAAATATGAGATCGATTAACGATATTCCGAAGATGTTGCAACATCCTATTNNNNNNNNNNNNNNNNNNNNNNNNNNNNNNN
Ps125163	SNP_path_292446	C/T	33.1	A	B	B	A	B	B	B	MD	NNNNNNNNNNNNNNNNNNNNNNNNNNNNNNNNNNNNNNNNNNNNNNNNNNNNNNNNNNNNNNNNNNNAAAAAAAACACTTGGAGTTTACAAACCAAATC[C/T]TATTTCTACGCATGTGTTTCTCAATCACTTCAACTCTCAATATATAAATCACACAANNNNNNNNNNNNNNNNNNNNNNNNNNNNNNNNNNNNNNNNNNN
Ps163214	SNP_path_288835	A/G	33.1	A	B	B	A	A	A	B	B	NNNNNNNNNNNATCACTACTTAGAAGATTTAAAGACTCTTGGGAAACTCTAGGATAAGAATCTGGTGTTTGGAACTATGCGTCCTCTCTAGAAGTTTCC[A/G]TAAAAATATTGTAAAAAGAAGTTGCCATAGATNNNNNNNNNNNNNNNNNNNNNNNNNNNNNNNNNNNNNNNNNNNNNNNNNNNNNNNNNNNNNNNNNNN
Ps141222	SNP_path_285683	A/T	33.1	A	B	B	A	A	A	A	A	NNNNNNNNNNNNNNNNNNNNNNNNNNNNNNNNNNNNNNNNNNNNNNNNNNNNNNNNNNNNACACTCCAGTCTAGAGATTATTCCTATATTTATACCAAC[A/T]CCCCAACCTCTTAACATCAAGATCCCCAATAATCTTCTATTTAGAGGAGTGTGATGGAAATAAGATTCANNNNNNNNNNNNNNNNNNNNNNNNNNNNNN
Ps155097	SNP_path_263761	A/C	33.1	A	B	B	A	B	A	A	MD	NNNNNNNNNNNNNNNNNNNNNNNNNNNNNNNNNNNNNNNNNNNNNNNATGCAAACCAAAATATTAGAGTTTGAAAATTTGACTCTTTGATGATGGCAAC[A/C]AAAAAGAATCTAACTCAAGCCTCATCTCAAGNNNNNNNNNNNNNNNNNNNNNNNNNNNNNNNNNNNNNNNNNNNNNNNNNNNNNNNNNNNNNNNNNNNN
Ps149011	SNP_path_232383	C/T	33.1	A	B	B	A	A	A	A	A	NNNNNNNNNNNNNNNNNNNNNNNNNNCATGAGAGGTTGTATAAGACTGTTAAATGTATGTGGTCACCCTTATAATTGAAGGGGCCACCTTCATTAAGGA[C/T]TATAGACCCATTACTGGGTGTACTACTGTGTACAAGATCATCTCTAGGATTCTCACTNNNNNNNNNNNNNNNNNNNNNNNNNNNNNNNNNNNNNNNNNN
Ps140871	SNP_path_222689	C/T	33.1	A	B	B	A	B	A	B	B	NNNNNNNNAGGAGTTTTATCCCCACTTCTGAAGCAAATTTTACCATCTTTATCCCAGTAAAAGTAAAGCCTTGGTCGGTGCTCAGAGTCTTAGGTAGTC[C/T]AAACATGCATACAATATGACTCTGTATGAAACTTATCACNNNNNNNNNNNNNNNNNNNNNNNNNNNNNNNNNNNNNNNNNNNNNNNNNNNNNNNNNNNN
Ps128387	SNP_path_200222	A/C	33.1	A	B	B	A	B	A	A	B	NNNNNNNNNNNNNNNNNNNNNNNNNNNNNNNNNNNNNNNNNNNNNNTATTTCTTATTGCAACCATGATCACCAAAAATATTTGTAGCCCTCTCTAATGG[A/C]AGACACCCTATAGGAACAAGACCAGTTATGGATAGTTTCCTAGCACCAAGTGAGTGCNNNNNNNNNNNNNNNNNNNNNNNNNNNNNNNNNNNNNNNNNN
Ps126071	SNP_path_160275	A/G	33.1	A	B	B	A	A	A	A	MD	NNNNNNNNNNNNNNNNNNNNNNNNNNNNNNNNNNNNNNNNNNNNNNNNTTCTTGTAATGACATGGCTCCTTACAGTCGAAACATATAGCTTCTTTTACG[A/G]CCAACAATTCTTCTAACTCCTTTGATTTCCCTTGACCACTTTNNNNNNNNNNNNNNNNNNNNNNNNNNNNNNNNNNNNNNNNNNNNNNNNNNNNNNNNN
Ps130787	SNP_path_155050	A/G	33.1	A	B	B	A	MD	A	MD	MD	NNNNNNNNNNNNNNNNNNNNNNNNNNNNNNNNNNNNNNNNNNNNNNNNNNNNNNNNNNNNNCTCTAAATTTGTCCACGAAGAACTTCCACGACTTTATC[A/G]ATGAGGGTTAATTCCAATAGGGATCCCAAAAAATGATAACTCTTTTGATTCAATCATGCACNNNNNNNNNNNNNNNNNNNNNNNNNNNNNNNNNNNNNN
Ps121027	SNP_path_153377	T/G	33.1	A	B	B	A	MD	A	B	MD	NNNNNNNNNNNNNNNNNNNNNNNNNNNNNNNNNNNNNNNNNNNAGGTGGCTTGGAGTTGACTTGAGGAACATTGAAATGACTATGTTTTGACCTTGCTT[T/G]CAACCTATATAAGTTAGTTTTGATCCCTTGCANNNNNNNNNNNNNNNNNNNNNNNNNNNNNNNNNNNNNNNNNNNNNNNNNNNNNNNNNNNNNNNNNNN
Ps104144	SNP_path_103880	C/T	33.1	A	B	B	A	MD	A	B	B	NNNNNNNNNNNNNNNNNNNNNNNNNNNNNNNCGGCCACGAAAATCCACTTAAAATGAAGAACACCCACCCACGTGAAACCTTAGTGTGCATACTCTCAA[C/T]ACTCACTCAAACAACCCAATCACACACAGCCGCGCCCAATCAAACTTTCCCAGTTTTTGGATCTCACCAAAAGTAAGATAAAAAGAAGTGTAAAAAAAG
Ps112357	SNP_path_430849	A/G	33.1	A	B	A	A	A	A	A	MD	NNNNNNNNNNNNNNNNNNNNNNNNNNNNNNNNATACACCCCTCATACATTATCTCGTTTGAATCTACACCCATAATGATCCACAAATTCAAAGCATGAT[A/G]GTTCATATATGAAGCTTCAAGATCCGCTAATCATATGGAGGTGTGCCCAAGCCACCTTAACCCNNNNNNNNNNNNNNNNNNNNNNNNNNNNNNNNNNNN
Ps150860	SNP_path_222147	T/G	33.1	A	B	A	A	A	A	MD	MD	NNNNNNNNNNNNNNNNNNNNNNNNNNNNNNNNNNNNNNNNNNNNNNNNNNNNNNNNNNNNNNNNNTTCAGAATCTGAATAAATTTAGGTTCTAAACACA[T/G]AGTTAGTTTGCAGCAGAATGAATGACTATCAGAAATAGGTAGAAAATCAACACACAAAGTTTATNNNNNNNNNNNNNNNNNNNNNNNNNNNNNNNNNNN
Ps155375	SNP_path_352589	A/G	33.1	A	B	A	B	A	A	B	A	NNNNNNNNNNNNNNNNNNNNNNNNNNNNNNNNNNNNNNNNNNNNNNCTTGTTATTTTAGAATTGTATCTATAGATAGAAAAACATGTTTATTCATTAGG[A/G]TTTTGATTTTAGAGAGTCTAAGTCATATTTGTGTACCAANNNNNNNNNNNNNNNNNNNNNNNNNNNNNNNNNNNNNNNNNNNNNNNNNNNNNNNNNNNN
Ps134450	SNP_path_38161	A/G	33.1	A	B	A	A	A	MD	A	B	NNNNNNNNNNNNNNNNNNNNNNNNNNNNNNNNNNNNNNNNTCGATTTTATTTTTCATCTCAAAACCCCAATTAACTTTCACCTTCAAAACTTGAATCAA[A/G]TTTTAGATATTACCATCAAAATCAATTCTTAATGTCACTGCCGAAATTGATTCCTCTNNNNNNNNNNNNNNNNNNNNNNNNNNNNNNNNNNNNNNNNNN
Ps149094	SNP_path_252141	C/T	33.1	A	B	A	A	A	A	A	A	NNNNNNNNNNNNNNNNNNNNNNNNNNNNNNNNNNNNNNNNNNNNNNNNNNNNNNNNNNNNNNGATCCTAGGAAGAACAAGCTTCATTTGACCACTTTCT[C/T]GGTCGTGGAGCTAGGGCATAGCTTCCCACTAAATTTGCATAATGAGAAAGGTACANNNNNNNNNNNNNNNNNNNNNNNNNNNNNNNNNNNNNNNNNNNN
Ps124618	SNP_path_62760	A/G	33.1	A	B	A	A	MD	A	A	A	TTGCGTTACAACTTACGTCTGTCAATTATTTTTCACGACTTCACCATCAATAAACACTTTCTGAATAAATTTCAAACCAAACAAACCATTTTCAAAAAC[A/G]CGAGTCAAACACACTTGATCAATATCAAGTNNNNNNNNNNNNNNNNNNNNNNNNNNNNNNNNNNNNNNNNNNNNNNNNNNNNNNNNNNNNNNNNNNNNN
Ps124976	SNP_path_21966	C/T	33.1	A	B	A	A	A	A	A	A	NNNNNNNNNNNNNNNNNNNNNNNNNNNNNNNNNNNNNNNNNNNNNNNAGTCATTTTGTTCATTCCTCCTTCTCAAACATCTAAACTATCGGTCTTTTAA[C/T]TCTAAGAGGCTTTATGAAAAAAAGAAGTCAAGTATTTTAACATTGGGNNNNNNNNNNNNNNNNNNNNNNNNNNNNNNNNNNNNNNNNNNNNNNNNNNNN
Ps162953	SNP_path_294875	A/G	33.1	A	B	A	A	A	A	A	A	NNNNNNNNNNNNNNNNNNNNNNNNNNNNNNNNNNNNNNNNNNNNNNNNNNNNNNNNNNNNNNNNNNNNNNNNAACCAAAACTTTCTATAAGAACTTGGA[A/G]GGACAAACCAGACGGGTCGATAATCACCATCTATCACTACTTCCTAAGTAATNNNNNNNNNNNNNNNNNNNNNNNNNNNNNNNNNNNNNNNNNNNNNNN
Ps122738	SNP_path_60429	C/T	33.1	A	B	B	A	MD	A	B	B	NACAATACCACAATGTTAAAACACATACAGAATCTTTGCAAGAAGTCTGAAAACCTATGGGTGAAATGGAAACATAGTTACTACATTAAAGGAGGTGTG[C/T]TGATGGACATGAATACTAAGGCTAGCCATTTATGGATTTTGCTTGTTATTCTTCATCAAAGTGAGAAAATTGCCCAAATGTAAATCNNNNNNNNNNNNN
Ps118078	SNP_path_94541	C/G	33.2	A	B	B	A	A	A	A	MD	NNNNNNNNNNNNNNNNNNNNNNNNNNNNNNNNNNNNNNNNNNNNNNNNNNNNNNNNNNNNNNNNNNNNTTTCAAGTCAAGTTGGATCATGCATGTAGGG[C/G]TACCTCATTTCCTAGAGTAACCTTTGATCAACTCATAGACAAGGAGGATATTGTTGTGGATTTGTTGNNNNNNNNNNNNNNNNNNNNNNNNNNNNNNNN
Ps112745	SNP_path_92510	T/G	33.2	A	B	B	A	MD	A	MD	A	NNNNNNNNNNNNNNNNNNNNNNNNNNNNNNNNNNNNNNNNNNNNNNAACATGCATACATTTTTACCAAACCTCTTCCTATAGAATCTTTCTTCAAAATT[T/G]GAAGAGAACTTGACATCCTTGATCAAAAAGATATGTAATCAAGGTACATAATACACTTTCTTTCAATTCATAATTTCATTTGTGAANNNNNNNNNNNNN
Ps120454	SNP_path_56329	A/G	33.2	A	B	B	A	B	A	B	B	NNNNNNNNNNNNNNNNNNNNNNNNNNNNNNNNNNTGACTTTAGTAAGCCTAAGAGATGAGAACATAGAGAAACCCTAATGAAATTCTCATAAATTGAAG[A/G]AAAAACGATAAACAAGTTACAAATTCTTTAAAACCTAAACTCTTTTGTCCTTTGTGTCGACCATTCAATGACTTAGACATCAAAATATTTTGTATGTAT
Ps150065	SNP_path_49245	C/T	33.2	A	B	B	A	MD	A	MD	MD	NNNNNNNNNNNNNNNNNNNNNNNNNNNNNNNNNNNNNNNNNNNNNNNNNNNNNNNNNNNNCCCCTTTTGTCAAAGGAAAATTAGGGTTTCCTATCGTCC[C/T]GGATACTCCTCCTTAATTATCGAGGCTTGATATATTTAAGGCCTTTTATTGTCGCTTTTTCAAACACAACAATGCAATGAGGACACAACATTACTTCAA
Ps120304	SNP_path_446670	C/T	33.2	A	B	B	A	MD	A	MD	MD	NNNNNNNNNNNNNNNNNNNNNNNNNNNNNNNNNNNNNNNNNNNNNNNNNNNNNNNNNNNNNNNNNNNNNNNTAAATCCTAAGTTCCTTCCTTTTTTTCC[C/T]TTAAGTTTGGTTGTACTCATGAAACAAATTCAAGAGGTAGCACGAAATGCATNNNNNNNNNNNNNNNNNNNNNNNNNNNNNNNNNNNNNNNNNNNNNNN
Ps153392	SNP_path_436877	C/T	33.2	A	B	B	A	B	A	B	B	NNNNNNNNNNNNNNNNNNNNNNNNNNNNNNNNNNNNNNNNNNNNNNNNNNNNNNNNNNNNNNNNNNNNNNNNCAATTGTAGTAAGAGCTCTTATTTAGA[C/T]GCATGTAAATTTTTTCTTTTATTAGTAAGTAATTTCACTTCAGTCCATATTAGTAACNNNNNNNNNNNNNNNNNNNNNNNNNNNNNNNNNNNNNNNNNN
Ps122468	SNP_path_419501	A/G	33.2	A	B	B	A	MD	A	MD	A	NNNNNNNNNNNNNNNNNNNNNNNNNNNNNNNNNNNNNNNNNNNNNNNNNNNNNNNNNNNNNTTGAAATTCTAGATCTGAAAATTCTGGTATGGCAACTG[A/G]GATTAGGGTTTGGCTTTTATATTGCATGTTAATGATGCTCAAATCCCAATTAGGCCTTGCACTAATNNNNNNNNNNNNNNNNNNNNNNNNNNNNNNNNN
Ps113667	SNP_path_384605	A/G	33.2	A	B	B	B	B	A	B	B	NNNNNNNNNNNNNNNNNNNNNNNNNNNNNNNNNNNNNNNNNNNNNNNNNNNNNNNNNNNNNNNNNNNATAGAGCTTGTACTTGCAAATAATCAGAATCA[A/G]TATTCCGCTTATTTCCATAGTTTTAACTTCCATGTCTTTATAATTGTAATTTTTCATTTGGAAAATTANNNNNNNNNNNNNNNNNNNNNNNNNNNNNNN
Ps117201	SNP_path_350747	A/C	33.2	A	B	B	A	B	A	B	B	CACCAAAATTGTTTAATGTGGCTGTCATTATTGGGCTTTGGCCAATTGGAGAAGTCTTTGATTCGTCTATCCAAAATTAAGACAATATTGGCTTTAAGT[A/C]AAAATGTGTTACCTTCACCAACTTCATCCTTNNNNNNNNNNNNNNNNNNNNNNNNNNNNNNNNNNNNNNNNNNNNNNNNNNNNNNNNNNNNNNNNNNNN
Ps151377	SNP_path_338928	A/G	33.2	A	B	B	B	B	A	MD	MD	NNNNNNNNNNNNNNNNNNNNNNNNNNNNNNNNNNNNNNNGAACATGACTACTATTTACTTGAGGAGCTTGAAAAACAAACATGGTTTGTTGATTCATGT[A/G]ATTCTCATCATCTTATCCACTATTCATATTTATTTCATATTAAGAANNNNNNNNNNNNNNNNNNNNNNNNNNNNNNNNNNNNNNNNNNNNNNNNNNNNN
Ps159315	SNP_path_335239	A/C	33.2	A	B	B	A	B	A	A	A	NNNNNNNNNNNNNNNNNNNAGTAGTAACATTATTTGCATTCCACATTTTAGCTCAAGAGAGGAAACCACCAATATACTTTGTCTAAGTAAGAAGAAGAC[A/C]ACCTTTAGAAATTCATTTTCTCTCTATNNNNNNNNNNNNNNNNNNNNNNNNNNNNNNNNNNNNNNNNNNNNNNNNNNNNNNNNNNNNNNNNNNNNNNNN
Ps156630	SNP_path_330487	A/G	33.2	A	B	B	A	B	A	A	A	NNAAACCTTAGTGTTTTGAAGGAATTCTTTGCAGTTCGAAGCTTTAATATAATTATCAATAGAGTTGCACAAAGCAAGAGTATGCTTCCAAGTATAAAT[A/G]AATTTTATGAAGTGTCATATCCAAGANNNNNNNNNNNNNNNNNNNNNNNNNNNNNNNNNNNNNNNNNNNNNNNNNNNNNNNNNNNNNNNNNNNNNNNNN
Ps149413	SNP_path_317354	A/T	33.2	A	B	B	B	B	B	B	B	GCCGAAAGTAAGTCCATCTGAGCGTTTTGAAGCGATTTCTTAAAAGTCTCATTGAGATTTCGAGACTATTCTGCTTCTTGAGTTAGGAAAACTTTAGCC[A/T]CTTCTATTCCAAGCACCTGGTTTCTACAATCTCCTTCAGCTTAGTTATTTTCAGTAAACGAGATTCTGACATCTCATTTTTNNNNNNNNNNNNNNNNNN
Ps151126	SNP_path_280371	C/T	33.2	A	B	B	A	B	A	A	A	NNNNNNNNNNNNNNNNNNNNNNNNNNNNNNNNNNNNNNNNNNNNNNNNNNNNNNNNNNNNNTCGAGATGCCAAAGAAAAAATACGAGTTAAGGAGGAAG[C/T]GACCAAGTATAAGAATGAGTACTTTAGGATTGGACTCAGGGACCGGACAACGATGAAGTCATCTCNNNNNNNNNNNNNNNNNNNNNNNNNNNNNNNNNN
Ps121723	SNP_path_276853	C/G	33.2	A	B	B	A	B	A	B	B	NNNNNNNNNNNNNNNNNNNNNNNNNNNNNCGAACCTTCTTCGAAAATAAAATAAAATAAAGAGGTGAAAACTTACATAAGCCTCACCAAGTCTGTAAAG[C/G]GGCAACCAAGGCCCGCTTCCACCAAACCGGGTAACCGCTTCTTTANNNNNNNNNNNNNNNNNNNNNNNNNNNNNNNNNNNNNNNNNNNNNNNNNNNNNN
Ps104741	SNP_path_261533	C/G	33.2	A	B	B	A	B	A	A	MD	NNNNNNNNNNNNNNNNNNNNNNNNNNNNNNNNNNNNNNNNNNNNNNNNNNNNNNNTCTACTGCTATTGGTAAGATGTTATCTCTTATAAAAGGATCGAG[C/G]TCTTCCTCTAAGGTGATTGTCTTCTCGTGGCAATTAGTTACATAAGATTACNNNNNNNNNNNNNNNNNNNNNNNNNNNNNNNNNNNNNNNNNNNNNNNN
Ps119108	SNP_path_2597	C/T	33.2	A	B	B	A	B	A	B	B	NNNNNNNNNNNNNNNNNNNNNNNNNNNNNNNNNACATGTTAGGCTAAACGAAATGAAAGTTTCACAAGAAATCAGTCAAGGAAGTTTATTTTGCATCAT[C/T]TAGGGAACAACAAAAAAACAACAATAACAACATAAGTAACATTCTAAACAACANNNNNNNNNNNNNNNNNNNNNNNNNNNNNNNNNNNNNNNNNNNNNN
Ps104666	SNP_path_241932	C/T	33.2	A	B	B	A	B	A	A	B	NNNNNNNNNNNNNNNNNNNNNNNNNNNNNNNNNNNNNNNNNNNNNNNNNNNNNNNNNNNNTTGGCATTTTGACCTAATCGATTCTAGCATCTCAAAAAT[C/T]AGAAATTTGAATTTTGGAGCACACCACAACGACTATATGGATTATAAATAANNNNNNNNNNNNNNNNNNNNNNNNNNNNNNNNNNNNNNNNNNNNNNNN
Ps150855	SNP_path_221118	T/G	33.2	A	B	B	A	B	A	B	A	TGAGGACTGGCAAGCGACATGGGAAACATCTTGCCGTAACATATGGCAATGGAGGAATAAAAGACTGTATGTAGATGACTTTATTATGCCTCACAACCT[T/G]GTGAGAGAAATTCAAGAGCGGGCTCAANNNNNNNNNNNNNNNNNNNNNNNNNNNNNNNNNNNNNNNNNNNNNNNNNNNNNNNNNNNNNNNNNNNNNNNN
Ps138489	SNP_path_21628	A/G	33.2	A	B	B	A	B	A	A	MD	NNNNNNNNNNNNNNNNNNNNNNNNNNNNNNNNNNNNNNNNNNNNNNNNNNNNNNNNNNNNNNNNNNNNNTGATAAAGTTGGTGATTCTTCATTTTAAAG[A/G]CTCGTATTTTCATCTTTCAGTAATTGAATTAGTTCCTTCAACTTCTCTATAATTTCNNNNNNNNNNNNNNNNNNNNNNNNNNNNNNNNNNNNNNNNNNN
Ps118697	SNP_path_191995	A/G	33.2	A	B	A	A	B	A	B	A	NNNNNNNNNNNCTTTGTGATCAAGAATTAAGCGTAAAGTTTACTAATGAAAAATGCATTGTTATGGACAAATAACACATCCAACTTATAAAGGGATATA[A/G]ATCCATATGAAAACCAGTACATGTGATNNNNNNNNNNNNNNNNNNNNNNNNNNNNNNNNNNNNNNNNNNNNNNNNNNNNNNNNNNNNNNNNNNNNNNNN
Ps111031	SNP_path_16871	C/T	33.2	A	B	B	A	B	A	MD	B	NNNNNNNNNNNNNNNNNNNNNNNNNNNNNNNNNNNNNNNNNNNNNNNNNNNACACCAATGCTTGTCAAACAGCAAAGAGAATACCAACCAAGTAAAGCT[C/T]AAGTATTTTTCCTAAAAACATAGTAGAATGATGCTGAAGTAAAAATGAGTAGGTTGAACATAATTGTTGATTTAAAACATAAACAATGNNNNNNNNNNN
Ps107426	SNP_path_151809	A/G	33.2	A	B	B	A	B	A	B	B	NNNNNNNNNNNNNNNNNNNNNNNNNNNNNNNNNNNNNNNNNNNNNNNNNNNNNNNNNTATTAGATATCATATCCCTAAAATTAACTGGCTCTTTTCTTC[A/G]TGTTTTGACACTCCTTCAACTTGGTATCCTTTAATGTTCTCAGTTGGATGATTCTTCTTGACCCTTGATGANNNNNNNNNNNNNNNNNNNNNNNNNNNN
Ps148636	SNP_path_138108	A/G	33.2	A	B	B	B	MD	A	MD	MD	NNNNNNNNNNNNNNNNNNNNNNNNNNNNNNNNNNNNNNNNNNNNNNNNNNNNNNNNNNNNNNNNNNNNNNNNAAACTTGTTGAAATGAATCTTCCATTT[A/G]TTGTCAATCGAGTGTGAACGACGCTCGGGCTTTTACAACTCTTCGATTGTCTGANNNNNNNNNNNNNNNNNNNNNNNNNNNNNNNNNNNNNNNNNNNNN
Ps130676	SNP_path_137597	A/G	33.2	A	B	B	A	MD	A	MD	A	NNNNNNNNNNNNNNNNNNNNNNNNNNNNNNNNNNNNNNNNNNNNNNGTTTTGATGAGGGTGACGATGAAAATCACGGACACTTGGAAGAGTTTTGATGA[A/G]AGAGAGACAATGAAAATCGTCTAAGGTTTCTGCGCAGAGAATGACAANNNNNNNNNNNNNNNNNNNNNNNNNNNNNNNNNNNNNNNNNNNNNNNNNNNN
Ps118517	SNP_path_163956	A/T	33.2	A	B	A	A	A	A	A	A	NNNNNNNNNNNNNNNNNNNNNNTTTTCACATGATTAATGAAGCTAGAGAGATCGCCCACAATCACGAATTTGCAGCAAAGTAAAGAGCTGACATGTGAT[A/T]TAATTCCAAGGCGATCCTAAGGGATGTGAAGAAAGACGATNNNNNNNNNNNNNNNNNNNNNNNNNNNNNNNNNNNNNNNNNNNNNNNNNNNNNNNNNNN
Ps160250	SNP_path_391157	A/G	33.2	A	B	B	A	B	A	A	A	NNNNNNNNNNNNNNNNNNNNNNNNNNNNNNNNNNNNNNNNNNNNNNNNNNNNNNNNNNNNNNNNNNNNNNNNAAATACTTCTATTTTTATATTGGGGTG[A/G]TCAAGGATTTTGAAGTTGTTATTCCCTTTACCATCCTAGAGTCCAAGATCNNNNNNNNNNNNNNNNNNNNNNNNNNNNNNNNNNNNNNNNNNNNNNNNN
Ps158139	SNP_path_72968	A/G	33.2	A	B	B	A	B	A	A	A	NNNNNNNNNNNNNNNNNNNNNNNNNNNNNNNNNNNNNNNNNNNNNNNNNNNNNNNNNNNNNNNNNNNNNTTGGCTCCTCAGAAGTAGGGATAGATATTG[A/G]CTAGGGGTCCGACGGAATGGAAGCCAATTTAGCAACATCCGACTTCTTTCNNNNNNNNNNNNNNNNNNNNNNNNNNNNNNNNNNNNNNNNNNNNNNNNN
Ps113132	SNP_path_214889	A/T	33.2	A	B	A	A	B	A	A	MD	NNNNNNNNNNNNNNNNNNNNNNNNNNNNNNNNNNNNNNNNNNNNNNNNNNNNNNNNNNNNNNCGCGAAAGGGAATTTATCTCGGTTACAAAAGCGAGGT[A/T]ACGATGGACGACATAAAAACATGCCACTTTACCCATTGGTTTCTGATTAATCAAGGGGATACTTTAAATNNNNNNNNNNNNNNNNNNNNNNNNNNNNNN
Ps125866	SNP_path_12095	T/G	33.2	A	B	A	B	A	MD	B	MD	NNNNNNNNNNNNNNNNNNNNAAGTTTATAAATCATAGTTGAAAGAAGAGATAAAGTTGGTAAAGCGCACACCAGGAAGTTAATGTGAAGGAAAGATGAA[T/G]ATTTTTTCATTGTTGTTATGTTAACAATGTATGCTTGCAAAATTTGGAAAAGAGAAAAAAACTCTCTGGATTTAAGATTGAATTAAGAGGCATAATACA
Ps103420	SNP_path_26505	A/G	33.2	A	B	A	B	A	A	B	MD	AAAAGGTTGTGTCGGAAACGATCGACTCCGGTGTGACGGTGAGGGTTTGTCGGCGATGAAGAAGATGGAAAGGAGACAGTGATTTTTGATTGGTTTCAG[A/G]GAGCGAAGTCACGAGGAAGATGAACAGGAAAACAAAGAGGGTCTTCTCTCCATTTTCTATTTTCGTTTTTTTGTTTTTTTTTNNNNNNNNNNNNNNNNN
Ps145637	SNP_path_116693	A/G	33.2	A	B	B	A	B	A	B	B	NNNNNNNNNNNNNNNNNNNNNNNNNNNNNNNNNNNNNNNNNNNNNNNNNAGTAGTGTCCATCACTATAAAAACATAACTATTAAATAGTAAGAAATAGC[A/G]TGAGTCTCCCATACCAAGTTATGCGAGCTTGTTTGAGGCCATATCGAGCCTTTTTGAGTTTGTATACATGNNNNNNNNNNNNNNNNNNNNNNNNNNNNN
Ps120427	SNP_path_52789	A/T	33.2	A	B	A	A	B	A	B	A	NNNNNNNNNNNNNNNNNNNNNNNNNNNNNNNNNNNNNNNNNNNNNNNNNNNNNNNCACTCAAACACTCTCCTAAGTGTTTGCAATTTATAACAATAGGA[A/T]CATGACAAACTTCAGGAGTACAAAACAAAACTATATCTCTCAATGCATGGTGGTAAATAACCACTACAATAAATAACGCTTTTTNNNNNNNNNNNNNNN
Ps155881	SNP_path_93368	C/T	33.3	A	B	A	B	A	A	B	A	NNNNNNNNNNNNNNNNNNNNNNNNNNNNNNNNTTGGAGATAAAAATATGATGAACATCAGTTTTGCGATTGGGGTAAAAATAATTCATCATCAACTATA[C/T]GGTTGGATACAAAAATAGGATCAACATCANNNNNNNNNNNNNNNNNNNNNNNNNNNNNNNNNNNNNNNNNNNNNNNNNNNNNNNNNNNNNNNNNNNNNN
Ps139997	SNP_path_75828	A/G	33.3	A	B	A	A	A	A	B	A	NNNNNNNNNNNNNNNNNNNNNNNNNNNNNATCCAATAATTGGAGCTGACGATCACTAGGAAAGTTGCAGGTGCAAAGAAAGGAATATGTTAAGGCCACC[A/G]AGTAAGAACTTCCTTTAGAGTGGCGCCACCATCACTTGTCAGATAGGGAAGAAGGAGTAAAGCCTCTAACNNNNNNNNNNNNNNNNNNNNNNNNNNNNN
Ps145449	SNP_path_430638	C/T	33.3	A	B	B	B	B	B	B	A	NNNNNNNNNNNNNNNNNNNNNNNNNNNNNNNNNNNNNNNNNNNNNNNNNNNNNNNNNNNNNNNNNNNNNNNAAACATAACAAGTGGTGGATAACCAACA[C/T]AACACTGTTTCATTTAGGTTGTTTAATACTAATTACACATTAAACATGTCACAAAATTTTCAATTTCCAACTAAGGGTTTAATGATTATTCTCTAGGAG
Ps136136	SNP_path_429520	A/G	33.3	A	B	A	B	A	B	B	B	NNNNNNNNNNNNNNNNNNNNNNNNNNNNNNNNNNNNNNNNNNNNNNNNNNNNNNNNNNNNNNNNNNNNATTGAGAGGTTGGTGACTTGAGTCTAAATAA[A/G]CAATTGGTACTTTACAAATTATCATCAAAGAAATCAATGTCATAAACAAATAATCAATATCTNNNNNNNNNNNNNNNNNNNNNNNNNNNNNNNNNNNNN
Ps132329	SNP_path_398860	C/T	33.3	A	B	B	A	A	A	B	A	NNNNNNNNNNNNNNNNNNNNNNNNNNNNNNNNNNNNNNNNNNNNNNNNNNCATTGAACTCTATTGTGATAACAATGTTGCCATCACTCAAGCTAAGCAA[C/T]CAAGGTCTCACCAATGATCCAATCACATACTTAATCACTAAAACCTCATTCAAGATATAATAGATAGAGGANNNNNNNNNNNNNNNNNNNNNNNNNNNN
Ps143998	SNP_path_382999	C/T	33.3	A	B	B	A	B	A	A	A	NNNNAGTCAGCTTATCTTTTAGCTGAAGTTCGTATCGTATAGGTTTGAGGCCCCAGAAAACCGGGCCTTAATAATTTTATGGGTCTTGTTAATCTCGAA[C/T]GTAGACCGACTAACTCTGAGTAGATCATGNNNNNNNNNNNNNNNNNNNNNNNNNNNNNNNNNNNNNNNNNNNNNNNNNNNNNNNNNNNNNNNNNNNNNN
Ps132222	SNP_path_381641	C/T	33.3	A	B	B	B	B	B	B	MD	NNNNNNNNNNNNNNNNNNNNNNNNNNNNNNNNNNNNNNNNNAATAGACATGCAATAATTCAAGATGACTTAGTCATGCATGTACACATAAGTTAGTAGT[C/T]AGTATTTAGAGATCAGAAGCTACTACTAACGCACACAAAAATTCATCACACACAATANNNNNNNNNNNNNNNNNNNNNNNNNNNNNNNNNNNNNNNNNN
Ps125391	SNP_path_367929	A/G	33.3	A	B	B	A	B	A	B	A	GAAGAGGATTCATCAACATGGTATGAGATCTATTATCATAATATTACTCATTTGAACCCTTCAAGAATATGATAACTTGATCAGAATCTTTATAACCTC[A/G]AATTTTGTTAATGGCACGATCATAGTGTTGCACCTATCNNNNNNNNNNNNNNNNNNNNNNNNNNNNNNNNNNNNNNNNNNNNNNNNNNNNNNNNNNNNN
Ps137277	SNP_path_360121	T/G	33.3	A	B	B	A	A	A	MD	MD	NNNNNNNNNNNNNNNNNNNNNNNNNNNNNNNNNNNNNNNNNNNNNNNNNNNNNNNNNNNNNNNNNNNNNNNNCAACAAAAGTTAAGGTAGTGTATACAT[T/G]TAAACATAGTTTTAAATCCCGGTTGCGGTCGCAAATATGGATGCAATTGCGATAGCAGGTGTTNNNNNNNNNNNNNNNNNNNNNNNNNNNNNNNNNNNN
Ps139236	SNP_path_34945	A/G	33.3	A	B	B	A	B	A	B	B	NNNNNNNNNNNNNNNNNNNNNNNNNNNNNGCTTTTCTAATAAGATTTGAAAACACATATGCACATAAGATAAAAAGATAGGGAGAAAGAGGATCTCCTT[A/G]TTTGGTTCTACTGGTTGGGATAATACTGTCANNNNNNNNNNNNNNNNNNNNNNNNNNNNNNNNNNNNNNNNNNNNNNNNNNNNNNNNNNNNNNNNNNNN
Ps151292	SNP_path_319412	T/G	33.3	A	B	B	A	B	A	B	A	NNNNNNNNNNNNNNNNNNNNNNNNNNTTTATGTTCATAGTTGTTTGCAACTATTGAATTTTATATTTTGGTTTAAACAGATTTGGTATGATAATGTCCC[T/G]TATCCGAAGCTAGTTGAATACAAGAAAGACCAACACTGGGTTGTNNNNNNNNNNNNNNNNNNNNNNNNNNNNNNNNNNNNNNNNNNNNNNNNNNNNNNN
Ps115178	SNP_path_309156	A/C	33.3	A	B	B	A	A	A	B	A	NNNNNNNGTTCAAAATTGCAGAATCCAAATGGAAAATTCAGACCACGACGAACCCGACAAGAAGAGGCCTCATCTTCTCACTCCCGTTTCTTCCCGCAT[A/C]TTCAGAAACTCTTCCAACCATTCTCCTAACACCAAAAATGTAGCCGCTTTTTCTCTCTGTTTTTTTNNNNNNNNNNNNNNNNNNNNNNNNNNNNNNNNN
Ps129114	SNP_path_309079	A/T	33.3	A	B	B	A	B	A	MD	MD	NNNNNNNNNNNNNNNNNNNNNNNNNNNNNNNNNNNNNNNNNNNNNNNATCGCATGGATTTGGGGAAGGAACTTTGTAAGATTGAGACTTTGCGAGATGT[A/T]GGGGGTGAGAAACTTTAGATACAAAAATCTTGCCATCTAANNNNNNNNNNNNNNNNNNNNNNNNNNNNNNNNNNNNNNNNNNNNNNNNNNNNNNNNNNN
Ps141320	SNP_path_304707	C/T	33.3	A	B	B	A	B	A	B	B	NNNNNNNNNNNNNNNNNNNNNNNNNNNNNGCTTCTTTGGTTGGAATCCTTACTCATTAAGTTATGTTCCATTCTATCCACCCACTCTTTTAAGTGATAA[C/T]TTCAGTGTAATGATGTTGTCACACAATCTCATTCTCCATGTCCGCACCAAATATATNNNNNNNNNNNNNNNNNNNNNNNNNNNNNNNNNNNNNNNNNNN
Ps145228	SNP_path_275534	C/T	33.3	A	B	A	B	A	A	B	B	NNNNNNNNNNNNNNNNNNNNNNNNNNNNNNNNNNNGTTTCAAATTACTTACCTATTATTATTACACACATGTCAACTAAAAATAGCAAATTAAGACATT[C/T]ATTTTCTATTACCTTAAGACTAGTTCTTCATGTAGCACAAGTAGAAACATTCTTAACCAAAACTTTGATTTCTCTCCTATAATATATAAGCAACCAACA
Ps104707	SNP_path_254502	C/T	33.3	A	B	B	A	MD	A	MD	A	NNNNNNNNNNNNNNNNNNNNNNNNNNNNNNNNNNNAACATGCGATACCCGGTGGTGAAAGCGTCGTGCCGATTCCCGACAGTCGAAAGTGGGGCGATGG[C/T]TTGGGAAGCAAATACGACATGGAGAAAACCTCCATGGAAAATTAGATGTCTGTTATACATGTAAGATGTATCTATGTTGAGATGATANNNNNNNNNNNN
Ps131427	SNP_path_252726	A/G	33.3	A	B	B	A	B	A	A	MD	NNNNNNNNNNNNCATATGGGGACAATCATGAGCTTGTTAGAAGAAATTCACAAGGAGTTGACTAAAATAGGGGAAGTACGCATAAATCATGTGTTTTTT[A/G]TGGAGGCAAACAAATGTGGAGACGGGTTGGNNNNNNNNNNNNNNNNNNNNNNNNNNNNNNNNNNNNNNNNNNNNNNNNNNNNNNNNNNNNNNNNNNNNN
Ps113125	SNP_path_213006	T/G	33.3	A	B	B	A	MD	A	A	B	NNNNNNNNNNNNNNNNNNNNNNNNNNNNNNNNNNNNNNNNNNNAAACTCCCAACTATGTATTCCTGCTCTAGAAGTCAAGGAATATACTCCTGAAGTTG[T/G]GTAAGAAGAAGCTGCACCAAAAACTGAGGTTGTTCAGCACGCTGAGACTTCTCCAGAAGCTGATGCTGCTTCTGAANNNNNNNNNNNNNNNNNNNNNNN
Ps135593	SNP_path_178995	C/T	33.3	A	B	B	A	B	A	A	B	NNNNNNNNNNNNNNNNNNNNNNNNNNNNNNNNNNNNNNNNNNTACTCTTTTCAATTGAAATTGTTGTTTAAAAAAAACTAAGTTTTGGAGGCGCTAAGA[C/T]CTTTGTTGAAATATCAGTAAACTGTTCTTNNNNNNNNNNNNNNNNNNNNNNNNNNNNNNNNNNNNNNNNNNNNNNNNNNNNNNNNNNNNNNNNNNNNNN
Ps124849	SNP_path_172617	T/G	33.3	A	B	B	B	B	B	B	B	NNNNNNNNNNNNNNNNNNNNTCAAGTGTGTATAAAATATTCGGAGCAAGGTGATAATAGAAATGAAGTAGTTATTCTTAGTTCTTATACGTTTTCCAAT[T/G]ATCACAAGACCTTATTTTATAGTAAAAAATTAGGTGAAGAAGGAAACTTTGGAAAAGGAAAATCCGAACCATAATCGATTATGACCTATAAANNNNNNN
Ps147019	SNP_path_154659	C/G	33.3	A	B	B	A	MD	A	MD	MD	NNNNNNNNNNNNNNNNNNNNNNNNNNNNNNNNNNNNNNNNNNNGTTTTGAAAATACAAAAAATGGAGTAGTTGGGGATCGAATACATGACCATTGTCAC[C/G]TTTTCTCTCGATTATTCAAAAATCGAGGGGTAANNNNNNNNNNNNNNNNNNNNNNNNNNNNNNNNNNNNNNNNNNNNNNNNNNNNNNNNNNNNNNNNNN
Ps106865	SNP_path_135415	C/T	33.3	A	B	B	A	B	A	B	A	NNNAGTACAAGATGGTGTCTTCTAAAGTCTCCCAGTTTAGTGGCATTTTCTGAATGTTACTCATAATCTTCAACTCAGGCTCCGTTTGATTATGAGATC[C/T]TTTCACTTCTACTCAAATACTCTCCCAAATATTTATAAGAATCAACATTTTAGACGAGACAAATTTCAAGAATACAAACCAAAAACTCCATCACTCATA
Ps158908	SNP_path_132317	A/T	33.3	A	B	B	A	MD	A	MD	A	NNNNNNNNNNNNNNNNNNNNNNNNNNNACTTGCATTTTCATTCCCCATTTTTTACATTATGGTCACACCATAACTGCTTTGCAACACGTGTTGAACACA[A/T]CGGTGCAACATTTTGTTTTGATATTCTAACATACACATCTTCAATGAAAAATCGCCATGTAGATGATTCTTTGCAATGNNNNNNNNNNNNNNNNNNNNN
Ps142627	SNP_path_111609	A/G	33.3	A	B	B	A	A	A	MD	A	NNNNNNNNNNNNNNNNNNNNNNNNNNNNNNNNNNNNNNNNNNNNNNNNNNNCATAGTAGTATATGAGTCCTATAATATTGACATGAGTTCCATCAAAGC[A/G]TTACATGAGTCCCATTAGAATGATGCATGAGCCCCATCAAGAAATATTTGANNNNNNNNNNNNNNNNNNNNNNNNNNNNNNNNNNNNNNNNNNNNNNNN
Ps127806	SNP_path_108409	A/G	33.3	A	B	B	A	MD	A	MD	A	NNNNNNNNNNNNNNNNNNNNNNNNNNNNNNNNNNNNNNNNNNNNNNNNNNNNNNNNNNNNNNNNNTGGTTTCTACATGAAGCATTTGATATTAGGAATG[A/G]AAATAAAGGTTTGTCCTCATGAGATCATTTTTTCTCTTAGAATAAGGATTTCTTTTACAAATNNNNNNNNNNNNNNNNNNNNNNNNNNNNNNNNNNNNN
Ps142560	SNP_path_101601	A/G	33.3	A	B	B	A	B	A	MD	B	NNNNNNNNNNNNNNNNNNNNNNNNNNNNNNNNNNNGACGAAAAAAATCCATTGGAAAAAATGGGCAGATTTATGCAAACCAAAGTTAGGGTGGGTCTTG[A/G]ATTCCGATATTTTATGGATTTCATTAAAGTTATGNNNNNNNNNNNNNNNNNNNNNNNNNNNNNNNNNNNNNNNNNNNNNNNNNNNNNNNNNNNNNNNNN
Ps141730	SNP_path_371023	A/T	33.3	A	B	B	A	B	A	A	A	NNNNNGTGTCTTTTAGTGTCTGCGACATGCGACATGACAACGTTTGTCTAAAATAAGACTTTTAGGTGGTTGGAGGTGATGTTCTGTTCTTTCTATGAA[A/T]TTTGTTACTCATTTTCTCGTATTTAGTTCGTTGAAAGGTAGGTTTATGATTANNNNNNNNNNNNNNNNNNNNNNNNNNNNNNNNNNNNNNNNNNNNNNN
Ps118442	SNP_path_151935	T/G	33.3	A	B	A	B	A	B	A	A	NNNNNNNNNNTTGGGTGCTACTGTCATAAGGGATGGGGGGTCGCCATTGGGATTGATGATGTTTGTGATATCATTACATGCTCATTATTAATATGAGAA[T/G]GAGTTAAACCATGACTCCCTATAAAATAGGTAGTCAAAAGTCTCTCCTAGTNNNNNNNNNNNNNNNNNNNNNNNNNNNNNNNNNNNNNNNNNNNNNNNN
Ps139289	SNP_path_358991	A/G	33.3	A	B	A	A	MD	A	A	B	CTTGATCATAACAACTTCAAAGATCATATAAAGATTACAAACAAAATGTGTTTGACAACTTACATCAGATCACAACGGAGCATATAAAAGGAACATGCA[A/G]ATAAGCTAATTAGAGGTCATAAGAGATATGTAAATCCACATAGCATATCATAAAAGAATNNNNNNNNNNNNNNNNNNNNNNNNNNNNNNNNNNNNNNNN
Ps130852	SNP_path_164815	A/G	33.3	A	B	A	A	A	A	A	A	NNNNNNNNNNNNNNNNNNNNNNNNNNNNNNNNNNNNNNNNNNNAGAGAATTGATGATCATACATTATTGTTGCAAATATATGTTGACCATATTATCTTC[A/G]AATCCAATAGTGAATCCTTATGTGAAGAATTCTANNNNNNNNNNNNNNNNNNNNNNNNNNNNNNNNNNNNNNNNNNNNNNNNNNNNNNNNNNNNNNNNN
Ps150086	SNP_path_52099	A/G	33.3	A	B	A	B	A	A	B	MD	NNNNNNNNNNNNNNNNNNNNNNNNNNNNNNNNNNNNNNNNNNNNNNNNNNNNNNNNNNNNNNNNNAGGATTGTACCGATGATTAAATTGACCGAGGATT[A/G]ACCGAGGATCTCTCTATCTCTCTATGCATAATCATCATACATACATATATTAATATAATTTCATATTTGCATATTCGCNNNNNNNNNNNNNNNNNNNNN
Ps141167	SNP_path_277153	A/G	33.3	A	B	B	B	B	A	B	B	NNNNNNNNNNNNCATTAAATATGTTTCTTTCACTATTGTTAATTATCGGATGCATTGTCTTCCTCTCCCTAAACATATGATTCATAAGATTGAGGTTAT[A/G]TTTAGATCTTTCTTGTGGAGTGGTAGTTCTAATGTAAGTAGGAAAAGTCNNNNNNNNNNNNNNNNNNNNNNNNNNNNNNNNNNNNNNNNNNNNNNNNNN
Ps163347	SNP_path_88498	C/T	33.4	A	B	B	A	MD	A	B	B	NNNNNNNNNNNNNNNNNNNNNNNNNNNNNNNNNNNNNNNNNNNNNNNNNNNNNNNNNNNNNNNNNNNNNNNNAAAGTGCTCAATTAACCAGACATATAT[C/T]CCAAATGAAACCCTCTTTCACACATACCCTAACATGACTAACAAATTAATCCTTCTAATTANNNNNNNNNNNNNNNNNNNNNNNNNNNNNNNNNNNNNN
Ps144607	SNP_path_84335	T/G	33.4	A	B	B	A	A	A	B	A	NNNNNNNNNNNNNNNNNNNNNNNNNNNNNNNNNNNNNNNNNNNNNNNNNNNNNNNNNNNNNNNAAACTTATTGCAACAGCATCATCTAAGAGTTTGATC[T/G]GTATTTGGCAGGTTGTGATTTTGAAGTGCTATCATCTGTTCTGCAATCCATGCATACAAAGAAATCTTGAACTCCGTCACCGCAAATGTCCTGCCTGTG
Ps142277	SNP_path_52019	C/T	33.4	A	B	B	A	A	A	A	MD	NNNNNNNNNNNNNNNNNNNNNNNNNNNNNNNNNNNNNNNNNNNNNNNNNTAAAAGGGAGTGTACCTTGTTCAAAGGTGGTCATGCTGATGATCATATCC[C/T]TGGTATTTGCATCAACCCAACTAAAGAAAACTTTANNNNNNNNNNNNNNNNNNNNNNNNNNNNNNNNNNNNNNNNNNNNNNNNNNNNNNNNNNNNNNNN
Ps139669	SNP_path_427954	A/G	33.4	A	B	B	A	B	A	B	B	NNNNNNNNNNNNNNNNNNNNNNNNNNNNNNNNNNNNNNNNNNNNNNNNNNNNNNNNNNNNNNNNNNNNNNATTAAACAACAACACATCATTAAGAAAAG[A/G]AAGACTAAGATAGTCCAATTGACCAACTAACCCTTTCTAAGAATTTTTCCTCTAGAANNNNNNNNNNNNNNNNNNNNNNNNNNNNNNNNNNNNNNNNNN
Ps162245	SNP_path_365567	A/G	33.4	A	B	B	A	A	A	A	MD	NNNNNNNNNNNNNNNNNNNNNNNNNNNNNNNNNNNNNNNNNNNNNNNNNNNNNNNNNNNNNNNNNNNNAATAAAGTATGAAGGACTCACCCCTTAATCT[A/G]CCATTTTGTATCATGGTTAAACCTTATTATGCAACTTCATCAACTTAAAGAACACCAATAATATGGAATCAATCAATATACCACCTAATGTGAGAGTAT
Ps125382	SNP_path_364498	A/T	33.4	A	B	A	A	A	A	B	B	NNNNNNNNNNNNNNNNNNNNNNNNNNNNNNNNNNNNNNNNNNNNNNNNNNNNNNNGAACTATATCTTCGGATTATATGATTCATAGCCATCAAATTATC[A/T]TTTGAGATTATGGATATTATTTCTAGTAGTAGTCCTTGTGTTCATTAAGGGGGATGTCCTACATATTGTTGANNNNNNNNNNNNNNNNNNNNNNNNNNN
Ps155382	SNP_path_353678	A/G	33.4	A	B	B	A	A	A	B	B	NNNNNNNNNNNNNCATATTCAGAGCGATCTAAAGAATCCCACATCACAGTCTAGTCAAAGTAAGCGCAATGGAAGAATGAAAGGTGAAGTCAACATGGG[A/G]TGTACACTACACGTGGGGCACGAGATCANNNNNNNNNNNNNNNNNNNNNNNNNNNNNNNNNNNNNNNNNNNNNNNNNNNNNNNNNNNNNNNNNNNNNNN
Ps128780	SNP_path_255810	A/G	33.4	A	B	A	A	A	A	A	B	NNNNNNNNNNNNNNNNNNNNNNNNNNNNNNNNNNNNNNNNNNNNNNNNTTCATCCTATCCAAAGCTTCTCGCAAATCCTCCATGCCTTCAAGATGAATA[A/G]TGGGTTATTTGACCACTACAAAAGACATATGCCTCTCATAAGCTTAAGGCATCTNNNNNNNNNNNNNNNNNNNNNNNNNNNNNNNNNNNNNNNNNNNNN
Ps111191	SNP_path_198638	A/T	33.4	A	B	A	A	A	A	A	A	NNNNNNNNNNNNNNNNNNNNNNNNNNNNNNNNNNNNNNNNTATTTGAATTGGTCTCTGAGAAACGATCATTTTTATTACTTCCATATTGTCACACGTTG[A/T]CGGTCTCTCAAATTTATGAGACAAAAATTTCCTTCTAGTTTTTCCTTGCTATAGAAGGTTTTCCATACAAAAAAGTNNNNNNNNNNNNNNNNNNNNNNN
Ps152798	SNP_path_117880	A/T	33.4	A	B	B	A	B	A	A	A	NNNNNNNNNNNNNNNNNNNNNNNNNNNTAAGGAACACTAGATAGAATCTGCAATACAATAATGTTTACCTTTTTCACCTTCTTGTTATCCTCATCTGCA[A/T]GACAATATAAAAGAATCCTAAGTTAACATCACATTATTATTTAGTTATAACCAAAAGATATACTAAATGTTCTAGAATTAATACCTTTATCACCCCACA
Ps127846	SNP_path_114828	T/G	33.4	A	B	B	A	MD	A	MD	MD	NNNNNNNNNNNNNNNNNNNNNNNNNNNNNNNNNNNNNNNNNNNNNNNNNNNNNNNNNNNNNNNNNNNNNNNNNTCAATGTACCAAGAAACATGCGACCA[T/G]AGATCAAATGGCTGATTTGGAGTGAACATGGATCCATGAATAAAATGAGGTATNNNNNNNNNNNNNNNNNNNNNNNNNNNNNNNNNNNNNNNNNNNNNN
Ps158522	SNP_path_328509	A/C	33.5	A	B	B	A	B	A	MD	MD	TTTGAAGAAAGGGATGAAGTGTTTTTTAAATCATAGAGCACATGAGTATCTCATGGCCTTATGGTTCTAAATTTCTTAGAAACATGTGCGATGAACCAG[A/C]CCAGCCAGGCTTTAAGTTATCAAACAAAATCGNNNNNNNNNNNNNNNNNNNNNNNNNNNNNNNNNNNNNNNNNNNNNNNNNNNNNNNNNNNNNNNNNNN
Ps160794	SNP_path_249335	A/G	33.5	A	B	B	A	B	A	B	A	NNNNNNNNNNNNNNNNNNNNNNNNNNNNNCATGTTTGCTGAGTACAAGTTTATCACCCATGAAGAGATTTTTAATTTTCTACAAACATAATTTATTTTT[A/G]ATTCTCTCTAATCAAAGAGCTCTAGAACGGGCGCCAATGGGGATTACCCCTAATTGGGAGACGAAGGTAAAGAAAGAGAATTTAGCCAATTTTACAATT
Ps120691	SNP_path_96619	T/G	34	A	B	B	A	B	A	A	B	NNNNNNNNNNNNNNNNNNNNNNNNNNNNNATTATAGCTTCTCTTATGCGAAAACCATATATATCCAAACCCCTATTTTCTCTATGTACAAAAAGTTTTA[T/G]CACATACCATGTTTGGGATGGGAGAAAGTATTNNNNNNNNNNNNNNNNNNNNNNNNNNNNNNNNNNNNNNNNNNNNNNNNNNNNNNNNNNNNNNNNNNN
Ps137843	SNP_path_91928	C/T	34	A	B	B	A	B	A	B	A	NNNNNNNNNNNNNNNNNNNNNNNNNNNNNNNNNNNNNNNNNNNNNNNNNNNNNNNNNNNNNNNNNNNTATACAACTTGTCTATACAAAATTAATATTAG[C/T]CTCTCCCATTTTCTCACACCCTTTTACATATATATCTAATCCAACACTTTAACTTCATAAAAACTAATCTTTAGTTTTCTCAACAAANNNNNNNNNNNN
Ps122816	SNP_path_76184	C/T	34	A	B	B	A	B	A	B	A	NNNNNNNNNNNNNNNNNNNNNNNNNNNNNATAAACAAATAATTTGATCCATAAACTCTACACATGTCACAATTCAGACTCAATTAAATGTAGGAATATG[C/T]AAAAGAGCTAATGAAACTATTAAAACCAACAAAAAAANNNNNNNNNNNNNNNNNNNNNNNNNNNNNNNNNNNNNNNNNNNNNNNNNNNNNNNNNNNNNN
Ps117963	SNP_path_73192	A/G	34	A	B	B	A	MD	A	MD	MD	GCTTAGAATCATTCTTATTTCTTAAGAGATTTAGGTTTATGTTTGGTTTTAATCGTGCGAGGAAGATGAAGGTATGATTAGAGAAGAGAGAACGAGAGC[A/G]GCTGACATGAGCGTTTCAGTTGTAGGGTTCCTTTCGTGAACTTTTATTTTGCTTTTGTGAAGTCTCGGTNNNNNNNNNNNNNNNNNNNNNNNNNNNNNN
Ps146715	SNP_path_66721	C/T	34	A	B	B	A	B	A	A	A	AAGACTACCTATACATGAAAAATAAGGGCACCCCACATTGATTAACATTGTCATTCTTAGGGGTCTATTACGCCAATGCTTATGTATTGTAACACATTA[C/T]AATTACCTGCTCGGGCATCTGATGTGATTTCATCTTTGTTTTCAATTCAANNNNNNNNNNNNNNNNNNNNNNNNNNNNNNNNNNNNNNNNNNNNNNNNN
Ps142348	SNP_path_6268	T/G	34	A	B	B	A	B	A	B	A	NNNNNNNNNNNNNNNNNNNNNNNNNNNNNNNNNNNNNNAAAAGCAAAAAGAGAAAGGAACGAAATCGAACTTGATTTGCTCGTTAATAGCAGCTTCAGA[T/G]TCTCCATGAAATTTATGGCGAGCAAGAGANNNNNNNNNNNNNNNNNNNNNNNNNNNNNNNNNNNNNNNNNNNNNNNNNNNNNNNNNNNNNNNNNNNNNN
Ps157631	SNP_path_61328	C/T	34	A	B	B	A	A	A	B	MD	NNNNNNNNNNNNNNNNNNNNNNNNNNNNNNNNNNNNNNNNNNNNNNNTTTAAAAGAAAAATTAAGTACTGCACCTGTAATCACTACACCCGGTAGGACA[C/T]TCAATTTTGAAGTCATGTGCGATGCAAGTGATTACACGNNNNNNNNNNNNNNNNNNNNNNNNNNNNNNNNNNNNNNNNNNNNNNNNNNNNNNNNNNNNN
Ps132808	SNP_path_55731	T/G	34	A	B	B	A	B	A	A	B	NNNNNNNNNNNNNNNNNNNNNNNNNNNNNNNNNNNNNNNNNNNNNNNNNNNNNNNNNNNNNNNNNNNNNNNTCATGTCCAAGATGGTAACTAGGTGAAA[T/G]CAAAACTCAACGTAAATATTTATATATGGCATACCATAGGAGATTCTACCAAGAGATAATTTTTGGTNNNNNNNNNNNNNNNNNNNNNNNNNNNNNNNN
Ps150059	SNP_path_47771	A/T	34	A	B	B	A	B	A	B	MD	NNNNNNNNNNNNNNNNNNNNNNNNNNNNNNNNNNNNNNNNNNNNNNNNNNNNNNNNNNNNNNNNNNGAGTTCCATAATGAAGAAGATCTAAAATGACCT[A/T]TAAATATTAGGAAGTATCAAATCAAGACTAAAGATCAACAAATAAGAAACTAAAAAGAAGACANNNNNNNNNNNNNNNNNNNNNNNNNNNNNNNNNNNN
Ps127466	SNP_path_454763	A/T	34	A	B	B	A	B	A	A	B	NNNNNNNNNNNNNNNNNNNNNNNNNNNNNNNNNNNNNNNNGAATCATGACTTTCGTGCTTATCCAAGTGAACCATCTGAAATTATGCATTGTAACACAC[A/T]CATATCTGATATACCAAAGTTTATCACTTCTTTAGANNNNNNNNNNNNNNNNNNNNNNNNNNNNNNNNNNNNNNNNNNNNNNNNNNNNNNNNNNNNNNN
Ps142137	SNP_path_441386	C/T	34	A	B	B	A	B	A	A	A	NNNNNNNNNNNNNNNNNNNNNNNNNNNNNNNNNNNNNNNNNNNNNNNNNNNAAATATTTGACTTATATTAAGCACTAAACGCAGTGACATTTGGAAACT[C/T]ATTTGTGTTTTCCTTCTATCCCTTTCATCAAAATGTTCAGCCAATAACACCATANNNNNNNNNNNNNNNNNNNNNNNNNNNNNNNNNNNNNNNNNNNNN
Ps146583	SNP_path_440369	C/T	34	A	B	B	A	B	A	B	B	NNNNNNNNNNNNNNNNNNNNNNNNNNNNNNNNNNNNTAAATATTAGGAAGTATCAAATCAAGACTAAAGATCAACAAATAAGAAACTAAAAAGAAGACA[C/T]GTGTCTTTGGATGAAAGGTTCTAGAAACCTNNNNNNNNNNNNNNNNNNNNNNNNNNNNNNNNNNNNNNNNNNNNNNNNNNNNNNNNNNNNNNNNNNNNN
Ps158704	SNP_path_439935	T/G	34	A	B	B	B	B	B	B	MD	NNNNNNNNNNNNNNNNNNNNNNNNNNNNNNNNNNNNNNNNNNNNNNNNNTACCAAAGCGGATTATGCCATAGGCTTCAATTTTGCACGGAATTCAGTTA[T/G]GCCAAAGGCTTTATTAAATGCTACCCGGACAAAGCCGATTATGCAAGAGGCTTCAGTTTTTCTTGGGCTTCAGCTAGGCCAGAGGTTNNNNNNNNNNNN
Ps129940	SNP_path_435572	C/T	34	A	B	B	A	B	A	MD	A	TTCTCGAATTCAAATTATAAGATGATTTCTTAATTTCATCATCATTACATTCCTTTGGAAGTTCCTTTATGAAGACTCTATCGCTAATCCTTTTAGGGA[C/T]AAAAGTTATGTCTTCTATTGTGACCCATAATTGTAAATCCACTAACATAANNNNNNNNNNNNNNNNNNNNNNNNNNNNNNNNNNNNNNNNNNNNNNNNN
Ps108306	SNP_path_431435	C/G	34	A	B	B	A	B	A	B	B	NNNNNNNCCATTTCAATAATGGGGAGTTTTTCCAAAACCTAGGGATCTAAACCAAAATTTTCGGTCAAATACCCTTAAGCCAATGGTAAATCCAAATCC[C/G]CCAACAAAATGATCATCTGTGGAATCAAGAAGACATTGGAAGAGGTAAAAAGGATTGTGGTTGGAACAACTATATGAGATATCATATGGATTTTTTAAT
Ps160941	SNP_path_428452	A/C	34	A	B	B	A	B	A	B	B	NNNNNNNNNNNNNNNTTTGGGTTTTGATTAAGAAAAGTTTTGTTTTTAGAATGAGTGAGAAAGAGAAATGGAAAATATAAAGGAATTCTAAAGAAAAAA[A/C]CCTAATGTTGGCATAATAGTGGTCCTAAAGTTAGGATANNNNNNNNNNNNNNNNNNNNNNNNNNNNNNNNNNNNNNNNNNNNNNNNNNNNNNNNNNNNN
Ps110211	SNP_path_426213	A/C	34	A	B	A	A	A	A	A	MD	NNNNNNNNNNNNNNNNNNNACACAAATTCCCTCATATTCCAAGTTCCTCAAAGAGATCTTATCAAACAAGAAAAAACTTGAAGAGGACGAGACAATGTC[A/C]CTTACTGCAGAGTGTAACGCCATTATCCNNNNNNNNNNNNNNNNNNNNNNNNNNNNNNNNNNNNNNNNNNNNNNNNNNNNNNNNNNNNNNNNNNNNNNN
Ps129844	SNP_path_422032	A/T	34	A	B	B	A	B	A	A	B	NNNNNNNNNNGTGACTTATCATGGAACTCATTTACAAATGGATTGGTTTTTCCTGGAGATGGTTTAGGTGGTGGGGTTGAAGTTGTTGATTCAACTATG[A/T]GTTTAGTTGGAACAGGCGATGGTGTAGCTTGTGAAATGTNNNNNNNNNNNNNNNNNNNNNNNNNNNNNNNNNNNNNNNNNNNNNNNNNNNNNNNNNNNN
Ps127255	SNP_path_40880	T/G	34	A	B	B	A	B	A	A	B	AAACCCTATCAATCGCAAACGCCTTAAGGACTACTCAAATAACAAATACATTATAAATGTAACATACCTTATAGTTTGTTTCATGATTTGCAAGAAATA[T/G]CAAGTTGAAACACTTGATTTGGATGAAAAAATGAGNNNNNNNNNNNNNNNNNNNNNNNNNNNNNNNNNNNNNNNNNNNNNNNNNNNNNNNNNNNNNNNN
Ps162282	SNP_path_407752	A/T	34	A	B	B	B	B	B	B	A	NNNNNNNNNNNNNNNNNNNNNNNNNNNNNNNNTAACCAAAAATCCTCTTGATCCATCTGTCAAACTGCATCAAGATACAAGTGCACCCTTTGAGGATAT[A/T]CTCAGCTATAAAAGATTGGTTGGGAAATTACTCTACCCCACAACCACTCGACCCGACATTGCATTTGCGACTCAACAANNNNNNNNNNNNNNNNNNNNN
Ps144873	SNP_path_405038	C/T	34	A	B	B	A	B	A	B	B	AAGGAAATGGGAAATGAAAAGGTTGTATATAGGAGAAAATATGAATATATTAAATAATATGTGCTAAAATATATAAGAGCAAAATCAAAACCACTTGGG[C/T]TTCTCGCATCAACACACATTTAGACATATGACTCCATGCATAANNNNNNNNNNNNNNNNNNNNNNNNNNNNNNNNNNNNNNNNNNNNNNNNNNNNNNNN
Ps106495	SNP_path_397388	A/G	34	A	B	B	A	MD	A	A	A	NNNNNNNNNNNNNNNNNNNNNNNNNNNNNNNNNNNNNNNNNNAATTATCATAATAGATCATAATAGCTTTTTGAATCAGACAATGCAACTCTAGAAGCA[A/G]ATTACATAACCAACAAGATCCTAACACCACATGTGCAAAACAATTGTATTCAACCTCAACACTAGAGCGNNNNNNNNNNNNNNNNNNNNNNNNNNNNNN
Ps113683	SNP_path_39224	A/C	34	A	B	B	A	B	A	B	B	NNNNNNNNNNNNNNNNNNNNNNNNNNNNNNNNNNNNNNNNNCTAAAAAAGTATGGAGACTTCTTGCTGAACCTAACTCTATGGTCTAAAATCCTAAAAG[A/C]TAAATGTTATCCTAACTTTGACATCCTCCAAGCTAACCTGGGGAGAAGGCCTAGNNNNNNNNNNNNNNNNNNNNNNNNNNNNNNNNNNNNNNNNNNNNN
Ps160905	SNP_path_389217	T/G	34	A	B	B	A	B	A	B	B	CATACAAAGAAAGTAGAAAACCAAAAAAAATTAGAATGAACGTCCCACCCCATATTGGTAGCTAGTCACTCCAAAGGACGTGGTGGGTCCATCACACGT[T/G]GTGGGAACTGCATCCATTAGTCAATAGAATATAATATTTTAAATAATNNNNNNNNNNNNNNNNNNNNNNNNNNNNNNNNNNNNNNNNNNNNNNNNNNNN
Ps151563	SNP_path_388950	C/T	34	A	B	B	A	B	A	A	B	NNNNNNTCTCTCTCTCTCTCTCTCTCCTATGTGATGAAGCCAAGTGTCTTAGGTGACCCATTTTGAGTTATTAGTGCATGTGTGAAAAAAAGATTCCAA[C/T]GGTCTTTTATAGGTCCACTTTTGCCAACTAGGTTCTGGTTTTCATCGAATGNNNNNNNNNNNNNNNNNNNNNNNNNNNNNNNNNNNNNNNNNNNNNNNN
Ps119942	SNP_path_388498	C/T	34	A	B	A	A	MD	A	MD	A	NNNNNNNNNNNNNNNNNNNNNNNNNNNNNNNNNNNNNNNNNNNNNNNNNNNNNNNNNNNNNNNNNNNNNNNCCATCAGAGTCAACCCTTATGATAATGA[C/T]TCTTTAGTCATCACTGTGCAACGTGAAAACTGGGATATCAAGTGAGTCTTCNNNNNNNNNNNNNNNNNNNNNNNNNNNNNNNNNNNNNNNNNNNNNNNN
Ps112121	SNP_path_382932	T/G	34	A	B	B	A	B	A	A	B	NNNNNNNNNNNNNNNNNNNNNNNNNNNNNNNNNNNNNNNNNNNNNNGTAAATGAGTTCCATGATAAGTCACCAAAGTTGGCTGCATTGGAGGCATCTAA[T/G]ACCAAAAATTATCTCTTGGTAGAATCTCCTATGGTATGCCATATATAAATATTTACGTTGAGTTTTGNNNNNNNNNNNNNNNNNNNNNNNNNNNNNNNN
Ps132216	SNP_path_380319	T/G	34	A	B	B	A	B	A	A	B	NNNNNNNNNNNNNNNNNNNNNNNNNNNNNNNNNNNNNNNNNNNNNNNNNNNNNNNNNNNNNNNNNNNGTGAGGGAGATTCATGCACTCATTATGTTAGA[T/G]ATAAGAAGACTATATCTTTGCTTAACCCTAGAAATACAAACATCTTAAACCTNNNNNNNNNNNNNNNNNNNNNNNNNNNNNNNNNNNNNNNNNNNNNNN
Ps134412	SNP_path_375199	T/G	34	A	B	B	A	B	A	B	B	NNNNNNNNNNNNNNNNNNNNNNNNNNNNNNNNNNNNNNNNNNNNNNNNNNNNNNNNNNNNNNNNNNACTCATTAACCGGTAGGTGTAATCCCATCTTTG[T/G]TGTCTGTCTTCACTCAGTGTTCAGTGTTGATATTCCATCCTTTTGCGTGAATACTCGCTCAGCGTTTGCTTANNNNNNNNNNNNNNNNNNNNNNNNNNN
Ps160201	SNP_path_371612	T/G	34	A	B	B	A	B	A	B	MD	NNNNNNNNNNNNNNNNNNNNNNNNNNNNNNNNNNNNNNNNNNNNNNNNNNNNNNNNNNNNNNNNNNNTAAATGACCAATTCCCATTTCGTTCCATATTT[T/G]GTTAGATTATTGGAATGGGATGAGAACTTTACTGGTGTAGGAATGTAAAAATTAAAAACAANNNNNNNNNNNNNNNNNNNNNNNNNNNNNNNNNNNNNN
Ps127000	SNP_path_355935	A/C	34	A	B	B	A	B	A	A	B	ATTTTTAACACCCAAAATCCTAATCTATTGCTCAAGGAAACACACGTTCATTTCAGATAGAAACTAAAATTAACCCTAATTTTGCAGAAAAGGACCACA[A/C]ACAAATCATTCACATGAAAACTGGAAAATAAAATTCAAAAACGNNNNNNNNNNNNNNNNNNNNNNNNNNNNNNNNNNNNNNNNNNNNNNNNNNNNNNNN
Ps115306	SNP_path_351975	C/G	34	A	B	B	B	B	A	B	B	NNNNNNNNTAATCGATTAGAACATCAACTTAATCAATTATGTTATGTTAGAAAAGAAAACCCTAATATGCTGCATCACTTAATCAATTAACAAGTTTAC[C/G]TAATTAATTATGAGATGATATTCTTGCTTTAGTGATTAGATGAAGGACTTAATTGATTAGACAATNNNNNNNNNNNNNNNNNNNNNNNNNNNNNNNNNN
Ps161252	SNP_path_350727	A/T	34	A	B	A	A	A	A	B	A	NNNTTCTCAATTCCATGGACAACAAGACCGGGAAAGTTGTAATCAATGGATGGAAACATCCTACTACCAAAGTCGATGGTGGTATTGAATTTGTGAAAC[A/T]TGAGAAGGATTTGGAAACTGTTGAAGATNNNNNNNNNNNNNNNNNNNNNNNNNNNNNNNNNNNNNNNNNNNNNNNNNNNNNNNNNNNNNNNNNNNNNNN
Ps158565	SNP_path_348954	T/G	34	A	B	B	A	B	A	A	MD	NNNNNNNNNNNNNNNNNNNNNNNNNNTTGAAGCTAACCTAAATGAGTGCCAATCAGACATCACAATGATGACCCCCACTAACATAAAGGAAGTACAATA[T/G]GTCGCCTCGCCGCCCTATCTCGTTTCCTTTCCTGCACANNNNNNNNNNNNNNNNNNNNNNNNNNNNNNNNNNNNNNNNNNNNNNNNNNNNNNNNNNNNN
Ps119646	SNP_path_343330	A/C	34	A	B	B	A	B	A	MD	MD	NNNNNNNNNNNNNNNNNNNNNNNNNNNNNNNNNNNNNNAATCATTTGAGAAGTTTCTTCATTCTCTATCAAATGATCATGTCTTCACCATATTGATTGT[A/C]TTCATCATAACATATTCATTGAAAGCTTAAATTTACACCTTAGTGCTCATATGTCAAACTCATTAACCTCATAAAGACCACCGGTCNNNNNNNNNNNNN
Ps134248	SNP_path_339619	A/G	34	A	B	B	A	B	A	A	B	TCCAGGAGTATGAGATATCACACATCCACCTCTTTTTCTGTATTCTGCTTCAATTAGTCTTGGATCTGTAGAGCCTGCGATGTTTTGCCAAAGAAACTC[A/G]AAAGCTTTCTTTTGGTGCACGTGCAGCTTGTCTTTGAGTTCTGGAATTAGCGACCAAACGCTNNNNNNNNNNNNNNNNNNNNNNNNNNNNNNNNNNNNN
Ps163247	SNP_path_339167	C/T	34	A	B	B	A	B	A	B	B	NNNNNNNNNNNNNNNNNNNNNNNNNNNNNNNNNNNNNNNNNNNNNNNNNTTGATTACATAAATGAAGAAAAACAGACCCGTAACATGATTGATTGACGT[C/T]TCAGGTTAACACGCCTTAGTTAAACAAAGGACACATGGACACTGACTCATCGGGTGGGGGACTCGCCNNNNNNNNNNNNNNNNNNNNNNNNNNNNNNNN
Ps119570	SNP_path_328826	C/T	34	A	B	B	A	MD	A	MD	MD	NNNNNNNNNNNNNNNNNNCATTTGATTTGGGCAGGTTTTGTTGTATACAAAGAAACAATAAGTTAGCATGTTAATAGAAATAAGGACAAACTAAAGGAG[C/T]CAAACCAAGAAAGCAAAAGCTGGCTATTAATTTTTGAAGAAAACATAGCAGAATTTACATCAGAATGTCCAAACCNNNNNNNNNNNNNNNNNNNNNNNN
Ps129228	SNP_path_326514	C/T	34	A	B	B	A	B	A	B	B	GATCTTTGATCACGCCATACTTATCCTTCTTCTCCCCTTATTAATTTTCTAAAATAAGCAGGATTTTCAAAATATTTAGTCATAAGATTTCAAATTCTC[C/T]CTCTTCAGCTTTATGTCAGCTTAGTGTGTCACTAGACTCGTGTGTAATTCCTCATTATTTGACTTTAGTCCTTCTTCCCCGTTATGCACCAAGGAAAAC
Ps106266	SNP_path_314551	A/G	34	A	B	B	A	B	A	B	B	NNNNNNNNNNNNNNNNNNNNNNNNNNNNNNNNNNNNNNNNNNNNNNNNNNNNNNTTTTTTTGCCATTCACACAAATCTTAACTAGAATCAAATACCACA[A/G]AGCTCAATTGAAGCATTACATTTTACATCCTTAGATTTCTTATATATGTTATATGANNNNNNNNNNNNNNNNNNNNNNNNNNNNNNNNNNNNNNNNNNN
Ps139030	SNP_path_313606	A/G	34	A	B	B	A	B	A	B	B	NNNNNNNNNNNNNNNNNNNNNNNNAGCTCCTTTAGAAATTCAAGGAACAATTGATTAAGGATGACAATTTCCAAAAACTCATAAGCGTAATACAGTCAA[A/G]TCCAGAGGCACACAAAAGCTTTCAAGCCCTAAATGGCCTAATTTTCTTCATAGGGAAATTGTTCATTCCAAGCACCTCTCCTTTAAAGCATGTCCTGTT
Ps161715	SNP_path_313546	A/G	34	A	B	B	A	B	A	B	B	NNNNNNNNNNNNNNNNNNNNNNNNNNNNNNNNNNNNNNNNCCCGTAACAATAACCTTGTTCAATTGTTTGTCCACGTTGTATGTCTCGATATCTACAAG[A/G]TTACATAGATTTTTAGTTGTTATATGTTGTAGATAATAGAGAACAAAAANNNNNNNNNNNNNNNNNNNNNNNNNNNNNNNNNNNNNNNNNNNNNNNNNN
Ps155229	SNP_path_312893	C/T	34	A	B	B	A	B	A	B	MD	TATATTGTAAGATGGTAATGAAACGTCTTCTTAATAGGATAAAAAATTCTATAGTATTGGCTCTGTCGGTCAATACCTTAATTTATTAGCGAATAATCA[C/T]GCGACATGATGAACGGGTTCCCAAAAGATGAGTCAAATGATAAAAATNNNNNNNNNNNNNNNNNNNNNNNNNNNNNNNNNNNNNNNNNNNNNNNNNNNN
Ps123625	SNP_path_312223	A/C	34	A	B	B	A	B	A	B	MD	GTAAATGATGATAATAATAAGTCATTTTTTCAGGATTTAAGAATGAGCTTAATTGATGGTTCATTGATCTATGAGACATGGAAATATTTACAACTACAT[A/C]TTAATTCTGACATACATAGCACAAAGCTTAACTAAAATGACTAGATGAAATACTGCTAGAGATAAAAAGGCAATTACACAAAAGAAGGATGGTGGAAGC
Ps131708	SNP_path_302876	C/T	34	A	B	B	A	B	A	B	B	NNNNNNNNNNNNNNNNNNNNNNNNNNNNNNNNNNNNNNNNNNNNNNNNNNNNNNNNNNNNNNNNNNGTACAATTCAAGAACTGCTTTATAAGTATTCCG[C/T]GGAATTCGAATTCTTTTTACCCTCAAATCCCTTTCTTTCTCCAACCTAAACCAAAACCCTCGTTTTCCATTGTCAGATACAGGAACAATCAAATCAGCT
Ps113400	SNP_path_299626	C/T	34	A	B	B	B	B	B	B	B	NNNNNNNNNNNNNNNNNNNNNNNNNNNNNNNNNNNNNNNNNNNNNNNNNNNNNNNACAGATTACTTGAACTTCATATGTGCTTCTACTCACAGTCAAAA[C/T]TTACTAAAGTTCTTTAACGAAACCTCTTTCACTTGTCCTGAATATTACAACATTGAAAANNNNNNNNNNNNNNNNNNNNNNNNNNNNNNNNNNNNNNNN
Ps138924	SNP_path_294934	T/G	34	A	B	B	A	B	A	A	A	NNNNNNNNNNNNNNNNNNNNNNNNNNNNNNNNNNNNNNNNATCTATATCGCTCCATAGTTGGCGTTATTCAGTATGTGTCTCTCACACGACCAGACACT[T/G]CCTTCAGGGTAAACAAAGCATGTTAATTTATGACATCTCCANNNNNNNNNNNNNNNNNNNNNNNNNNNNNNNNNNNNNNNNNNNNNNNNNNNNNNNNNN
Ps141272	SNP_path_294918	C/G	34	A	B	B	A	B	A	B	B	NNNNNNNNNNNNNNNNNNNNNNNNNNNNNNNNNNNNNNNNNNNNNNNNNNNNNNNNNNNNNNNNNNNNNNNNACAAGGAGTTTTTCAGTTTTGGCCTTC[C/G]CCAAACTTGCTTTGACTATCCATACCAGTTTCTCTCCTTGTCCAAAAATTCATACCTTATGGTTTTTGGGTGTGGTTTCAGTTCTANNNNNNNNNNNNN
Ps162150	SNP_path_290994	A/C	34	A	B	A	A	A	A	A	MD	NNNNNNNNNNNNNNNNNNNNNNNNNNNNNNNNNNNNNNNNNNNNGAGGAGATTGAAAGTATCATGACCCACTGCCACGACTCTCCCTATGGGGGGCATG[A/C]AAGCACATCAAAGAAATGCACAAAAATTATTCAAGCATNNNNNNNNNNNNNNNNNNNNNNNNNNNNNNNNNNNNNNNNNNNNNNNNNNNNNNNNNNNNN
Ps102094	SNP_path_290793	A/C	34	A	B	B	A	B	A	B	B	NNNNNNNNAATACATTAGAAATAATTGAGCTCAATACAATTATGATTCAAGATTCTAGCATTATTCAATTCTCAAGCACAAATATAACAAACAACAATA[A/C]ATCCGAAATCATCTAGGATGAAAAATGCAAGCATTAAAAAACTTAATAATTAACAAANNNNNNNNNNNNNNNNNNNNNNNNNNNNNNNNNNNNNNNNNN
Ps133999	SNP_path_288994	A/G	34	A	B	B	A	B	A	B	B	NNNNNNNNNNNNNNNNNNNNNNNNNNNNNNNNNNNNNNNNNNNNNNNTGAACCAATTCTCTGTTTCTGCTACAAAAGGCTCTAGCGATAACCGTGTTCT[A/G]ACAGGTGTATTGTTTGAACCTTTTGAAGAGGTGAAAAAGGAACTCGATCTTGTTCCTATTGTTCCACAAGATTCTATAGCTCGCCATAAATTCAATGTC
Ps103478	SNP_path_281261	T/G	34	A	B	B	A	B	A	B	A	NNNNNTGATACCTCATAGGGTGAAATGATATTTTGGAGGATGCGATGGTGCTCTTAAGGGTGTAATGATACTTTGCAGGGCACAATTATACTCTATACA[T/G]AATAATGATATATTATATCGTGCAAAGCATGATTTTTTAAAGATAGTACCCGATTAGTAAATATGGTGTCTTGTTGAAAACCCATGCCCTTAGATGGGA
Ps116746	SNP_path_264979	C/T	34	A	B	B	A	B	A	B	B	NNNNNNNNNNNNNNNNNNNNNNNNNNNNNNNNNNNNNNNNNNNTCATCCTATTAGGGATAGCACTCAACTTACCCGGGAACTTTCTCTCGGGATCATCA[C/T]CGGTCACCAATGTTCTTCGAGAAGTCGAAATATCTATGGAAGTAAACTCTTCNNNNNNNNNNNNNNNNNNNNNNNNNNNNNNNNNNNNNNNNNNNNNNN
Ps138694	SNP_path_254224	A/C	34	A	B	B	A	MD	A	MD	MD	NNNNNNNNNNNNNNNNNNNNNNNNNNNNAAGAAAGTCCATCTTGGAGAATTCAGAGAATGAGACCCCATGCTCAAGAAGATCCTACTTGTACACAAGGA[A/C]TCGTGTGGGAATGGACTCCCAATTATGAAGNNNNNNNNNNNNNNNNNNNNNNNNNNNNNNNNNNNNNNNNNNNNNNNNNNNNNNNNNNNNNNNNNNNNN
Ps150979	SNP_path_247657	A/G	34	A	B	B	A	B	A	B	B	NNNNNNNNNNNNNNNNNNNNNNNNNNNNNNNNNNNNNNNNNNNNNNNNNNNNNNNNNNNNNNNNNNNNNGCACCATCACTTTCATAACCATCTTCATTA[A/G]AGGCAACCACAATCTGAAGAAAAAAAAGTGCATTTCTCCCTCTTTTGGGGCAAACCTTCTTGAAGTGACCATGTTTGTGATAAGTTAAAAATTTAAAAT
Ps126445	SNP_path_240563	C/T	34	A	B	B	A	B	A	B	MD	NNNNNNNNNNNNNNNNNNNNNNNNNNNNNNNNNNNNNNNNNNNNNNNNATTTCCCATTATTCACACCATCTCTAATAAACTATTACAAAAGTTACATTT[C/T]AGTCCCTATGCAAAACAGTTCTAACTGCAAACTATCACANNNNNNNNNNNNNNNNNNNNNNNNNNNNNNNNNNNNNNNNNNNNNNNNNNNNNNNNNNNN
Ps128669	SNP_path_23849	A/G	34	A	B	B	A	MD	A	A	A	NNNNNNNNNNNNNNNNNNNNNNNNNNNNNNNNNNNNNNNNNNNNNNNNNNNNNNNNNNNNNNNTCTATATATAAATCATACTTGTCTGAGTCGATTGAA[A/G]CTCTCCCATTATCCGATCCATGACCTAAAAAAATGTGATGATCTGATTCAAGAAGANNNNNNNNNNNNNNNNNNNNNNNNNNNNNNNNNNNNNNNNNNN
Ps162668	SNP_path_238166	A/G	34	A	B	A	A	A	A	A	MD	NNNNNNNNNATTTATTTGGTCTTGTGAAAACTACATCAATCAATGGAAAAAAAATATGGATTAGAAGGGAGAAAAAAGAGGGTCGCAAAGAACCGTCGA[A/G]GGAAGAAGATTGGAAAGTGCCACCAAGACGGTAGTGAGCAAGCAAAACCCGGAGATAGATTGGTTAAAACAAATTCATCTAAAATGTGATGATGAATAA
Ps162091	SNP_path_237702	T/G	34	A	B	B	A	B	A	A	MD	NNNNNNNNNNNNNNNNNNNNNNNNNNNNNNNNNNNNNNNNNNNNNNNNNNNNNNNNNNNNNCCCCACTTATAAACACATATTTAGGTTATAGATTATCT[T/G]ATGTAAAACTCGTAACACTATCCGAATTGTTAATCTCAGAAATCTTTCTTAATAATTTCTCTTATNNNNNNNNNNNNNNNNNNNNNNNNNNNNNNNNNN
Ps131319	SNP_path_236592	C/T	34	A	B	B	A	B	A	A	MD	NNNNNNNNNNNNNNNNNNNNNNNNNNNNNNNNNNNNNNNNNNNNNNNNNNNNNNNNNNNNNNNNNNNNNNNGAAACAAAATTATGCAACCAATAAAACC[C/T]TTTACATATCATAGGATCCTCTTAACTGGTGCCAAGTGACACACTTTTGGTCTCTCCATGAATCTANNNNNNNNNNNNNNNNNNNNNNNNNNNNNNNNN
Ps162088	SNP_path_233269	A/G	34	A	B	B	A	B	A	B	B	NNNNNNNNNNNNNNNNNNNNNNNNNNNNNNNNNNNNNNNNNNNNNNNNNNNNNNNNNNNNNNAACGAATTATTCATTGGGAAGTTACTTCTCAAACCCC[A/G]CGTTTCTTTTTTGTCCAGGAAAGTAAACTCGGGAAGACGAAAAGCTAAAGATCGAANNNNNNNNNNNNNNNNNNNNNNNNNNNNNNNNNNNNNNNNNNN
Ps162086	SNP_path_231015	A/C	34	A	B	B	A	B	A	A	A	NNNNNNNNNNNNNNNNNNNNNNNNCATCTGACACTTTTCACACCGGCTTATAAATTGCGCACAATCTTGAAACATGCTTGGCCAATAATATCCTACTCT[A/C]AATATATTTCCTGATAATGCTTATCCTCCAATATGATTTCCCCAAACTCTTTCATGNNNNNNNNNNNNNNNNNNNNNNNNNNNNNNNNNNNNNNNNNNN
Ps163629	SNP_path_222458	A/G	34	A	B	B	A	B	A	B	MD	NNNNNNNNNNNNNNNNNNNNNNNNNNNNNNNNNNNNNNNNNNNNNNNNCAATTGCTCCATAATGAATTTGTTCTCCAATCTACAAAAATGAATAAAGTT[A/G]TTTTTGAGACACAACATATGAGTTAATTACTTGGNNNNNNNNNNNNNNNNNNNNNNNNNNNNNNNNNNNNNNNNNNNNNNNNNNNNNNNNNNNNNNNNN
Ps143130	SNP_path_214165	A/G	34	A	B	B	A	B	A	A	B	NNNNNNNNNNNNNNNNNNNNNNNNNNNNNNNNNNNNNNNNNNNNNNNNNNNNNNNNNNNNNGTTAACAATAAAAAAACTACTAAATAGTTTCACAAGCC[A/G]AAACAAGTATTACGGGTATAGTCAATCACAAGATCTCAACTTACAGTTGCATTCTGTTGGGCTGGCAACCGACCTGCCAGTACAAGCTTTGGCACACTA
Ps116428	SNP_path_208709	C/T	34	A	B	B	A	B	A	B	A	NNNNNNNNNNNNNNNNNNNNNNNNNNNNNNNNNNNNNNNNNNNNNNNNNNNNNNNNNNNAATAGATATCAAATATGGTATAAAATTGAAATTTCCGCCC[C/T]GTTAAAATTAAGCTGCAAACTTAAACAAAAATCTACTTCTACACTATACTTTAGAACCAATCATATGAGAAAAGTGTAAACAAATTCATAAATCGTAAC
Ps124925	SNP_path_199119	C/T	34	A	B	B	A	B	A	MD	B	NNNNNNNNNNNNNNNNNNNNNNNNNNNNCACACAAAAGGCACCAAAAGTTAGGGATGGATTGATCAACATATCTCTCATTTAGTTAGAAGATAGAAAGA[C/T]AAGGCATGATAGTATTACCAATGTCAAAACACTGACCAATCAACCTGCATGACTAGAGGTGGCAAAACGGGCCCGGCTTGATAGGCATGCCTGTTTTGC
Ps111152	SNP_path_192552	A/G	34	A	B	B	A	MD	A	B	A	NNNNNNNNNNNNNNNNNNNNNNNNNNNNNNNNNNNNNNNNNNNNNNNNNNNNNNNNNNNNNNNNNNNNNNNNTATTAATCAGAAACTTGACACCACACC[A/G]GTTGCAATCATTGAGAAAGATTTGAACAACATGACGAAACTCCAATCTCTTGAAAACTCGTTATAAAGTTAGTGGAAGAANNNNNNNNNNNNNNNNNNN
Ps101859	SNP_path_186019	C/T	34	A	B	B	A	B	A	A	B	NNNNNNNNNNNNNNNNNNNNNNNNNNNNNNNNNNNNNNNNNNNNNNNNNNNNNNNNNNNNNNNAGACATTATACCTTCATCCTGAAAGAGTATCTTCAA[C/T]ACTTCTCCAGCCACATTTGACTGCAAGATTTGAAAGGAAAAAAACAAGTCAGGAGTAGTACATAGGAAGGATGAANNNNNNNNNNNNNNNNNNNNNNNN
Ps157219	SNP_path_185568	C/T	34	A	B	A	A	A	A	A	MD	NNNNNNNNNNNNNNNNNNNNNNNNNNNNNNNNNNNNNCAAATAAATTTGTTTACAAGGAATGCTACTAGAGAGAGAAAAGATTTGTATCAAGTTCTCCA[C/T]ATTAATTATTTTGTTGATTCCCTCTATTTGTACTNNNNNNNNNNNNNNNNNNNNNNNNNNNNNNNNNNNNNNNNNNNNNNNNNNNNNNNNNNNNNNNNN
Ps135599	SNP_path_182356	A/C	34	A	B	B	A	A	A	B	A	NNNNNNNNNNNNNNNNNNNNNNNNNNNNNNNNNNNNNNNNNNNNNNNNNNNNNNNNNNNATTCTGGTTTATTGAGAGTACCACAACAGAAAAGTATATA[A/C]AAATTTCTTATTGACAATATCTTCTGTATGCTTACATTCTCTGACATTTCTATACTATGACTATCTTTAACATGGAAACAAAGTAATTTCAAAANNNNN
Ps123196	SNP_path_179844	A/G	34	A	B	B	A	B	A	B	B	NNNNNNNNNNNNNNNNNNNNNNNNNNNNNNNNNNNNATTGAATCAGCTCAATTCCTTCGCAATGAAAATAAATCCAAAACAAACATCACATAATGCACA[A/G]TCCCGATTATTCACATTATTACAAGGGTATTTACGAAAAAATAAAAGTCCAGCNNNNNNNNNNNNNNNNNNNNNNNNNNNNNNNNNNNNNNNNNNNNNN
Ps108910	SNP_path_169610	A/G	34	A	B	B	A	A	A	A	A	TATTATGCAACTTCATCAACTTAAAGAACACCAATAATATGGAATCAATCAATATACCACCTAATGTGAGAGTATTATCATTAAGAGGAACCAAATGGC[A/G]ACAATACAAGAAAACCCTAGCATGACAATAATATAGATATTACAAAAGCAAAGTCCTGAGAGTTAAAAAGGGGAATTTGAACTACCAAGTCGCACCAAA
Ps133399	SNP_path_168041	C/G	34	A	B	B	A	B	A	B	B	NNNNNNNNNNNNNNNNNNNNNNNNNNNNGCGCACATATGACCTCCTTCATGCTAGCTTTCTTTTCAAACATCTTGAGAAAAGGTATGCTTATTGTAAAA[C/G]CGGATTCTACCCTAGACAGTAGGCCAGCTTGAAGTCCTCGTCAATGTCGTCATCCTTATGGTTAAGANNNNNNNNNNNNNNNNNNNNNNNNNNNNNNNN
Ps163604	SNP_path_154499	C/G	34	A	B	B	A	MD	A	B	B	NNNNNNNNNNNNNNNNNNNNNNNNNNNGCTACATAGAGCCTGTGAGCCGCTACAAGTGAGGCAGAAGTAAGGGCATGCTAAAACAATTCATTTGGAGCT[C/G]ATACATAACACATATGTGTCGCTACATACGTAGTATGTATTGANNNNNNNNNNNNNNNNNNNNNNNNNNNNNNNNNNNNNNNNNNNNNNNNNNNNNNNN
Ps126027	SNP_path_151932	A/C	34	A	B	B	A	A	A	A	A	NNNNNNNNNNNNNNNNNNNNNNNNNNNNNNNNNNNNNNNNNNNNNNNNNNNNNNNNNNNCGAAGCTGGTCTTTATCCACAAGCCTGAAAAGTGAAAACA[A/C]TGTCACCACTTTTGTCTTTCACAAAGCTGGATTGCATTCACATATTACATTTTTTTTTTACGTTAATCTCCATAAAATCACATAGTTAAGATTTNNNNN
Ps126021	SNP_path_149722	A/T	34	A	B	B	A	B	A	MD	B	NNNNNNNNNNNNNNNNNNNNNNNNNNNNNNNNNNNNNNNNNNNNNNNNNNNNNNNNNNNNNNNNNNNNNNNCTACGTGAAAGCCACGCCGCTAAAAAAG[A/T]ACGTTGTCACGTAATTTTTACATGATAAAATTGTGGCAGTGACAACTAATTGCTACATGCGCTACTGCGGTGTGNNNNNNNNNNNNNNNNNNNNNNNNN
Ps133301	SNP_path_149203	C/T	34	A	B	B	A	B	A	A	B	NNGAGGTCACAGTCAGAGAAACTGAGCATTATGCAGAGTCAAGCTTTTGTGAGGTCACTCCTTGCCTTCTGCCAGAACGAGCTATTGTAAGTCTGATTG[C/T]CTAAATTGCACTTCGATTAGTCTTGATTAGTTAATCTTTTTTTCAGCACAANNNNNNNNNNNNNNNNNNNNNNNNNNNNNNNNNNNNNNNNNNNNNNNN
Ps133269	SNP_path_141848	C/G	34	A	B	B	A	B	A	B	B	NNNNNNNNNNNNNNNNNNNNNNNNNNNNNNNNCGGATTCTACCCTAGACAGTAGGCCAGCTTGAAGTCCTCGTCAATGTCGTCATCCTTATGGTTAAGA[C/G]AATGATCTGATCAGTATGGTTTGACCAAAACAAAAAAAANNNNNNNNNNNNNNNNNNNNNNNNNNNNNNNNNNNNNNNNNNNNNNNNNNNNNNNNNNNN
Ps130684	SNP_path_13868	C/T	34	A	B	B	A	MD	A	MD	MD	NNNNNNNNNNNNNNNNNNNNNNNNNNNNNNNNNNNNNNNNNNNNNNNNNNNNNNNNNNNTTACATGTACATCATCTATTCATCTACTAGAAACTCTTAT[C/T]GTTGTATTGAAGAAATTTCACAATAAACTTTTGTTGGATATGTGACTTCCCACANNNNNNNNNNNNNNNNNNNNNNNNNNNNNNNNNNNNNNNNNNNNN
Ps161976	SNP_path_13227	T/G	34	A	B	B	A	B	A	B	B	NNNNNNNNNNNNNNNNNNNNNNNNNNNNNNNNNNNNNNNNNAAGCTTTACACCCAAACTTTGGAAAAAGAAGAGAGAAAATATAAGTTTAGAATTGGAA[T/G]ATGTGCAGTGTTAGTCCCCAAGGGCCANNNNNNNNNNNNNNNNNNNNNNNNNNNNNNNNNNNNNNNNNNNNNNNNNNNNNNNNNNNNNNNNNNNNNNNN
Ps133166	SNP_path_118234	A/G	34	A	B	B	A	B	A	B	B	NNNNNNNNNNNNNNNNNNNNNNNNNNNNNNNNNNNNNNNNNNNNNNNNNNNNNNNNNNNNNNNNNNNGATGAACATGAAGCTCAGATACAATTTGCTTT[A/G]GAACGGGGAATTCCAGCAACTCTTTCGGTCATTGGAACACAAAAGTTGACTTTTCCGGACAATGGTTTCGATTTGATCCATTGTGCACGATGCAGAGTT
Ps146366	SNP_path_372523	C/T	34	A	B	A	A	A	A	A	MD	NNNNNNNNNNNNNNNNNNNNNNNNNNNNNNNNNNNNNNNNGAAAAAAATATTGATTCATGTATGGGGTTTCTGAATCTGGTAGTGATACTCCTAATCCA[C/T]ATGCTGTTATTAATCATGATTATAGCAANNNNNNNNNNNNNNNNNNNNNNNNNNNNNNNNNNNNNNNNNNNNNNNNNNNNNNNNNNNNNNNNNNNNNNN
Ps107497	SNP_path_176452	T/G	34	A	B	B	A	B	A	B	A	NNNNNNNNNNNNNNNNNNNNNNNNNNNNNNTTATCGAATAACAACCTTGTGATTTGATAAACAATAACAAATGAGATTGATAAATTGATAAATCGAATA[T/G]AATGAGATTTACAGAAGGGAGAGAATNNNNNNNNNNNNNNNNNNNNNNNNNNNNNNNNNNNNNNNNNNNNNNNNNNNNNNNNNNNNNNNNNNNNNNNNN
Ps135013	SNP_path_77535	A/T	34	A	B	A	A	A	A	A	A	NNNNNNNNNNNNNNNNNNNNNNAGATGGTTTCATAAATCTCTACACAAATTGCAAATAGGTATAGGTAATCAGATCCATCAGAGAAGCAGGAAAATTCC[A/T]CGCTCTTGTCTACAATGACAAAATGGGTGTTAAAAGTAGAGTTGGACAAATGGGTTGGGTTTAGAGCTTTTGGNNNNNNNNNNNNNNNNNNNNNNNNNN
Ps127547	SNP_path_55134	A/G	34	A	B	B	A	B	A	B	A	GGGTACTTCTGACCGACCATGATCCAGGACGCCTAGTAATACATGAAAAATTATGACCAATGTCAGAGGCAAGAAGATGTTTTCAAAGCCCCAACGATT[A/G]AGTTATATGTACTGACATCCCCATGGTCGTTCTTATAATGAGTTCCAATATAATTTCTAAGAATNNNNNNNNNNNNNNNNNNNNNNNNNNNNNNNNNNN
Ps111362	SNP_path_236130	A/G	34	A	B	A	A	A	A	A	A	NNNNNNNNNNNNNNNNNNNNNNNNNNNNNNNNNNTATAGTACTACTTTTTGTCATCAACCATAAAAGTTGCTTATTAAATAAAGTTGTTCAAGCTTAAT[A/G]ATAAGCCATTTTTCTTCTGGCAAATATAGGTGACAGTGATTGGAGTATGTATNNNNNNNNNNNNNNNNNNNNNNNNNNNNNNNNNNNNNNNNNNNNNNN
Ps113343	SNP_path_282488	C/T	34	A	B	B	A	B	A	B	MD	NNNNNNNNNNNNNNNNNNNNNNNNNNNNNNNNGTATACTTAGAGTATACACATGTTTTTCACAGCTTTATTAAGTTTTTATTTAGCTCCTTCGAAACTG[C/T]AAAGCAATCCTAAAAAAATAGATTAATTTTCACCTTTGGTACTCAAATCTCTTTGGGTCTNNNNNNNNNNNNNNNNNNNNNNNNNNNNNNNNNNNNNNN
Ps139525	SNP_path_405088	A/G	34	A	B	A	A	A	A	A	MD	CAACTATTCTTGATGATCTCCATGTTGACTTGGCCATTCTGTTACACAACTATTGAACTGTGCTTGATGAACCCACACGCTTACACCCACCTAAAGATC[A/G]GGATCATTTGATTCCTCTTAGTAATGGAAGTAACCCCATGATGGTCAAACCCTATTCTATAAACATATTCATNNNNNNNNNNNNNNNNNNNNNNNNNNN
Ps161959	SNP_path_120145	A/C	34	A	B	A	A	A	A	A	A	NNNNNNNNNNNNNNNNNNNNNNNNNNNNNNNNNNNNNNNNNNNNNNNNNNNNNNNNNNNNNNNNNNNNNNNCTCATTCTCGCTCTCCATTCTTGATCAA[A/C]CTCTAAGTGCTCAAATAAATTATGGGTAGGTGGAGGAGTTGGAATGTCATGAGGGTTNNNNNNNNNNNNNNNNNNNNNNNNNNNNNNNNNNNNNNNNNN
Ps120776	SNP_path_115612	C/T	34	A	B	A	A	A	A	B	MD	NNNNNNNNNNNNNNNNNNNNNNNNNNNNNNNNNNNNNNNNNNNNNNNNNNNNNNNNNNNNNNNNNNNNNNNNAGACAAAGTTGTTAAAATATGTCCAAT[C/T]AGAACACTCAATGTATTTGGATGGAAAAGTGGGTTGGATAACTCATCTAATGTTGTTGCCTTCATCTTATTTGTGGCATGTCATTCTCTTAATNNNNNN
Ps153241	SNP_path_35737	A/T	34	A	B	A	A	A	A	A	B	TGAGAAGTGTTGCTATCTTATTATTGTTTCCAGAATCAACAGAAGAATCACCAAACACAATTACTGCTGGTACATTATTTCTAGTTTTACAAGCCACCA[A/T]GATAACATGGGTTATTAATATTGCCCATAGTACGCAAATGTATATAAGCCTCATGATATATAATAATGACTGTGTAAATNNNNNNNNNNNNNNNNNNNN
Ps130224	SNP_path_67124	A/T	34	A	B	A	A	A	A	A	B	NNNNNNNNNNNNNNNNNNNNNNNNNNNNNNNNNNAGAGGAAAGATTTTTGTGGGTTGATTTAATGAAGGCTATAATAAGACAGCAATTTACTATACACA[A/T]TCACATCTAGACCCACACCCCCACTAACTTGAAAACACTTTTTCTTTTCCACATTATAAATTACTTTAAAATAAAATTATAAATTGCTTTACANNNNNN
Ps144618	SNP_path_8674	A/C	34	A	B	A	A	A	A	A	MD	NNNNNNNNNNNNNNNNNNNNNNNNNNNNNGAAATGGGTCGAGGTTCATCGATGACCTATCGAGATAATTTTTCAGATGTCGGAGAGGCTGTCATATGGT[A/C]TTAGTAATTATAAAGGGAAGAACCTGATGTNNNNNNNNNNNNNNNNNNNNNNNNNNNNNNNNNNNNNNNNNNNNNNNNNNNNNNNNNNNNNNNNNNNNN
Ps120436	SNP_path_53851	C/T	34	A	B	A	A	A	A	B	MD	NNNNNNNNNNNNNNNNNNNNNNNNNNNNNNNNNNNNNNNNNNTTCTCTTGCGGGATCAAGAGCATTAGTTGTCATTTCAATATAAGCATTGGTGTTATG[C/T]TAAAAGACGATTTGAGCATACTTAGACGCTACCATAATTGGTACATAATTGTTCGAAGATTNNNNNNNNNNNNNNNNNNNNNNNNNNNNNNNNNNNNNN
Ps104751	SNP_path_264870	A/T	34	A	B	A	A	A	A	A	MD	NNNNNNNNNNNNNNNNNNNNNNNNNNNNNNNNNNNNNNNNNNGTGACATGAGAGGCTTTGTATATGAGTGTAATGCTTAGGGTATTATACATATGTTAT[A/T]ATTTGTCTTTCTCCAATTAGGGAGAAGTATTTATANNNNNNNNNNNNNNNNNNNNNNNNNNNNNNNNNNNNNNNNNNNNNNNNNNNNNNNNNNNNNNNN
Ps158639	SNP_path_390747	A/C	34	A	B	A	A	A	A	A	A	NNNNNNNNNNNNNNNNNNNNNNNNNNNNNNNNNNNNNNNNNNNNNNNNNNNNNNNNNNAATCGAAAAACCAAACAAAATTGACCTATGGTAAATCTTGA[A/C]TCAACTGGCAACCCATTCTATATTTCTTAATTTTAGGTTTTGACTCACTATTTCTTCTTTTTCAGGAANNNNNNNNNNNNNNNNNNNNNNNNNNNNNNN
Ps131328	SNP_path_238569	C/T	34	A	B	A	A	A	A	A	MD	NNNNNNNNNNNNNNNNNNNNNNNNNNNNNNNNNNNNNNNNNNNNNNGAGCAGTTCCTATCAATAGCTGACAATCAGTAGTGGCATGCCTTTGGAATCCA[C/T]AGATCTCGTAGTTTGGAGTCACAATAGCTACGATAGCTGGANNNNNNNNNNNNNNNNNNNNNNNNNNNNNNNNNNNNNNNNNNNNNNNNNNNNNNNNNN
Ps129335	SNP_path_343496	C/T	34	A	B	A	A	A	A	B	A	NNNNNNNNNNNNNNNNNNNNNNNNNNNNNNNNNNNNNNNNNNNNNNNNNNNNNNNNNNNNNNNNNNNNNNACCTCGATTCCTCTTGCAGACACCATGTC[C/T]GAGGATTATGCCTTGCTTCACCATAAAGTGGAATTTTCCCCAATGTAATACAAGGTTGATGTTGATACCCCTCTCAAGTACTTTTTCTAGATTGGNNNN
Ps159160	SNP_path_259398	C/G	34	A	B	A	A	A	A	A	A	NNNNNNNNNNNNNNNNNNNNNNNNNNNNNNNNTTCCCACGTAATAATGGTTGTCGACATTGAATTTCTCTTTGAATGGCCACGTTGTGAAGCACCTTCT[C/G]ATATAGGGTTTGAAGAAAGAGGGTAACAGATTATAGCTTCCTAATCTCATAAAGATTGAAAGTGACTTTAAGCATAATGGANNNNNNNNNNNNNNNNNN
Ps145570	SNP_path_80930	C/T	34	A	B	A	A	A	A	A	MD	NNNNNNNNNNNNNNNNNNNNNNNNNNNNNNNNNNNNNNNNNNNNNNNNNNNNNNNNNCGCTCGAAAAGTCAGGATTGGCCACTACCGACCGTTTGCCAC[C/T]GTCGCGACAATTATTTTTAAATACCAGTCGCTGTCACTGTCGCGGTCTGCCTCTAGCGGCTCTGTTGCACGTCNNNNNNNNNNNNNNNNNNNNNNNNNN
Ps127145	SNP_path_384059	A/G	34.4	A	B	B	A	B	A	A	B	NNNNNNNNNNNNNNNNNNNNNNNNNNNNAATAACAACCAATGCATTTATTTGACTGAAATCAGCAGCAGCAATAAAGAGTAGCTTCATCCACCCTCCAC[A/G]TGGATCATTATATTTCATCCATCCACATATGAAATTTGTGAAATTCTTTTATTTCAATTAAATTATAGCAAGACAAAAAGTGCCATTGTAGTCTGTAGA
Ps153192	SNP_path_336530	A/T	34.4	A	B	B	A	B	A	B	B	NNNNNNNNNNNNNNNNNNNNNNNNNNNNCAGAAGAAAGATGGCATCTTTTTCTGTAATCATCCTTGTGCATCGCAAGGTTCACCTTATCACTAGATCAA[A/T]ATTATATAACCTTCATCAAATAAAAAGACAAGGATAAAAAGATAAGTNNNNNNNNNNNNNNNNNNNNNNNNNNNNNNNNNNNNNNNNNNNNNNNNNNNN
Ps151193	SNP_path_295793	C/T	34.4	A	B	A	A	A	A	A	A	NNNNNNNNNNNNNNNNNNNNNNNNNNNNNNNNNNNNNNNNNNNNTCTCCAAGTTATTTAACCCAAGACCTTAGCATGGGCGGCCACTGGAACACATAAA[C/T]CTCTCTAGGTTATTTAACCCAAAGGGGAATTNNNNNNNNNNNNNNNNNNNNNNNNNNNNNNNNNNNNNNNNNNNNNNNNNNNNNNNNNNNNNNNNNNNN
Ps124238	SNP_path_87213	T/G	34.6	A	B	B	A	B	A	B	A	NNNNNNNNNNNNNNNNNNNNNNNNNNNNNNNATTGGATATTGTGAAGAAGAAGAACCTTTCACCAGAATGTTGGTTTTCGAATATGCACCAAATGGGAC[T/G]CTATTCGAGCATTTACACGGTGAGTACTNNNNNNNNNNNNNNNNNNNNNNNNNNNNNNNNNNNNNNNNNNNNNNNNNNNNNNNNNNNNNNNNNNNNNNN
Ps144613	SNP_path_85738	A/C	34.6	A	B	A	A	A	A	A	A	AATAGGTGTGCTAGTTGTTGAAAGGTTAGTTAGAATTATAATAGAAATGTTCTACTCTAACAAGATGATGATGAATTTATCATCACTCCCTAGAAATAT[A/C]TCTTGAGCTCTCTTAGTTGATTGAAAATACAGAATACAGTCCCAGAATCAAATTTTCTATTCTAAATTTCTCTCTCTGNNNNNNNNNNNNNNNNNNNNN
Ps108453	SNP_path_68329	T/G	34.6	A	B	A	A	A	A	A	B	NNNNNNNNNNNNNNNNNNNNNNNNNNNNNNNNNNNNNNNNNNNNNNNNNNNNNNNNNNNNNACTGCTGCTCAAAGATTTATTGGTGCACCAGTGAAGAA[T/G]AATAATAGGGAGCCTTCTATCTGCCGATGATAATTGAAGCTTGACAACATTNNNNNNNNNNNNNNNNNNNNNNNNNNNNNNNNNNNNNNNNNNNNNNNN
Ps144524	SNP_path_68093	A/C	34.6	A	B	B	A	B	A	B	B	NNNNNNNNNNNNNNNNNNNNNNAAGAATCACCAAACCAGGAAGCAAATGTACCGTAAGTGTGGTGAAGAGAAGAGAAAAAATAGGAACACACAATGTAT[A/C]GCAAGCGATTAGCACCAGCTGCATAGTCTGCCACTGCAAACCGTGTGCGGAAGTACTGTTGCCCTGAGTGGAAGACCGTGCGCGGAGGTACTGTTGCCC
Ps112412	SNP_path_443374	A/G	34.6	A	B	B	A	B	A	B	B	ATGTCGCCTGAATTTGTAGTTCCTAAACTTTCTCCACTTTGGTGGGCTGAGCTTGAGATCTCTTCTGCATAAGCATGTTGAAATTGAAATCAATGAATG[A/G]ATTAGATTGTAGTTTGTAATTAAGTATGAGAGGTNNNNNNNNNNNNNNNNNNNNNNNNNNNNNNNNNNNNNNNNNNNNNNNNNNNNNNNNNNNNNNNNN
Ps113806	SNP_path_429343	A/G	34.6	A	B	B	A	B	A	B	A	GCTGGTTCTGGGAATGCTGCTAAATTAACTCAGAGCGAATACATGCATTTTTCTCCTCGGAAGTTCTTAGATTCGTTTCGGCTGTCTGTTGGATGTGGA[A/G]TTGTTATTCCTACTAGACTCTTCCGCTTAGAGGTTAGCTTCAGTTTTAAATTCTTATCTTTCATATATGAAGTTCTTAATAATATAATAATACAATTTG
Ps123988	SNP_path_425383	C/T	34.6	A	B	B	A	B	A	A	B	NNNNNNGATCATGGTGGGGACCGAAATAAAATAAAACGTGGAATTCATGCATAGTGTGAATACCTAATAACTTAAATCCAAAATGAATAGATGAGATAT[C/T]ATAATGCATCTTTTTTTGGCAAAGGTTGTGTGGAACTTAGGGTGTCTTCTTTGAAGTTGATATAAATGANNNNNNNNNNNNNNNNNNNNNNNNNNNNNN
Ps160262	SNP_path_397726	T/G	34.6	A	B	B	A	B	A	A	B	NNNNNNNNNNNNNNNNNNNNNNNNNNNNNNNNNNNNNNNNNNNNNNNNNNNNNNNNNNTTCTTCATTATATAGAATTTAAAAATAAGGAACCCAAATGA[T/G]TTCAGTTTCTCAAATTAATCAAACATCCCAACATCATAACTCTATCTCCAACCAATCAGGGTGCCTATAATAGTTGACTGGGCTAGACACAGTCCGGGT
Ps134515	SNP_path_392295	A/G	34.6	A	B	B	A	B	A	A	B	ACAAACATTTTATTGATGATTCATCCATAGTTGACATAAGATTACATCTGTATGTATACACATTTACACCATGTCTCCAGGGACATCCTCTCAAATCTC[A/G]ATACTGATTTCGCTTGAGAAACAAGAAAGTAGGANNNNNNNNNNNNNNNNNNNNNNNNNNNNNNNNNNNNNNNNNNNNNNNNNNNNNNNNNNNNNNNNN
Ps117374	SNP_path_378681	T/G	34.6	A	B	A	A	A	A	A	A	NNNNNNNNNNNNNNNNNNNNNNNNNNNNNNNNNNNNNNNNNNNGTGAAAATTATTTAAACATTCATGTTCCAAAATACAGTTTTATAAACTGCTTCTAT[T/G]CTATTAGAGTGAGAGAAAGAGAGGGAAAATATTCTTTGTATTTAAATGAATATCTTGATCCAAAGAACACGTNNNNNNNNNNNNNNNNNNNNNNNNNNN
Ps132161	SNP_path_371763	A/G	34.6	A	B	A	A	A	A	A	A	TCAATATTTTATGTAGCGAATGCTTCCCTTTACCTATGGGAATCTAGACAAGTGGGAAGCAATCATCTAATCATGATGCGGATCTTGCATACTTCATCA[A/G]TAAAAAGAAAGCGATCTACTCCCCAATCATCATGGGGAAATAAGATAGTTTTATTTAGAATGGCTTAAGTTATTTTTCATGANNNNNNNNNNNNNNNNN
Ps144850	SNP_path_371002	A/G	34.6	A	B	B	A	B	A	A	B	NNNNNNNNNNNNNNNNNNNNNNNNNNNNNNNNNNNNNNNNNTTCCACCTAACTTGAATCAATAACATGCATGGTTATTATTCCACTGACTCAGGAAATT[A/G]AGTAAAAGCATCATGATTAGGTTCAAACATANNNNNNNNNNNNNNNNNNNNNNNNNNNNNNNNNNNNNNNNNNNNNNNNNNNNNNNNNNNNNNNNNNNN
Ps139214	SNP_path_345666	C/T	34.6	A	B	B	A	B	A	B	MD	NNNNNNNNNNNNNNNNNNNNNNNNNNNNNNNNNNNNNNNNNNNNNNNNNNNNNATCACTAAGGTATCTATGCAATAATTAAAAATGTCACATAAACATG[C/T]CATATCAATAAAGTGAAGAAGATTCATTGCCAACTTATTTTCTGAAGGGTCAAAACAAGGTAATCTTTATATTACATGAGANNNNNNNNNNNNNNNNNN
Ps154140	SNP_path_341880	A/G	34.6	A	B	B	A	B	A	B	B	NNNNNNNNNNNNNNNNNNNNNNNNNNNNNNNNNNNNNNAGAGAAGCTGGAGAGAGGTTGCATGCTTGTCTAGCCAGAGAGGCAGAGGAAAGAGCTCGCA[A/G]AGAAGCTGATGAAAAGGCTATCTTAGAAGAAGAAGAGAAAGCAAGAGNNNNNNNNNNNNNNNNNNNNNNNNNNNNNNNNNNNNNNNNNNNNNNNNNNNN
Ps123688	SNP_path_329621	T/G	34.6	A	B	B	A	B	A	A	A	NNNNNNNNNNNNNNNNNNNNNNNNNNNNNNNNNNNNNNNNNNNNNNNNNNNNGAGAGATGAGTTGAGTGTGGGACTTAAATGGCCAAAGAAAATAGGAT[T/G]GATCATGGTGGGGACCGAAATAAAATAAAACGTGGAATTCATGCATAGTGTGAATACCTAATAACTTAAATCCAAAATGAATAGATGAGATATNNNNNN
Ps126835	SNP_path_318613	A/G	34.6	A	B	B	A	B	A	A	A	TGACTTATCTTGCTGTCTTGTCGATGAAGTTCCGCTTCTCTGACGCCTCATTATCCTCGAACTTTGACGCCTAATAGTGGACGCTCTCGAAGGCGGACT[A/G]TAATTCGAAAATGCGACACAATTGAAACTTCCAGCTCTAGTTACCGTCGGTTGAACCGAACTGTGAACTTTCTTCTTACCAAAACAAACACCAGTCCAC
Ps121957	SNP_path_317189	A/G	34.6	A	B	B	A	B	A	A	B	NNNNNNNNNNNNNNNNNNNNNNNNNNNNNNNNNNNNNNNNNNNNNNNNNNNNNNNNNNNNNNNNNNNNNNAAACTTCTAAGTCACACGTTGTCAGAGTT[A/G]AAATAGTTATTGAGATCCTGAACATCATCTTGAAATTGTTGATTTTGTCTAGCCCACATAGTCCTCATTTCAGCTANNNNNNNNNNNNNNNNNNNNNNN
Ps137093	SNP_path_312342	A/G	34.6	A	B	B	A	B	A	B	B	NNNNNNNNNNNNNNNNNNNNNNNNNNNNNNGGAAGAGATGTAGAAAAAAAAATGAAGTCAGTGCTCGACAAATAGCTGAGGTGGGATGAGGTTGTGGGG[A/G]CAGATGGGATAGAAGAAAAGTCATTGCTATTGTATNNNNNNNNNNNNNNNNNNNNNNNNNNNNNNNNNNNNNNNNNNNNNNNNNNNNNNNNNNNNNNNN
Ps135857	SNP_path_301942	A/G	34.6	A	B	A	A	A	A	A	A	NNNNNNNNNNNNNNGTGAGCAACGTGGTCCTGATACCTCATCAGAAGAGACGTATTGAACATCCCTCTAGGGAACTCTGGATGCAATGGACGAAGCTCT[A/G]GTCCACCTATCTAATCTTCCTATCGATTTTTCGGTTGTTNNNNNNNNNNNNNNNNNNNNNNNNNNNNNNNNNNNNNNNNNNNNNNNNNNNNNNNNNNNN
Ps123512	SNP_path_277851	C/G	34.6	A	B	B	A	B	A	B	B	NNNNNNNNNNNNNNNNNNNNNNNNNNNNNCCTCAAACCCACCAAAAACAACCTAAGATCAAACAAAAACACATACCTTAGTTAAAACAAAACAGTGAAA[C/G]AAGCTTTTGTTGTTGTTGATGATGATGTTGGANNNNNNNNNNNNNNNNNNNNNNNNNNNNNNNNNNNNNNNNNNNNNNNNNNNNNNNNNNNNNNNNNNN
Ps161167	SNP_path_275150	A/G	34.6	A	B	A	A	A	A	A	A	NNNNNNNNNNNNNNNNNNNNNNNNNNNNNNNNNNNNNNNNNNNNNNNNTTGCTGTGAGCTTTACATCCATCGTCCATGGTCTTTTTCGCCGCCTCAAGG[A/G]AGTCACACTCTTCCTAAGTAGTTTTCAGCTATTTCTTGAGCCTGAAAATATTCTCATTACCAGAGGTGAGGAGTATCTGATATGTGCCTTGAGACTCCT
Ps100841	SNP_path_270647	C/T	34.6	A	B	B	A	B	A	A	B	NNNNNNNNNNNNNNNNNNNNNNNNNNNNNNNNNNNNNNNNNNNNNNNNNNNNNNNNNNNNNNNATACACCTTCCGGTCACTATTAAGCAAAAAAAGTGG[C/T]ATCAAATATTGATCACTAGTATAAGCAAAGGTTTACAACTTTTAAACTATTTAATGCTANNNNNNNNNNNNNNNNNNNNNNNNNNNNNNNNNNNNNNNN
Ps106145	SNP_path_269484	C/G	34.6	A	B	B	A	B	A	B	B	NGCTGCATTTATAATCCTTTTGTGTTACAAGTAGAATCATTTGTGCTTTATGCATGTGTAGATTTAATTTTGAAGTTTTCTTTTTGTTCTTTTGGTTTG[C/G]TCTACAAGCTAAAGCATTGTACTTGATGTTACTTTTAGATTAGAGCATTGAAAAAGCTCAATCATTGAAGAAGGTATNNNNNNNNNNNNNNNNNNNNNN
Ps131451	SNP_path_257040	C/T	34.6	A	B	B	A	B	A	B	B	TTCTAAATTCTTTGTCCAAGTCTTGGATAATGTCATAGAAACAGAAGCTACAGCAATTTCAACTCCACTAGATAAAGTTCCTTTGTACAATGTACCGAT[C/T]GGGGAATTACCGATTACATTGCTAAAATCTTCACATGCTGCTTCAAGATCTATTCTCTTTAGCTTTGGCACACCTGTCACAAGTGCTTTCTGAAGCTGT
Ps138685	SNP_path_253444	A/C	34.6	A	B	A	A	A	A	A	A	TAAAGAATCTTTTAGGCACCTACTGTCTTGGCTTTCTCAATGTCCCCAATGGCATGAAGATGGACATACAAACAACCCATGTTGTTGAAACTCTGCTTC[A/C]AAAACTTAAATTCATCATCGTCTATGGGAGGGGGCTCATATATTTTCCCCCTTTGTCTCCGAATAGGCCGCTGGCCTCCAGATCAATATGGGCCAAATT
Ps143175	SNP_path_22102	A/C	34.6	A	B	B	A	B	A	B	A	NNNNNNNNNNAAGAGAGGTCACTGTTTTATATGATGCATCGGCCAAGGCTCGTAAGAATCTTGTTTTGAAGTGATATCACTCCTTTAGCAGATGACAAG[A/C]AGATGCTGATTGCACCGCAAAGGTGGATGAAATTCGAAAATAATGAATTAATGTACTGCATTCTGTGATTTTAGAAATAACTTTTATTTTGCGCCAATA
Ps133631	SNP_path_214690	C/T	34.6	A	B	B	A	B	A	MD	B	CCAGTCTTTGCTGCTGCCTCAATATACTTGAAATGAATTTCGGGGTCCTCACTATACCATATTATTCAGAGAAGCATGTGATATATCAACATTGGAAAA[C/T]ATATCGGGTATAAACAAGGTCAATTACCAACAGGAAAAAAAGATACAAACCTGGAGCTCNNNNNNNNNNNNNNNNNNNNNNNNNNNNNNNNNNNNNNNN
Ps105878	SNP_path_169094	C/T	34.6	A	B	B	A	B	A	B	MD	NNNNNNNNNNNNNNNNNNNNNNNNNNNNNNNNNNNNNNNNNNNNNNNNNNNNNNNNNNNNNNNNNNNNNNNNCAAAGTTTATTGACGAAACAATTTTGA[C/T]GTGGAAAAGAAGAGAAATGAGAGAAGTGTCTTAGAAGTGCCTCGAGTAAAAGAGAGAAGAGAAGATTTGAAAATGAGTCAAACTTTAATGTACTTTTCA
Ps147007	SNP_path_151938	C/T	34.6	A	B	B	A	B	A	A	B	NNNNNNNNNNNNNNNNNNNNNNNNNNNNNNNNNNNNNNNNNNNNNNNCATTCATTACAAAATGGAACTGATATATATTACATGTAAATATTTACTACTT[C/T]GTCTACCTCCCACTTTCAGGACTACATATGTTTATCACTACAATTGAGAACTCAACATGGAGCCATTATTCTCAGAATTTGGGACTAAATCCACCCTTC
Ps156080	SNP_path_15072	C/T	34.6	A	B	B	A	B	A	B	B	NNNNNNNNNNNNNNNNNNNNNNNNNNNNNNNNNNNGTTGTGCACAAGTCTTATAGCTAAAGGAAGAATTACTAGATTATGATTTATATCTGGTTGCATT[C/T]CGATTAAGTGCCATAGTAATAATACAATAAGCCTCACTAAGAATTCAATAGTTCTTTCATGGACCAAAGACATTAATATCCAACACCATTTTCTTAGAG
Ps136487	SNP_path_14802	C/T	34.6	A	B	B	A	B	A	B	A	NNNNNNNNNNNNNNNNNNNNNNNNNNNNNNNNNNNNNNNNNNNAATGAAAATGAAAATGAAAATGAAATTTAAATTCAAATGTAAATTGAAATGCATCT[C/T]GTGGAGTGGACCCCATCTTGAATTTACANNNNNNNNNNNNNNNNNNNNNNNNNNNNNNNNNNNNNNNNNNNNNNNNNNNNNNNNNNNNNNNNNNNNNNN
Ps103020	SNP_path_127219	T/G	34.6	A	B	B	A	B	A	B	B	TCTAAGAATTCAGAAATGTTACATATTAATAGCACAATGTGAAAGAAAAAAAACAACCATGCGCTTCTGGATAATAACTTGAAAAGAAGCAAATAAGTT[T/G]TAAACAGCCATATGGATTTGGAATTAATANNNNNNNNNNNNNNNNNNNNNNNNNNNNNNNNNNNNNNNNNNNNNNNNNNNNNNNNNNNNNNNNNNNNNN
Ps102059	SNP_path_275859	T/G	34.6	A	B	B	A	B	A	B	B	AATTGGTTTGAGCTGGAGTGTGTATCTTCTGACAAGGTATGTTGCTTGTGCCTGGTTTCTTCTTATCCAGAACTAGAATCTTATATCCTCATCATTTGA[T/G]CTTGTTGGATTTTCAAGGAAGGAGAAGGCAAACCAAAAATNNNNNNNNNNNNNNNNNNNNNNNNNNNNNNNNNNNNNNNNNNNNNNNNNNNNNNNNNNN
Ps156055	SNP_path_142994	C/T	34.6	A	B	A	A	A	A	A	A	NNNNNNNNNNNNNNNNNNNNNNNNNNNNNNNNNNNNNNNNNNNNNNNNNNNNNNNNNNNNNNNNNNCCTAAATTATTGTGCATGCATCACGCCAATCAT[C/T]GGTTGAAAAGTGGGGACAATGTTACAAACCAATCAAGAAAAGGAAAACATTATNNNNNNNNNNNNNNNNNNNNNNNNNNNNNNNNNNNNNNNNNNNNNN
Ps113279	SNP_path_26130	A/T	34.6	A	B	A	A	A	A	A	A	NNNNNNNNNNNNNNNNNNNNNNNGGAGGCCATGTGTAGGTTAGTCGTAGTTTAATCATGGCAAAAAAAATAGAGGCCCTATTTAAGCGTGATTTAATCG[A/T]ACCAATATTTTATGAGACCCTATTTAGNNNNNNNNNNNNNNNNNNNNNNNNNNNNNNNNNNNNNNNNNNNNNNNNNNNNNNNNNNNNNNNNNNNNNNNN
Ps150070	SNP_path_49563	A/C	34.6	A	B	A	A	A	A	A	A	NNNNNNNNNNNNNNNNNNNNNNNNNNNNNNNNNNNNNNNNGTTATAGTCGTAGTGAAAAGTTGTATATTAAGTCTTTAACTATGGTTGGCACGTTCAAC[A/C]GTGATGAAATGATGAAAAATTTCTTAAAATGCTGGAGCTGGGTATCGAACCCATGANNNNNNNNNNNNNNNNNNNNNNNNNNNNNNNNNNNNNNNNNNN
Ps122998	SNP_path_120674	C/T	34.7	A	B	B	A	B	A	B	B	NNNNNNNNNNNNNNNNNNNNNNNNNNNNNNNNNNNNNNGGGGGCTGTTTCTGGAAGATAATACGATCTGAGGGATATACCATTTGCAACTCAGTCAATG[C/T]GTGGAAGTATACTATGAGAGTTCATGGTTTGGATATATTGATGGATTGGGTCANNNNNNNNNNNNNNNNNNNNNNNNNNNNNNNNNNNNNNNNNNNNNN
Ps110617	SNP_path_93702	A/C	34.9	A	B	B	A	B	A	A	B	NNNNNNNNNNNNNNNNNNNNNNNNNNNNNNNNNNGTATATTACAAATTGATCGTTTGACAATCTATAGTACATCTGGTGAGTTTACTATCGAAGCTCAA[A/C]TATCATATGATGGAAAAAGAAAAAAACTTATGATATGGGAATTGATTTAATTTATTGTTGTTGATAGAGAAGAAAATGAAAAAGGNNNNNNNNNNNNNN
Ps158151	SNP_path_81563	A/G	34.9	A	B	A	A	A	A	A	A	NNNNNNNNNNNNNNNNNNNNNNNNNNNNNNNNNNNNNNNNNNNNNNNNNNNNNTTTTTTAATCAAAACAAAATATACTGTTTCTGATGTAATATTTTTC[A/G]AAACATTAGGCTTTTAGTGTGCCAAAGCTTGTACTGGCAGGTCGGTTGCCAGCCCAACAGAATGCAACTGTAAGTTGAGATCTTGTGATTGACTATACC
Ps127588	SNP_path_66734	A/G	34.9	A	B	B	A	MD	A	A	MD	NNNNNNNNNNNNNNNNNNNNNNNNNNNNNNNNNNNNNNNNNNNNNNNNNNNNNNNNNNNNNNNNNNNNNNNNTTTCCAAGTCTATATGTGACATAGTCC[A/G]CCTCAAAGGCAAGATATCCAAGACAAGTATTTATGAGAATTTATCGCGTGATGTCAGTGTGTCCAGACATGTCTCCTTAGNNNNNNNNNNNNNNNNNNN
Ps112491	SNP_path_460272	C/T	34.9	A	B	B	A	B	MD	MD	B	NNNNNNNNNNNNNNNNNNNNNNNNNNTCTACCGGAGCAGTATCCTTTGTATCCGTCAGAGGAGTCACATTTATATCAACCATATGAGTCACTTCCATAT[C/T]AACCAATGCATATGTCTCAGTATGATCNNNNNNNNNNNNNNNNNNNNNNNNNNNNNNNNNNNNNNNNNNNNNNNNNNNNNNNNNNNNNNNNNNNNNNNN
Ps120306	SNP_path_447076	C/G	34.9	A	B	B	A	MD	A	B	B	NNNNNNNNNNNNNNNNNNNNNNNNNNNNNNNNNNNNNNNNNNNNNNNNNNNNNNNNNNNNNNNNNNNNATGGCCTTCAAAATAAGACCTTAATTTCCTT[C/G]CAGTACCCATGGGCACTAAAGCCAAAGGCTATACCTTTTATTAGCCTAACTCGGTCCCCTACAAAACCTTGTTGANNNNNNNNNNNNNNNNNNNNNNNN
Ps139695	SNP_path_433285	T/G	34.9	A	B	B	A	B	A	B	B	NNNNNNNNNNNNNNNNNNNNNNNNNNNNNNNNNNNNNNNNNNNNNNNNNNNNNNNNNNNNNNNNNNNNNNNCCCGTTGTTAGACAAGGGTAAAAGAAGA[T/G]AATTAAATTAGAAAGATAAGGAACAATAAAGTAAAATATAAGGGACAAGGAAGGATTCCAAATCNNNNNNNNNNNNNNNNNNNNNNNNNNNNNNNNNNN
Ps122400	SNP_path_406738	A/G	34.9	A	B	B	A	B	A	B	B	NNNNNNNNNNNNNNNNNNNNNNNNNNNNNNNNNNNNNNNNNNNNNNNNNNNNNNNNNNNNNNNGAATCAGAATCAGAAACCCCACCAATTGTACTATGT[A/G]ATGGGAATCCAAAGACTAATGTTTAGATTTAGACCATAAAAGGTTTGAACGGTTTCTTTTGCAATTCAAAACCAACAACACCACATGGCCCAAAGTAAA
Ps155544	SNP_path_397045	A/T	34.9	A	B	B	A	B	A	A	B	NNNNNNNNNNNNNNNNNNNNNNNNNNNNNNNNNNNNNNNNNNNNNNNNNNNNNNNNNNNNNNNNNNATACCTCAACACTTGTCTGACTATAGCTAAGTT[A/T]ACTGAAGCTAAGCAAGGGACCAGTAGCTTAGCTTTTGCAGACCGAGCCCAATGTCAAGATTTTACAAAAACAATAATACAAAGTGAACAGTATAACACA
Ps134263	SNP_path_343807	C/T	34.9	A	B	A	A	A	A	A	A	NNNNNNNNNNNNNNNNNNTATGCATAGTATCTGGTCAAACTTCAGCTACCATGGAATGTACAATATCCCTACCACTAAATTTGGTCCTCTATCCTTTCT[C/T]CATCTACTTTTCTTAATCCTACCATCATTGAAGNNNNNNNNNNNNNNNNNNNNNNNNNNNNNNNNNNNNNNNNNNNNNNNNNNNNNNNNNNNNNNNNNN
Ps113546	SNP_path_343228	T/G	34.9	A	B	B	A	B	A	A	B	NNNNNNNNNNNNNNNNNNNNNNNNNNNNNNNNNNNNNNNNACCACAAACAAAATATTACTTGTATTCTAAGTAACTACAGGTGAGACACTAATGATTTC[T/G]AACACGTTATACAATTCATTGTGGCTAAGCTCTTTACACCAATTANNNNNNNNNNNNNNNNNNNNNNNNNNNNNNNNNNNNNNNNNNNNNNNNNNNNNN
Ps129285	SNP_path_334786	A/G	34.9	A	B	B	A	B	A	B	A	NNNNNNNNNNNNNNNNNNNNTCCATTATAGAACCAAAATTGATCGGAGAATGAAGGTTGTGAGATGCAACAGTAGATTGGAACTTCTGATGCGGTGGAG[A/G]AGAGACTTATATGCAAGGTTAACACTCTAACNNNNNNNNNNNNNNNNNNNNNNNNNNNNNNNNNNNNNNNNNNNNNNNNNNNNNNNNNNNNNNNNNNNN
Ps143734	SNP_path_334479	T/G	34.9	A	B	B	A	A	A	B	MD	NNNNNNNNNNNNNNNNNNNNNNNNNNNNNNNNNNNNNNNNNNNNNNNNNNNNNNNNNNNNNNNNNNNNNNNNNAGTTTGATTGGTTAAGGTTATTTTTA[T/G]ACGGATGACGAATACTCGAGCAATGAAGCGCATGTAACAATCCAATTTTATTAATTGTTTTATTNNNNNNNNNNNNNNNNNNNNNNNNNNNNNNNNNNN
Ps121927	SNP_path_31169	A/G	34.9	A	B	A	A	A	A	MD	A	NNNNNNNNNNNNNNNNNNNNNNNNNNNNNNNNNNNNNNNNNNNNNNNNNNNNNNNNNNNNNNNNNNNNNNNNTGTTATTCAAAGTTTATGAATTTTCAG[A/G]CACAAAGAATTTTGATGGATCTTTTAAGCAGTACAAAACTCGCCCGGTAAATAATGGTGCAAATCATTAAACTGGTGNNNNNNNNNNNNNNNNNNNNNN
Ps129085	SNP_path_304016	C/T	34.9	A	B	B	A	B	A	A	B	NNNNNNNNNNNNNNNNNNNNNNNNNNNNNNNNNNNNNNNNNNNNNNNNNNNNNNNNNNNNNNNNNNNNNNTCCAACATCACTTCTGACGTCATCTATGA[C/T]GCCACCTTCAAATAGAATACCTCTACAAAAGCCGTTTGATTGAAAAGGAATATTGAGATGGAAAATGCAGTAAGGTATTGACAAAAAGCAATATATAAT
Ps159230	SNP_path_300421	A/T	34.9	A	B	B	A	B	A	B	B	NNNNNNNNNNNNNNNNNNNNNNNNNNNNNNNNNNNNNNNNNNNNNNNNNNNNNNNNNNNNNNNNNNNNNNNTTAACAAAGTTATATTTTTCATGTAGAA[A/T]GTAGTTAGATGTGATAACGGTGTTAGTAAATTCTGTTAGATTCAGTTATGTTAGTTGTGATGTTAGAGCGNNNNNNNNNNNNNNNNNNNNNNNNNNNNN
Ps156527	SNP_path_295593	C/T	34.9	A	B	B	A	B	A	A	B	CCACAAGGTACTACGATCAGTTCTCCTTAAATAAATTTGATAAATTAAACATACTATAAGAAATATTAAAACCAGAGGGGCTGAGTATTAGACTGTGTA[C/T]TATTATCAAACAAATTGTGCAATAAAAAGGCCAGTTTTCGTTAACTAGCAGATACATATAAAGCATACAATCNNNNNNNNNNNNNNNNNNNNNNNNNNN
Ps115133	SNP_path_295381	C/T	34.9	A	B	B	A	B	A	A	A	NNNNNNNNNNNNNNNNNNNNNNNNNNNNNNNNNNNNNNNNNACTAACACTTAATTTCTTAATATAATTATTGAATTATTGATTATTCGCATCTGTAGTT[C/T]GCTTAATTTTGCTTAGTGTGAAATTCACGCAGATCTGAGTTTTTTNNNNNNNNNNNNNNNNNNNNNNNNNNNNNNNNNNNNNNNNNNNNNNNNNNNNNN
Ps159174	SNP_path_270162	C/T	34.9	A	B	A	A	B	A	B	A	NNNNNNNNNNNNNNNNNNNNNNNNNNNNNNNNNNNTGCTCTCTTTTTATAAGAATAGATTTGGTGGTCAGTTTCCAGATCTTATAGGAAACTTTTCCAA[C/T]CTCCTTATTCTTGATATTTCATTTAACCAAATATATGGGGCTATACCTGAAANNNNNNNNNNNNNNNNNNNNNNNNNNNNNNNNNNNNNNNNNNNNNNN
Ps124413	SNP_path_252258	A/G	34.9	A	B	B	A	B	A	A	B	NNNNNNNNNNNNNNNNNNNNNNNNNNNNNNNNNNNNNNNNNNNNNNNNNNNTTTGAGGTGAGAAAATTACAAAACTGGTGCTTAGTAAAATTGTTGAGA[A/G]TAGGTTTTTAAAGTGAAAGGTGCATGGTTACGATTATGTTGGGTGGCACAGTGGAGGGTTCTAGGTAGCAGCAGACGAGCTAAAATGAGAAAANNNNNN
Ps147403	SNP_path_251660	A/C	34.9	A	B	B	A	B	A	A	B	NNNNNNNNNNNNNNNNNNNNNNNNNNNNNNNNNNNNNNNNNNNNNNNNNNNNNNNNNNNNNCCTCGAGGGGCGGAAAGGATCTTCACCATCAAGACCAT[A/C]ATGTAAAACAGTTAAGAGAAAACCTCCATGTGGGAAATACATCGCTTCAAGAATTATTCATATGTACANNNNNNNNNNNNNNNNNNNNNNNNNNNNNNN
Ps145163	SNP_path_239383	C/T	34.9	A	B	B	A	MD	A	MD	MD	NNNNNTCAAGTTGTGTAGTCGAAATGAATGAAAAATTGAATGAAACTTTTTATCAAACATTTGTAAGACATATGATATTGTACGAAACAGAATACTAGA[C/T]CGTAGAAGACCAACACAAAAATAAACTAAGTATAATCAGAAATGAAAAAGAGAGAATAATGNNNNNNNNNNNNNNNNNNNNNNNNNNNNNNNNNNNNNN
Ps116547	SNP_path_230705	A/G	34.9	A	B	B	A	B	A	B	MD	NNNNNNNNNNNNNNNNNNNNNNNNNNNNNNNNNNNNNNNNNNNNNNNNTACAAGTAAGATGAAATAATATTGTTGGTATATATGTATGTTGATGATCTT[A/G]TGATAATTGGAGAATCTCAAATTCAAATAGAAGAGCTCANNNNNNNNNNNNNNNNNNNNNNNNNNNNNNNNNNNNNNNNNNNNNNNNNNNNNNNNNNNN
Ps101954	SNP_path_230662	A/G	34.9	A	B	B	A	MD	A	B	A	NNNNCACGTGCACGCATACATAGAGATAAACATATTCAACAACGATAACCAAAACCATTTCCTATTAGATATGCTAAGCAGATGGAGAGAGACATAAAC[A/G]AACTAATTCAAACCAAAATAAAATTCAACCANNNNNNNNNNNNNNNNNNNNNNNNNNNNNNNNNNNNNNNNNNNNNNNNNNNNNNNNNNNNNNNNNNNN
Ps136743	SNP_path_218905	C/T	34.9	A	B	B	A	MD	A	B	MD	NNNNNNNNNNNNNNNNNNNNNNNNNNNNNNNNNNNNNNNNNNNNNNNNNNNNNNNNNNNNNNNNNNNNNNCCCCAACCATATCGTGAACCTCTTTCAAA[C/T]ACCACTACTCATTGTACAAGAATAAAAATATGTTCCAAGTCTTCCTCTCCATTAAAACAAAGCGAACAAATCGAATTGTGCACTCCNNNNNNNNNNNNN
Ps159885	SNP_path_212128	A/G	34.9	A	B	B	A	B	A	A	B	NNNNNNNNNNNNNNNNNNNNNNNTTGGTGCACATGAGATAAGGTAGTGTGTTGAGTGAAAAGTGTAATTCACATGCTTGTAACTGGTTACTTCGAGGTT[A/G]TAATCGCTTACATCCCCTTAAGAAAAGAAACAAAATATTGTTGTAACCGNNNNNNNNNNNNNNNNNNNNNNNNNNNNNNNNNNNNNNNNNNNNNNNNNN
Ps124733	SNP_path_133264	A/G	34.9	A	B	B	A	B	A	B	A	NNNNNNNNNNNNNNNNNNNNNNNNNNNNNNNNNNNNNNGTACAATTAGGATTACACAAAGCGTTTAAAGGAAATATTTTTATCATGGACAACGAGGAGT[A/G]AGAGGAACTAGAATTGAGAGATTCAAATATTGTCCTTGTGTCTTTGGCTAAGAGTATTCTTGTAAATGTTCTTGGTACGTCGTCTACCAAAAAGNNNNN
Ps133165	SNP_path_118143	A/G	34.9	A	B	B	A	B	A	B	A	NNNNNNNNNNNNNNNNNNNNNNNNNNNNNNNNNNNNNNAGAATTTCAATCCTCACCTTGAGAAGAAAGACACACACATATCACCATGAATCGCTATATT[A/G]TGGACACTCGCCTTAGAAAGGTTCTAAAATTTAAGACTAACTAAACAAACAAGAACATGAATTCCCTTTAAACTTGGAATCTCACAAAANNNNNNNNNN
Ps133090	SNP_path_102090	C/T	34.9	A	B	B	A	B	A	A	A	NNNNNNNNNNNNNNNNNNNNNNNNCAGACAAATTATTTAAAGCTAGAGTCAGATATGTCAAACTTGACAACTTACCCAAAGAATAAGGTATGGTTCCTT[C/T]CAAGTGATTTTCTGTAAGAGATATCATTTGGAGTGATGAAATATTTTGGAGTGAAGATGGAATTNNNNNNNNNNNNNNNNNNNNNNNNNNNNNNNNNNN
Ps143709	SNP_path_330001	A/G	34.9	A	B	A	A	A	A	A	A	NNNNNNNNNNNNNNNNNNNNNNNNNAAGTCAACAAAAGGTTCTTGAAATGAGCAAATCACGAATTCTAATGGAACAGTAGAGTAGGGACCCAATACATT[A/G]ATTTGCACTGCACTACAACAAAACAGAACTAGCTAGTNNNNNNNNNNNNNNNNNNNNNNNNNNNNNNNNNNNNNNNNNNNNNNNNNNNNNNNNNNNNNN
Ps158621	SNP_path_379358	C/T	34.9	A	B	A	A	A	A	A	MD	NNNNNNNNNNNNNNNNNNNNNNNNNNNNNNNNNNNNNNNNNCTAAAATACTTGGGTTCACTTTACCCTTTTCAAGTCCCCACGTTCGAGGGGTTGTATA[C/T]TGGGATAATTTTACTGGGTCTAAGGATGAAAAGTCCATGAGTATACNNNNNNNNNNNNNNNNNNNNNNNNNNNNNNNNNNNNNNNNNNNNNNNNNNNNN
Ps156747	SNP_path_368825	T/G	34.9	A	B	B	A	B	A	A	B	NNNNNNNNNNNNNNNNNNNNNNNNNNNNNNNNNTACAATGTTAGGGTGAGCATGAAACCTCCCTAGTACTTGTGGATGTACACAAGGGTGACTACAACA[T/G]CCACATTGGCGAAAAAGCCCTTGCACGCAAAGTGTTAAGGGTGNNNNNNNNNNNNNNNNNNNNNNNNNNNNNNNNNNNNNNNNNNNNNNNNNNNNNNNN
Ps103610	SNP_path_330391	A/C	35.1	A	B	B	A	B	A	B	B	NNNNNNNNNNNNNNNNNNNNNNNNNNNNNNNNNNNNNNNNNNNNNNNNNNNNNNCGACTTACAACCAATAATAGTCTTTTCCACGGGCAACGAGACCAC[A/C]TCACATGTCTTGTTCTTATGAAGAGATTTTGTCTCTTCCTCCATAGAAACCAACCAANNNNNNNNNNNNNNNNNNNNNNNNNNNNNNNNNNNNNNNNNN
Ps107375	SNP_path_136525	C/T	35.1	A	B	B	A	A	A	B	A	NNNNNNNNNNNNNNNNNNNNNNNNNNNNNNNNNNNNNNNNNNNNNNNNNNNNNNNNNNNNNNNNNNNNNGCCAACACTTAGAACCAACATAACTTCTCC[C/T]GAGGGATTTATAATCTCATCAGTCGAGCTCAACGTAGTTTCTACTAAGAACCCAAAGTCTAATCGGTATGGCTCATTACACACATCATCATGAAACTTA
Ps130362	SNP_path_90250	C/T	35.2	A	B	B	A	B	A	B	A	NNNNNNNNNNNNNNNNNNNNNNNNNNNNNNNNNNNNNNNNNNNNNNNNNNNNNNNNNNNNNNNNNNNNNNNTTGAATTGAGTCTTATTTTGTTGTCATG[C/T]TGTCCATTATTTCCATTGCGTATTTAATTTTTGATTTACGTTTATGTTTAGCACACTTTNNNNNNNNNNNNNNNNNNNNNNNNNNNNNNNNNNNNNNNN
Ps155846	SNP_path_78422	T/G	35.2	A	B	B	A	B	A	A	A	NNNNNNNNNNNNNNNNNNNNNNNNNNNNNNNNNNNNNNNNNNNNNNNNNAATCCTTCATCACTGAAGCTCTTCGACTTCGGCCAAATTCCAGAGTCGAA[T/G]ACTCCAACAATTATGTCACTCTCCAAACTCAGTCTTTTGCTATTTTGTGGGAGGCCTATGACGTCCCAAGATTTTNNNNNNNNNNNNNNNNNNNNNNNN
Ps137771	SNP_path_72437	A/G	35.2	A	B	B	A	B	A	B	MD	NNNNNNNNNNNNNNNNNNNNNNNNNNNNNNNNNNNNNNNNNNNNNNNNNNNNNNCTATCTTGGAATCAATGATAATAACAGATTTTTTTCTTATCCATC[A/G]AAGGTATCATATACTACTGACTTGAGGGCTACATCACATTCTCAAGTGTTCCATATTATAAGTTCACACAAGAACAATGATATGCCCACTGTGAAGAAT
Ps150182	SNP_path_71714	A/G	35.2	A	B	A	A	A	A	A	A	NNNNNNNNNNNNNNNNNNNNNNNNNNNNNNNNNNNNNNNNNNNGTGACTTTGAAAGCTCACCAAGAAATGATGACGGGCAATATTAAGCTACGAAGTAC[A/G]GACACAGACACGAACACCCGACACGACACCGACACGTCAACACCNNNNNNNNNNNNNNNNNNNNNNNNNNNNNNNNNNNNNNNNNNNNNNNNNNNNNNN
Ps130243	SNP_path_69641	A/G	35.2	A	B	B	A	B	A	B	MD	NNNNNNNNNNNNNNNNNNNNNNNNNNNNNNNNNNNNNNNNNNNNNNNATAATCAAGCTAGATAATAACAAAACAAGATAAGGCAAGAAGAAACCAATAC[A/G]AAGCTAATATTCATACCAAAACTGGCAAAACTAGGCNNNNNNNNNNNNNNNNNNNNNNNNNNNNNNNNNNNNNNNNNNNNNNNNNNNNNNNNNNNNNNN
Ps158766	SNP_path_63631	C/T	35.2	A	B	B	A	B	A	B	B	NNNNNNNNNNNNNNNNNNNNNNNNNNNNNNNNNNNNNNNNNNNNNNAGCAACTTATGGCGATCTATCTTTTTTATAGATAACCAGGAAATGAAAATCTA[C/T]AATTGAGATTAAGAAGAATACTACAAGGCATGATTCCTATGATTTGATGCCATGACGACACTTGAGTGCTATAACAACATCGTCACTCCATACCTTTGT
Ps105506	SNP_path_60659	A/C	35.2	A	B	B	A	B	A	B	B	NNNNNNNNNNNNNNNNNNNNNNNNNNNNNNNNNNNNNNNNNNNNNNNNNNNNNNNNNNNNNNNNNNCCATCTTGAAAAAGAGTGAAATAATATCTATTC[A/C]AGAACAAAAGCAACCTCATCCATCCATGTTTACTTTGCTCGATGATTATCCAAAACANNNNNNNNNNNNNNNNNNNNNNNNNNNNNNNNNNNNNNNNNN
Ps132670	SNP_path_451136	A/G	35.2	A	B	B	A	B	A	B	B	TTCATAACGTAACTACTGATGATGTTATTGTGTTGGTGTTGCAATCGCATGGTTCCATGTGTGATGAGTTCTTCGGAATGTGGGGTCTTTTGTGACATA[A/G]GTGTTGTTTTTATGCATTTAGTTTTAANNNNNNNNNNNNNNNNNNNNNNNNNNNNNNNNNNNNNNNNNNNNNNNNNNNNNNNNNNNNNNNNNNNNNNNN
Ps142176	SNP_path_44756	A/C	35.2	A	B	B	A	B	A	MD	B	AAGGATTAAAATCAAAGTTCTAAGAGCAGTGAAAACATTACATATCTAAGCAAAGTTTCCCTTATGAGTATTGAATGCTAACAATTTTTAGTAGTGTGA[A/C]AGTGTTAGCTTATAGCATGAAATACAGAATNNNNNNNNNNNNNNNNNNNNNNNNNNNNNNNNNNNNNNNNNNNNNNNNNNNNNNNNNNNNNNNNNNNNN
Ps142161	SNP_path_444901	T/G	35.2	A	B	A	A	B	A	A	A	NNNNNNNNNNNNNNNNNNNNNNNNNNNNNNNNNNNNNNNNNNNNNNNNNNNNNNNNNNNATAGCATAATAGACAAAGACTTTGATATCAGAAAACCCTA[T/G]CCACCAAACCCTAATTTGTTAAAAGCATTCCTGAGCACACAATAGAAACTCCACNNNNNNNNNNNNNNNNNNNNNNNNNNNNNNNNNNNNNNNNNNNNN
Ps151775	SNP_path_434759	A/T	35.2	A	B	B	A	B	A	MD	B	TCTAGGAAAAATGGTGGTGATGTACGAGTGCACTATCGAGAAAGCTAAATAAAACTCTTAAGATGAACTAAAAATGGGTGGCTATACAAACCAACTAAG[A/T]CTAGAATTTTGATTCTATGTTGGGAGTGGATAGTAAAACATTATCAAGATTTCTTTGAAGGAAAATATTTTAATTGATAAGTCCCTTTGAGTTGTAAAA
Ps129783	SNP_path_413993	A/G	35.2	A	B	B	A	B	A	B	A	NNNNNNNNNNNNNNNNNNNNNNNACAACCAGAAAGAAAACGGGAAAGTAGCGACGTTAATTGAAAACTGGTTCAAAACCAATGCTCACCCGAAACAGCA[A/G]ACGGTTACCGTCACGGAAACAGAAACAGAAACGGTTGAGATTTCTTCGTTCNNNNNNNNNNNNNNNNNNNNNNNNNNNNNNNNNNNNNNNNNNNNNNNN
Ps139503	SNP_path_400888	A/G	35.2	A	B	B	A	B	A	B	A	NNNNNNNNNNNNNNNNNNNNNNNNNNNNNNNNNNNNNNNNNNNNNNNNNNNNNNNNNCCATAGTGTTGAACTCATATTATTTTAAGTCTAACAAGGAAA[A/G]TTAAGAGGACATACTAGTTGAAATGGAATGGGTGTTGAGCTTTTCTTTAGCTCTAAATAGTACAAAACTAGNNNNNNNNNNNNNNNNNNNNNNNNNNNN
Ps101503	SNP_path_379578	A/G	35.2	A	B	B	A	B	A	B	B	NNNNNNNNNNNNNNNNNNNNNNNNNNNNNNNNNNNNNNNNNNNNNNNNNNNNNNNNNNNNNNNNNNNNNNNTTCACACTAAAAAACCCTTTCACCCAAA[A/G]AGCATTTTTCATCAAATTTATATCAAAACCATGGGAAATCCGTGCATATAATAGAGAAAATTCAAAAGGGTNNNNNNNNNNNNNNNNNNNNNNNNNNNN
Ps119697	SNP_path_350373	A/G	35.2	A	B	B	A	B	A	MD	B	NNNNNNAAGACTGAGCAAGTAAGTTGCAGTTTATCTGGACATGAAGCCCATGGCGTTTGCCATGGCCTCATGTCGAACACCATGAGTGTAACATGGGGG[A/G]CGTGGCTGATGAAGGGGTCATGGCGAACGCCATGCCCCTNNNNNNNNNNNNNNNNNNNNNNNNNNNNNNNNNNNNNNNNNNNNNNNNNNNNNNNNNNNN
Ps151387	SNP_path_343319	C/T	35.2	A	B	B	A	B	A	B	A	NNNNNNNNNNNNNNNNNNNNNNNNNNNNNNNNNNNCAAATTAAGACACCAAAATTCAAGCTGACCTACATCTAAGCATTTATCTATATTTTACATTATC[C/T]AGGGTACATAAATGGCTTAGATCTGCTAATACAATAAACAAAGTTCNNNNNNNNNNNNNNNNNNNNNNNNNNNNNNNNNNNNNNNNNNNNNNNNNNNNN
Ps123647	SNP_path_319682	C/G	35.2	A	B	B	A	B	A	B	B	NNNNNNNNNNNNNNNNNNNNNNNNNNNNNNNNNNNNNNNNNNNNNNNNNNNNNNNNNNNNNNCTCCACAACTTGATTAACAACAAGGTTAGATTACACT[C/G]CTGAAAAATGCTGATAGTATTTGTCATTGTTGTGTTCTGATTTTGGATTTATACTTGAGGGTTGTTATTATATTGCTACAGTAACAAGTTTAGATATAG
Ps113461	SNP_path_318320	A/T	35.2	A	B	B	A	B	A	B	B	AATCTTACCTGCAAGCTCTCATTCACAAGCTTATCAAAAGTTGAGGAGGGAATTTTGGGAAGGGAACCTACAACATCTGAAATACATTTCCCAATTTTG[A/T]TGTCTGGGACAACACGCCCTTCCACAACATCATCAACGTATTTGTAGNNNNNNNNNNNNNNNNNNNNNNNNNNNNNNNNNNNNNNNNNNNNNNNNNNNN
Ps111654	SNP_path_300358	C/T	35.2	A	B	B	A	B	A	B	B	NNNNNNNNNNNNNNNNNNNNNNNNNNNNNNNNNNNNNNNNNNNNNNNNNACTCCATTCTGTGTTATGACTCTCTTCAACAAACCAATTTGGATCCATCA[C/T]AAAATAAGGAGAATAAAGGGTTTCAACATCCATAACTTCAATCACAAATACTACTTAAAAAAAATTATAGAGGTTTGATAGAACTAGTAAGAATGTTTC
Ps123552	SNP_path_289708	A/C	35.2	A	B	B	A	A	A	B	MD	NNNTAAACTGTCATTCACATACAAATAAACCACATCATCATCAGTCACTAAAAAAAAATTATTCATTTAGTATATTATCATTTATAATCGGTCCTAAGG[A/C]CGGATACCGAACCTACCTGGTGAATGAGCATCAAGATAACNNNNNNNNNNNNNNNNNNNNNNNNNNNNNNNNNNNNNNNNNNNNNNNNNNNNNNNNNNN
Ps162949	SNP_path_289439	C/T	35.2	A	B	B	A	B	A	B	MD	NNNNNNNNNNNNNNNNNNNNNNNNNNNNNNNNNNNNNNNNNNNNNNNNNNNNNNNNNNNNNGGCATAACATGCACAACAGGAGGAGGGGTTGACATGAC[C/T]GGGTGAGATACCGGCATAGGATCAACAGTAGGAGTATAACCTTCAGGCACATAGTTTNNNNNNNNNNNNNNNNNNNNNNNNNNNNNNNNNNNNNNNNNN
Ps152496	SNP_path_28143	A/G	35.2	A	B	B	A	B	A	A	B	NNNNNNNNNNNNNNNNNNNNNNNNNNNNNNNNNNNNNNNNNNNNNNNNNNNNTGTGTAAATCCAATCCAAACCAGACCATATAGTTTTTATCGGTTTGG[A/G]CATCGGTTTCTCTCGAAACCGAACCAAACCCACCCACGCCATGGATCTTATAAATTTNNNNNNNNNNNNNNNNNNNNNNNNNNNNNNNNNNNNNNNNNN
Ps153981	SNP_path_275733	C/T	35.2	A	B	B	A	A	A	B	A	NNNNNNNNNNNNNNNNNNNNNNNNNNNNNNNNNNNNNNNNNNNGTTGTTGAAGACACTTTTGAAGAAAAGAAAAGACATTGAAAATAGGTTTGAAGACA[C/T]AGAGAATTAGAAATGAGACGTTGAAACTAGGANNNNNNNNNNNNNNNNNNNNNNNNNNNNNNNNNNNNNNNNNNNNNNNNNNNNNNNNNNNNNNNNNNN
Ps128865	SNP_path_270056	A/C	35.2	A	B	B	A	B	A	A	B	NNNNNNNNNNNNNNNNNNNNNNNNNNNNNNNNNNNNNNGGAAGCTCCAAATGTTAATATGAAGATAATTTGACACACTAGTATTGATGTCAATAGAGGC[A/C]GTGTTTTGGATACTATGCACAAGAGGTGNNNNNNNNNNNNNNNNNNNNNNNNNNNNNNNNNNNNNNNNNNNNNNNNNNNNNNNNNNNNNNNNNNNNNNN
Ps138769	SNP_path_269696	A/G	35.2	A	B	A	A	B	A	A	A	NNNNNNNNNNNNNNNNNNNNNNNNNNNNNNNNNNNNNNNNNNNNNNNNNNNNNNNNNNNGGTAGTCCTAGACTTCCCGGCGGGAGCTTGTATCTTCGCC[A/G]GTAAGTGCTCCGGTGGATTAAAAAAATGACGGTGAGGATTATAACAAAGAAGAGTATAATTGCCATGGAAACGATGAGCAGAGAAAGTNNNNNNNNNNN
Ps121522	SNP_path_242453	A/G	35.2	A	B	A	A	B	A	A	A	TAAGGATTTAGTTTAGACAAATAACAAAGACATGGACTAATTATCTAGTTTACCTGCTCTTTCGATTGATTATTGTCACAAAAGTGATAAGTGCAAATC[A/G]ACAAAATAGAAATACACTTAATTGAAACTCAAAAGGGGAAAACCCTTCTTTCATGCATTATGAGAAAAGAAAATATAGGAAAAATCACACACACCAAGG
Ps118978	SNP_path_238254	C/G	35.2	A	B	A	A	B	A	B	B	AAAATTCCCAAGGAAACAATTGAAATCTTTAAAAATCAAGTGTTTGGCTTTGATACTTTTTTTGTGACAAGCCAAGATCCTTACGAGGTGTGTGCCTAT[C/G]TTTCCTCTATTTCTTTTTGCACATGCACAAAAGTCTAGTTGCATGATGATCGGGTCCTGCTTTTTCTGCTAGGGTGGAGTGTTGTTCAAGGGAAACCTG
Ps101973	SNP_path_236659	A/T	35.2	A	B	B	A	B	A	A	B	NNNNNNNNNNNNNNNNNNNNNNNNNNNNNNNNNNNNNNNNNNNNNNNNNNNNNNNNNNNNNNNNNNNNNNNGTGAGACATCTCATGAAAGAAATTGAAT[A/T]AGAATCCCGAGTCATCTTTATAATCAATATCCAAGTACAATCCAACAGAGTACATCACATACTACCAAGTTGAAGAGGCATGTAAAATTAATCACTAGN
Ps131300	SNP_path_233251	C/G	35.2	A	B	B	A	B	A	B	MD	NNNNNNNNNNNNNNNNNNNNNNNNNNNNNNNNNNNNNNNNNNNNNNNNNNNNNNNNNNNNNNNNNNNNNNNNTGAAAGATGATAAGAGGCTCACCAACA[C/G]TGCCTTCTCATCTCCAACCATAACAAGTTTCCCAGTCTTGACAAATTTGAGCTTTTGGTGTNNNNNNNNNNNNNNNNNNNNNNNNNNNNNNNNNNNNNN
Ps118945	SNP_path_232762	T/G	35.2	A	B	B	A	B	A	A	B	NNNNNNNNNNNNNNNNNNNNNNNNNNNNNNNNNNNNNNNNNNNNNNNNNNNNNNNNNNNNNGTCTCATACTCTCAAGAGGACCTCATTTGGTTAGGGAT[T/G]TTGAGACTAGGTTTTACATGGTTTAGATGAAGATTTAAAATAAGGACTACACNNNNNNNNNNNNNNNNNNNNNNNNNNNNNNNNNNNNNNNNNNNNNNN
Ps106933	SNP_path_196800	T/G	35.2	A	B	B	A	B	A	B	MD	NNNNNNNNNNNNNNNNNNNNNNNNNNNNNNNNNNNNNNNNNNNNNNCAGGGTTTTGAATGGGAAAGGAATTAGGATTGACTAAATGGACCAAGTGTAGA[T/G]GCAAGAATAAATATCCAATTCAATCAAATGATCAANNNNNNNNNNNNNNNNNNNNNNNNNNNNNNNNNNNNNNNNNNNNNNNNNNNNNNNNNNNNNNNN
Ps128362	SNP_path_195660	C/T	35.2	A	B	B	A	B	A	B	MD	NNNNNNNNNNNNNNNNNNNNNNNNNNNNNNNNNNNNNNNNNNNNNNNNNNNNNNNNNNNNNNNNNNNNNNNNCCAGTAGATCCCGTTGGTTTCCCCACA[C/T]GAGTCGCTCCCAGTCAGATTCTCCCCCTGGTTTCTGAGCAGTTGTTTTGTGNNNNNNNNNNNNNNNNNNNNNNNNNNNNNNNNNNNNNNNNNNNNNNNN
Ps111011	SNP_path_165950	T/G	35.2	A	B	B	A	A	A	A	A	NNNNNNNNNNNNNNNNNNNNNNNNNNNNNNNNNNNNNNNNNNNNNNNNNNNNNNNNNNNNNNNNNNNNNNNTCCTAGAAAAGTTTTGTTCTATTTCTGG[T/G]CAGAGGATCAATCATGACAAGTCCAACATCATCTTCTCTCAAAATACCAACTCTANNNNNNNNNNNNNNNNNNNNNNNNNNNNNNNNNNNNNNNNNNNN
Ps147028	SNP_path_156991	C/T	35.2	A	B	B	A	A	A	B	A	NNNNNNNNNNNNNNNNNNNNNNNNNNNNNNNNNNNNNNNNNNNNNNNNNAGTATATAGCATTGGTAGGTTGCGAAATTCGAACATAATCTATTTTCTCT[C/T]CTGTGTGATTGATATCATTGATTTCTATTNNNNNNNNNNNNNNNNNNNNNNNNNNNNNNNNNNNNNNNNNNNNNNNNNNNNNNNNNNNNNNNNNNNNNN
Ps158943	SNP_path_146738	T/G	35.2	A	B	B	A	B	A	A	A	NNNNNNNNNNNNNNNNNNNNNNNNNNNNNNGAGAGATTAGAAGAAGTAACATTTGATTAATTTATAATGTAGGAGGTACATCACATCAAGAAATTGGAG[T/G]GTATACAGCAGTATGATCTGGATTCATTGCTGGCATANNNNNNNNNNNNNNNNNNNNNNNNNNNNNNNNNNNNNNNNNNNNNNNNNNNNNNNNNNNNNN
Ps104281	SNP_path_141993	C/T	35.2	A	B	B	A	MD	A	A	MD	NNNNNNNNNNNNAATATAAATAATGTAACTTAGGCTTAAGATAACCTGATCATTAGTTTCATCAAACCAACTTCTGGGAATCTCCCACAACCGCCATAG[C/T]GATCTGTCAGTTTGTGTCAGCGTATAATACTGCTTATCATATACTAACTTCTTATACGATTATCAAGTCTGAATAAATTAATATGTGCATTTNNNNNNN
Ps133223	SNP_path_131966	C/G	35.2	A	B	B	A	B	A	B	A	NNNNNNNNNNNNNNNNNNNNNNNNNNNNNNNNNNNNNNNNNNNNNNNNNNNNNNNNNNNNNNNTTAATAGAAAAGAATGAAGTGAGACAAACACTAATT[C/G]AGGAACTTGAAAGTAATCTTGAAACACTAAGCATCCAGAAAGGGAATAAGTGATTATATATAGCATTCTACAGTATTTTATACAAGAGTAGTGATTGAC
Ps107328	SNP_path_120564	C/T	35.2	A	B	B	A	A	A	A	A	NNNNNNNNNNNNNNNNNNNNNNNNNNNNNNNNNNNNNNNNNNNNNNNNNNNNNNNAAAAAATTGGTAACTATTTACAAACTCCACTACTAGTACTCTTC[C/T]ACTTATGGAGGTCTATTCTAATTCTAATATTATTATACATCTTGCTCTGTCTTTCTATGACTTCCTTTCATTCAATCATANNNNNNNNNNNNNNNNNNN
Ps161943	SNP_path_104107	C/T	35.2	A	B	B	A	B	A	B	MD	NNNNNNNNNNNNNNNNNNNNNNNNNNNNNNNNNNNNNNNNNNNNNNAGAAATATCATAAATCTACTTCTGAGGATCCCATAAAAATGGATAGAGAGGAA[C/T]CGATTGTTGTTTTCGATGAGGAAGGACATGCAAAAAATGAAGCCTCTAGACTAATAAAGAAGAAAAGAGGTTGAACNNNNNNNNNNNNNNNNNNNNNNN
Ps105547	SNP_path_71565	C/G	35.2	A	B	A	A	A	A	A	A	TAGATAGATCCACAATAGGCCACTGTAAGGATTGCCCATGCCGACACATATAATTGCATTCACTCACTATCAACTATTAGTAACTTAAAGTGCAGAAAA[C/G]TTTAGGTTAATTAATTTGGAGGTATCCCATCAAATGTGATAGCTATCCATGCAATGAACCGTGTGGGTTCATAGAATNNNNNNNNNNNNNNNNNNNNNN
Ps111188	SNP_path_197661	C/T	35.2	A	B	A	A	A	A	B	MD	NNNNNNNNNNNNNNNNNNNNNNNNNNNNNNNNNNNNNNNNGATGATAATAATTTTGTTGTTGTGGAGCGTACAACTATTGATATTGTACTAGGTGTTTC[C/T]CGGTGGGTTGCTCGACAGGAATTGTATAAGCATGTTACAGATGCTAATTCGGTGCTACTGCTGCCACTTGGNNNNNNNNNNNNNNNNNNNNNNNNNNNN
Ps132564	SNP_path_435662	A/G	35.2	A	B	B	A	B	A	B	B	AACACAACAATAAAAAATGGCTATTATAAAATTAAGACTTAAAACAGTAAAGTGAAGAAAAATAAAGGAGAAAATACGTGCGAAAAGTAACACAGTGCG[A/G]AAATTGGAAACCAAAAAATTTGAATGAAANNNNNNNNNNNNNNNNNNNNNNNNNNNNNNNNNNNNNNNNNNNNNNNNNNNNNNNNNNNNNNNNNNNNNN
Ps131490	SNP_path_26445	C/G	35.2	A	B	A	A	B	A	B	B	NNNNNNNNNNNNNNNNNNNNNNNNNNNNNNNNNNNNNNNNNNNNNNNNNNNNNNNNNNNNNNNNNNAGCAGCAAAAAAACTCTTGGTATATTAGAATCT[C/G]CATTTGTTGATGATCTGAACTACTGAAAGACAATGCACATTTGTTGGTTCTTTTTCAAATGANNNNNNNNNNNNNNNNNNNNNNNNNNNNNNNNNNNNN
Ps101631	SNP_path_46854	A/T	35.2	A	B	A	A	B	A	B	A	NNNNNNNNNNNNNGCTTATCATCCTCGGGATTGACTAGAAGGAAAAGTCTATATTCATCTCCAAATTTATCCTACAACAAAATTTATGCAGAAGTCTAG[A/T]TCAGATGTTATTTTAACATGGAATGAGTCACGAATTTACTTACAAACGAAACAGAAATATGACATACTTGCAATCTCTTTGATATTTTATCATAACTTT
Ps144479	SNP_path_59720	C/G	35.2	A	B	B	A	MD	A	B	MD	NNNNNNNNNNNNNNNNNNNNNNNNNNNNNNNNNNNNNNNNNNNNNNNNNNNNNNNNNNNNNNNNNNNNNAGCCACTCACCATGAAACCGCGCAATTGTG[C/G]TCCACAAGTGTAATTGTAGCTGCAATATTGCAGATGTTGTTACATCCGCAATCGTATCGAACCGTAATTATCATATAATTTTAAAATCACGNNNNNNNN
Ps140096	SNP_path_94903	A/G	35.2	A	B	A	A	A	A	A	A	ATGTAATAATAGTATAAGATAAGGAAAACTAAACTAGAGGTTGAATGCAAGTGGTTAATATATCAGAGGTTGAATGAAAGTGATTCATATATTTCATTC[A/G]ATTGGTACAACTTGGTTGATATTTCATTCTAGAGAATGATTGGTAGGTTGATGAAGACCATTCCGAAGATATTGTTGGTGTTNNNNNNNNNNNNNNNNN
Ps122136	SNP_path_351769	A/G	35.2	A	B	A	A	B	A	MD	B	NNNNNNNNNNNNNNNNNNNNNNNNNNNNNNNNNNNNNNNNNNNNNNNNNNNNNNNNNNNNNNNNAAACTTCCAAGACCTTTGAGTTTGGGTGGTAGTCT[A/G]TTTTAAATCCTCGCACAACATTCCTCTGTTAAACTCATTGTCTTGATTTTATGATGCATTANNNNNNNNNNNNNNNNNNNNNNNNNNNNNNNNNNNNNN
Ps130177	SNP_path_58854	T/G	35.2	A	B	A	A	A	A	A	MD	NNNNNNNNNNNNNNNNNNNNNNNNNNNNNNNNNNNNNNNNNNNNNNNNNNNNNNNNNNNNNNNTATAAGATCCCCTTGTCTAAGGTTAGCTTTCAAAAT[T/G]CAAGTATTCTCACCATTTACCTTATATCTATAAGACATTGTGGAGACTGTTGTCATAATCCATATTATGAATTTAGAAGGGAAACTAAGNNNNNNNNNN
Ps105549	SNP_path_71862	T/G	35.3	A	B	B	A	B	A	A	A	GCTGTCTAAGGGAAATTCTGTTTAAGAGCAACATGCAGCTACCTCACACCTCTTTCCCAAAAAGGGGAGTTAGGGTTCCACCATTGAAGAGGCAAGCGA[T/G]GTCAAGTTTTGGATTTCCTTTTCAAATCGTTCTAGGTAACATAGTCTTAATCCTAAACTTTAAAGCCTCTCTAGGGTGTACATAGAAGNNNNNNNNNNN
Ps105242	SNP_path_398394	C/T	35.3	A	B	B	A	B	A	A	MD	AAGGAACCCACTACCTAAACTTTTTGCTGCAATATAAGGAATAATTTCTCAAGAGCCACACACAAAGGGATTGACCCGACCTAGACATCATGTCAAAAC[C/T]TGGTCATTTGACAATCTTCAACTACCTTAACACAAGAAGAGGNNNNNNNNNNNNNNNNNNNNNNNNNNNNNNNNNNNNNNNNNNNNNNNNNNNNNNNNN
Ps129656	SNP_path_39622	A/G	35.3	A	B	A	A	A	A	A	A	NNNNNNNNNNNNNNNNNNNNNNNNNNNNNNNNNNNNNNNNNNNNNNNNNNNNNNNNNNNNNNNNNTGATGGGCAGTCAAAAGTGGCATTGATGCTTATT[A/G]TGGGGGTCTCTTTCGAGACAGTCAAGGTTTTTGGCTTGCCAATTTTCATAAATATATTAGGGATTGCANNNNNNNNNNNNNNNNNNNNNNNNNNNNNNN
Ps132187	SNP_path_376078	C/G	35.3	A	B	B	A	B	A	B	MD	AACATCATCTAAATTATATCTTAGCAATGACACTACATTCAATTCATTTGTCTATTAAAGCTTTAAAAGGCCAGAATAATCTCATTGACGCAATTAATC[C/G]GTAGAGGATAAACTAATCATTAATCATGAAATCAAAAAGCATGAAGTAAAACTAGATAACTTCTTTTTGTAACCAAATCTCATAAANNNNNNNNNNNNN
Ps148799	SNP_path_179454	C/T	35.3	A	B	B	A	B	A	B	A	NNNNNNNNNNNNNNNNNNNNNTCTTTTTCGACATAACGAAGAAAAAGACATTTTTTAAAAGTCCATTTCGACGTCACAAATTGTTCACCTGCTATGACT[C/T]CACAGTTATTATGATAACTTTTCCAAAACNNNNNNNNNNNNNNNNNNNNNNNNNNNNNNNNNNNNNNNNNNNNNNNNNNNNNNNNNNNNNNNNNNNNNN
Ps120902	SNP_path_135817	A/G	35.3	A	B	B	A	A	A	A	B	NNNNNNNNNNNNNNNNNNNNNNNNNNNNNNNNNNNNNNNNNNNNNNNNGGAAAGATGCACTACCTTAGCTGGAGATGAAGATGAACCAGGCTATGTTAG[A/G]TTAGTTTCCGGTTTCATGTTTCCTCAACAAGATGGAGAAAGGTCATGGATCAAAGAGAGGTTGGTTTCAAAGGACTCTTCATCACATAGTTATGTTTAT
Ps131100	SNP_path_203007	A/C	35.3	A	B	A	A	A	A	B	B	NNNNNNNNNNNNNNNNNNNNNNNNNNNNNNNNNNNNNNNNNNNNNNNNNNATTGGGCCCCTGCATCCGTAGTAACTATCCACACACCTTTTCCTCCACT[A/C]TGCACTCCCCAAATCCGGACATTTGCCATAGCAAATGGGCTCTTCTTTGAGGCCCATGTAGAGATCCNNNNNNNNNNNNNNNNNNNNNNNNNNNNNNNN
Ps140065	SNP_path_8982	A/G	35.7	A	B	B	A	MD	A	B	A	NNNNNNNNNNNNNNNNNNNNNNNNNNNNNNNNNNNNNNNNNNNNNNNNNNNNNNNNNNNNNNNNNNNNNNNGAAGCTGAATACATTGTTGCAGGGAGTA[A/G]TTGCACCCAACTCCTTTCGATGAAACTGATGTTGAAGGAGTATAATGTCGAACNNNNNNNNNNNNNNNNNNNNNNNNNNNNNNNNNNNNNNNNNNNNNN
Ps152058	SNP_path_85717	C/T	35.7	A	B	B	A	B	A	B	A	NNNNNNNNNNNNNNNNNNNNNNNNNNNNNNNNNNNNNNNNNNNNNNNNNNNNNNNNNNNNNNNACCAAACCAAACCAAAACAACATGAATCGAGCTGAG[C/T]TGAAAACACACAACATTGACCGAAATTAATGCCAAATCAGGACCATGAGAACCAAGTCGAAACNNNNNNNNNNNNNNNNNNNNNNNNNNNNNNNNNNNN
Ps163073	SNP_path_7541	C/T	35.7	A	B	B	A	A	A	A	MD	NNNNNNNNNNNNNNNNNNNNNNNNNNNNNNNNNNNNNNNTGAAAACGTAGTATCATAATCTCTTAGTGATTGCAAATCAATAGATAATCTATAAGCTGA[C/T]TTATAAGTCAATTTAGCCGAGGGTTCTTAACCTTTTTTATTTGAAAATGCTCAACTTGGAGACAATGCTATTTGCAAATACATATAACTTNNNNNNNNN
Ps127627	SNP_path_72731	A/G	35.7	A	B	B	A	B	A	B	B	NNNNNNNNNNNNNNNNNNNNNNNNNNNNNNNNGGTGCTATCAAATTATAAAGGAAATAGTGGCCATTCTCTAGGGGCAATCTAGGTATATTTGGTTGTC[A/G]GAACCACAGTTCAACCAACCTTATACATGGTCATTCCTTCCNNNNNNNNNNNNNNNNNNNNNNNNNNNNNNNNNNNNNNNNNNNNNNNNNNNNNNNNNN
Ps163337	SNP_path_70343	A/G	35.7	A	B	B	A	B	A	A	B	NNNNNNNNNNNNNNNNNNNNNNNNNNNNNNNNNNNNNNNNNNNNNNNNNNNNNNNNNNNNNNNNNNNNCAAAGCAATCAACCTTTCTTAAAGGAAGGTT[A/G]TTTGTGGATAAAGTGGTTTCACTTAATAAGGTTTTAGATCTCGCTAAGGTGNNNNNNNNNNNNNNNNNNNNNNNNNNNNNNNNNNNNNNNNNNNNNNNN
Ps154501	SNP_path_66025	T/G	35.7	A	B	A	A	A	A	A	A	CTCATCTGCACACCCTCCGTATGCTCCGGCGCCATTTTATCCTAACGAATATAGGTAAAATATATGCTCCCTAAAACATTTGTGAACCTTGTTATTGCA[T/G]AAAAATGCGGACAAACACAGGCGACACGATTAGAGTTGTGGCGGTGTATGCAGGNNNNNNNNNNNNNNNNNNNNNNNNNNNNNNNNNNNNNNNNNNNNN
Ps127581	SNP_path_65982	A/G	35.7	A	B	B	A	MD	A	B	MD	NNNNNNNNNNNNNNNNNNNNNNNNNNNNNNNNNNNNNNNNNNNNNNNNNNNNNNNNNNNNNNNNAAAGAAAGAAGGGGAGACAAGTGTCGTGACGATAA[A/G]TGTCCACCCTTAATATCAGTTTCCAATGGTTCCCATTCCATATTATCCGTATCCTTNNNNNNNNNNNNNNNNNNNNNNNNNNNNNNNNNNNNNNNNNNN
Ps134915	SNP_path_58769	C/T	35.7	A	B	B	A	B	A	A	B	NNNNNNNNNNNNNNNNNNNNNNNNNNNNNNNNNNNNNNNNNNNNNNNNNNNNNNNNNNNNNNNNACGTTCTTCCTATTTCTGTTGCAAAGAATTAAAAT[C/T]GATAGTTTGTATTTTGCACACAGATCTTCTTGGCTACCGAATTTACAAAAATGGTTTCCAAGATTTTAGTTGTGNNNNNNNNNNNNNNNNNNNNNNNNN
Ps112532	SNP_path_52526	C/T	35.7	A	B	B	A	MD	A	B	B	NNNNNNNNNNNNNNNNNNNNNNNNNNNNNNNNNNNNNNNNNNNNNNNNNNNNNNNNNNNNNNNNNNNNGACTTAATTCTCAGGTGGAGGAATTTGAATG[C/T]GTGAGATCTCATATTCTGAACACGGTGAACATGTGGTAGTGAAATTGATTCCTTCNNNNNNNNNNNNNNNNNNNNNNNNNNNNNNNNNNNNNNNNNNNN
Ps150088	SNP_path_52354	C/T	35.7	A	B	B	A	B	A	B	MD	NNNNNNNNNNNNNNNNNNNNNNNNNNNNNNTAGCAGGCGCACCCCCCTCGGATCTCGCCAATACAAAGGCATTAGGTGGTGGAGCTCAGAGACGTCCTC[C/T]TCGATACGAGTCATACCTCGAGGGAAGAGATGAGGATATTACCCTTGTCGAGGAACGGTNNNNNNNNNNNNNNNNNNNNNNNNNNNNNNNNNNNNNNNN
Ps110405	SNP_path_4996	A/C	35.7	A	B	B	A	B	A	B	A	NNNNNNNNNNNNNNNNNNNNNNNNNNNNNNNNNNNNNNNNNNNNNNATTGTTACTGAGACGGGATGGCCTAGCACCGGGTATGAACTCGACGCGAATCC[A/C]GGATATGCTGAGATTTATCTGAGGGGATTNNNNNNNNNNNNNNNNNNNNNNNNNNNNNNNNNNNNNNNNNNNNNNNNNNNNNNNNNNNNNNNNNNNNNN
Ps151913	SNP_path_48621	C/T	35.7	A	B	B	A	A	A	A	B	NNNNNNNNNNNNNNNNNNNNNNNNNNNNNNNNNNNNNNNNNNNNNNNNNNTTAAAAGAGTTTTTGACTGATAGAACAAGAGTTGGACTTTTTATGGAGG[C/T]TTTGACAAAGGTTTGACGAAGGAATACTGCAACTGAGCTCTAGAATGAAGNNNNNNNNNNNNNNNNNNNNNNNNNNNNNNNNNNNNNNNNNNNNNNNNN
Ps158735	SNP_path_460423	A/G	35.7	A	B	A	A	B	A	A	B	NNNNNNNNNNNNNNNNNNNNNNNNNNNNNNNNNNNNNNNNNNNNNNNNATATTGAAAAGGTGTCTAAGAGTGAGCGTGAGCGTTTTGTGTTCAAAATGG[A/G]TTTTGAGAAAACATACGACTATCTCCGTTAGTCTTTTCTGAATGATTTCGTGTGGAGGTTTGAGTTTAATAATAGATGGNNNNNNNNNNNNNNNNNNNN
Ps155763	SNP_path_46030	C/T	35.7	A	B	B	A	B	A	B	MD	NNNNNNNNNNNNNNNNNNNNNNNNNNNNNNNNNNNNNNNNNNNNNNNNNNNNNNNNCATGAGGGGGAGAGTAACGGACCAGAGGACTCCGATGTTATGG[C/T]GATTTGGAATCCTTCCTTGTCCCTTATATTTTACTTTATTGTTCCTTATCTTTCTAATTTAATTNNNNNNNNNNNNNNNNNNNNNNNNNNNNNNNNNNN
Ps127443	SNP_path_450229	A/G	35.7	A	B	B	A	B	A	A	MD	NNNNNNNNNNNNNNNNNNNNNNNNNNNNNNNNNNNNNNAAATCAAGCAGAGGAATTTGGAGTTATGAAGTTTTTAAAGTGTGAAAGCTCGTTCAATCTT[A/G]CGCTTAGCATTTTAGTTTTTGATCAATTAATTATAAAAGNNNNNNNNNNNNNNNNNNNNNNNNNNNNNNNNNNNNNNNNNNNNNNNNNNNNNNNNNNNN
Ps106636	SNP_path_445971	C/G	35.7	A	B	B	A	B	A	B	MD	NNNNNNNNNNNNNNNNNNNNNNNNNNNNNNNNNNGAGACTCAATATAGTCTCTCTAAAATATGATCTCATTAAGGAGATTCAATATAGCACAAGCATAT[C/G]TAAGACACATAGTTCGAGAGTTGTTAACAAANNNNNNNNNNNNNNNNNNNNNNNNNNNNNNNNNNNNNNNNNNNNNNNNNNNNNNNNNNNNNNNNNNNN
Ps114410	SNP_path_443926	T/G	35.7	A	B	B	A	B	A	B	MD	NNNNNNNNNNNNNNNNNNNNNNNNNNNNNNNNNNNNNNNNNNNNNNNNNNNNNNNNNTACCTTTTCAAAACCTGTAAGTGAAATCACAAAAATATAATT[T/G]CCCACCCACAACTCATCACTAGAGACAAGTATAATTTGTTTCAATTAATTTCTTNNNNNNNNNNNNNNNNNNNNNNNNNNNNNNNNNNNNNNNNNNNNN
Ps163694	SNP_path_442626	A/G	35.7	A	B	B	A	B	A	A	A	NNNNNNNNNNNNNNNNNNNNNNNNNNNNNNNNNNNNNNNNNNNNNNNNNNNNNNNNNNNNNNNNNNNNNGAGGCCTATGACGTCCCAAGATTTTGTTGT[A/G]GAAGGATAATGCTTTGTATTTGGAAAAACGGACACCACATTGTCCATTTCTATGGCAATATCAACCAGTGANNNNNNNNNNNNNNNNNNNNNNNNNNNN
Ps142123	SNP_path_440096	C/T	35.7	A	B	B	A	B	A	B	B	GTTTCAACTTGCCATTTATACTTATATTGAAAAATCCAAGGTAACAGCTGGCACTGCCACGTGTATGCCCGGTCATCAAAAAAAGTTTCACGTATCATG[C/T]CACGTCAGCTTCTATTAACGGTTGCGAATGAAAAATATTAGGAGGATCATTCTNNNNNNNNNNNNNNNNNNNNNNNNNNNNNNNNNNNNNNNNNNNNNN
Ps142044	SNP_path_424664	A/G	35.7	A	B	B	A	B	A	A	B	NNNNNNNNNNNNNNNNNNNNNNNNNNNNNNNNNNNNNNNNNNNNNNNNNNNNNNNNNNNNNCACTCGATTTGGACTTACGGATAAAATGTTATGACCGA[A/G]ACCATATTTGGATCCAATTCTGCCTCGCTGCGACAGATGAAGCGTCACGGGTATGGAGCCCGCCACCAGGGNNNNNNNNNNNNNNNNNNNNNNNNNNNN
Ps114389	SNP_path_416945	C/T	35.7	A	B	B	A	B	A	B	A	NNNNNNNNNNNNNNNNNNNNNNNNNNNNNNNNNNNNNNNNNNNNNNNNNNNNNNNNNNNNNTGTTGAATTAATGGTTGTCCATAAGAAAGACGGAAGCT[C/T]CTTAGCCAAGACACCGAGTAGGCCAATGCTTGGTATCCGGGATAGCGAGAAGATCGGGGNNNNNNNNNNNNNNNNNNNNNNNNNNNNNNNNNNNNNNNN
Ps144161	SNP_path_413017	A/G	35.7	A	B	B	A	B	A	B	A	NNNNNNNNNNNNNNNNNNNNNNNNNCTTCGCAAGGTAAAAGAATAAACTCACGAGTTATGAAAAAGTCATGGTGATGTATCATGTAATTGTGAGAATGT[A/G]TGACATGATGAATGCAAAAGTAAAGATTGTGAAAATTGTTAGCCTTCTCTTTCGGTTTGAACGTGATATGATATTTGTTANNNNNNNNNNNNNNNNNNN
Ps137485	SNP_path_412660	C/T	35.7	A	B	A	A	A	A	A	MD	NNNNNNNNNNNNNNNNNNNNNNNNNNNNNNNNNNNNNNNNNNNNNNNNNNNNNNNNNNNNNNNNNNNNNNNNAAGCAATTATCCAAGTTACCTCAATAG[C/T]TAAAAGAAATGCATGGAATACCTAAACATAGGCAGATTGCATATCATGAATGTAACACCCCAAAATTGCATTTAGAATTTTTATTCAATTTGTGGGGTA
Ps117527	SNP_path_406096	A/C	35.7	A	B	B	A	A	A	A	A	NNNNNNNNNNNNNNNNNNNNNNNNNNNNNNNNNNNNNNNNNNNNNNNNNGGTAAAACCTAATTCTTTTATTTCCACACCTAATTAAGTGGGGCCCAATT[A/C]AAAGAAAAATAATTGAATATAGACAAATTTACCAAATTTTTTGTAGATCTATGAGGTAATATATCAATAATGGAAAGAAAAAAAAAGAAGTTGCACGTG
Ps151589	SNP_path_394321	A/G	35.7	A	B	B	A	B	A	A	A	NNNNNNNNNNNNNNNNNNNNNNNNNNNNNNNNNNNNNAATCTTTTGTCGATCTAACTATCAGCGTATGCGGATGAAGTAGACCATCCAATCTTTTTTCG[A/G]TCTAACTATCAGCATATGTCGTTGAAGTAGATCATCAAATATTTTTGTCGATCTAACTATCANNNNNNNNNNNNNNNNNNNNNNNNNNNNNNNNNNNNN
Ps137391	SNP_path_391522	T/G	35.7	A	B	B	A	A	A	B	A	NNNNNNNNNNNNNNNNNNNNNNNNNNNNNNNNNNNNGTTGTGTTCTCCCATTAGATAGGGCGGAACCTAGAGGCGAAAGTTTTTGCCAAAATCAAAGCA[T/G]ACATAGTTCGCCATTTCTACTGTCAGAAAATTATGTGTAGGTTTGGGCTNNNNNNNNNNNNNNNNNNNNNNNNNNNNNNNNNNNNNNNNNNNNNNNNNN
Ps144036	SNP_path_388543	C/T	35.7	A	B	B	A	B	A	A	B	NNNNNNNNNNNNNNNNNNNNNNNNNNNNNNNNNNNNNCACTTGATATTATCCAAATTATACATCTCATAATCACATTTACCTCTCCGTCAAACTTCCCA[C/T]GAATTACGCTTCACCCTTTCACACGAATTTCATTCAACTCACACACNNNNNNNNNNNNNNNNNNNNNNNNNNNNNNNNNNNNNNNNNNNNNNNNNNNNN
Ps105183	SNP_path_38158	A/C	35.7	A	B	B	A	B	A	B	B	NNNNNNNNNNNNNNNNNNNNNNNNNNNNNNNNNNNNNNNNNNNNNGAACTTTGTTGCAAAAATCCTTTTATTACCCAATACATGGGCATTTTTGGAAAC[A/C]CGTAAATCATTGCAAAAATATTTGTCATACATTAANNNNNNNNNNNNNNNNNNNNNNNNNNNNNNNNNNNNNNNNNNNNNNNNNNNNNNNNNNNNNNNN
Ps147902	SNP_path_378603	T/G	35.7	A	B	B	A	B	A	B	B	NNNNNNNNNNNNNNNNNNNNNNNNNNNNNNNNNNNNNNNNNNNNNNNNNNNNNNNNNNNNNNNNNNCTAAATACTTAATGATGAATGCTCTAAGCACTA[T/G]AGAGTACTTCTATGATTTTCGTTGTATTTAATCCAAGAAAGTATGAGACATTTTTGAAATGATCCATGGAGATTTTCNNNNNNNNNNNNNNNNNNNNNN
Ps158617	SNP_path_37603	A/G	35.7	A	B	B	A	B	A	B	MD	NNNNNNNNNNNNNNNNNNNNNNNNNNNNNNNNNNNNNNNNNNNNNNNNNTTAAACCCTAACTTTCAACTAACATAGTCAACAATTAATCCAAAAGGTTG[A/G]CCCAATTCAATAAGTTAACTTAAACAACAANNNNNNNNNNNNNNNNNNNNNNNNNNNNNNNNNNNNNNNNNNNNNNNNNNNNNNNNNNNNNNNNNNNNN
Ps112048	SNP_path_370731	C/T	35.7	A	B	B	A	B	A	A	A	NNNNNNNNNNNNNNNNNNNNNNNNNNNNNNNNNNNNNNNNNNNNNNNNNNNNNNNNNNTATAGAATTCCAAACAAATGAAAGTGTGAAACGCTGAAACC[C/T]TTCAGAACTTTTATTTTATTTCAACTGATTCATTGAACTAACAGTTAAATGAAAATCGTNNNNNNNNNNNNNNNNNNNNNNNNNNNNNNNNNNNNNNNN
Ps123794	SNP_path_365975	A/G	35.7	A	B	B	A	B	A	B	A	NNNNNNNNNNNNNNNNGGAGTTCGTTACCGGAATCTCTTCGACATTATGGTCGACGCCGTGGTTAGCGCAATGGCGCTTGCAGGTTACGAAACTATTCC[A/G]GTTATTGTTACTGAGACGGGATGGCCTANNNNNNNNNNNNNNNNNNNNNNNNNNNNNNNNNNNNNNNNNNNNNNNNNNNNNNNNNNNNNNNNNNNNNNN
Ps139317	SNP_path_363	C/T	35.7	A	B	B	A	B	A	A	B	NNNNNNNNNNNNNNNNNNNNNNNNNNNNNNGATCAATTCAGAGGTATATTCTTCTAATATAGTTGGTAGAAGCATAAATGGTCACCAACACATAAGTAA[C/T]GTTATTCACAATATCAATGAAAAATATGTGTTGATCTNNNNNNNNNNNNNNNNNNNNNNNNNNNNNNNNNNNNNNNNNNNNNNNNNNNNNNNNNNNNNN
Ps152586	SNP_path_363340	C/T	35.7	A	B	B	A	B	A	B	A	NNNNNNNNNNNNNNNNNNNNNNNNNNNNNNNNNNNNNNNNNNNNNNNNNNNNNNNNNNNNNNNNATTCAGCCTCCAACTCAAGTGATTTCAACGAATCC[C/T]CGTTCACTTTCCATCTCCATTATTCGTAACTTTCTCATATCTCATAATCGAGAAACATTNNNNNNNNNNNNNNNNNNNNNNNNNNNNNNNNNNNNNNNN
Ps113600	SNP_path_362775	C/T	35.7	A	B	B	A	B	A	B	B	NNNNNNNNNNNNNNNNNNNNNNNNNNNNNNNNAAACTCCGAATTCAATACTTTCTCATCCATTCATTTTCATCACCATCAATTTTCTCTCTCTTGTTCT[C/T]CTCATGTTACCGTTATCGTAACGAACCCAACCACNNNNNNNNNNNNNNNNNNNNNNNNNNNNNNNNNNNNNNNNNNNNNNNNNNNNNNNNNNNNNNNNN
Ps139302	SNP_path_360808	C/T	35.7	A	B	B	A	B	A	A	B	NNNNNNNNNNNNNNNNNNNNNNNNNNNNNNNGTGCCATTACATATCATGCAGTGAAGGTTTAAATCCTCGGGCATTGTGTGGATGATTACCTAGAGTGG[C/T]ACCTTATTGTATGACACCCTCACATCATTCCACCAGTTGNNNNNNNNNNNNNNNNNNNNNNNNNNNNNNNNNNNNNNNNNNNNNNNNNNNNNNNNNNNN
Ps151439	SNP_path_357894	A/G	35.7	A	B	B	A	A	A	B	A	NNNNNNNNNNNNNNNNNNNNNNNNNNNNNNNNNNNNNNNNNNNNNNNNNNNNNNNNNNNACATAAATAAACAGACAGGATGGGAAACATAGGATAAGAC[A/G]AACTATTTTGGAAAAATCCAAGTTCATGAACAAAAATCATGAGAGAAAAAAGGGAAAANNNNNNNNNNNNNNNNNNNNNNNNNNNNNNNNNNNNNNNNN
Ps143835	SNP_path_353837	C/T	35.7	A	B	B	A	B	A	A	MD	NNNNNNNNNNNNNNNNNNNNNNNNNNNNNNNNNNNNNNNNNNNNNNNNNNNNNNNNNNNNNNNNNNNNNNCGTTCAAGAAGATCAATTATCCAACTGCA[C/T]ACATTTCTGATTCTTGAATGGATTAATGGTCCCGTATGTGGGAATCAACTTTTGATNNNNNNNNNNNNNNNNNNNNNNNNNNNNNNNNNNNNNNNNNNN
Ps106369	SNP_path_353614	T/G	35.7	A	B	B	A	B	A	A	A	NNNNNNNNNNNNNNNNNNNNNNNNNNNNNNAGAAGTCATTACATGCAATGCAATGACTGATTGAAAAAAGGCTGCAATGTTGGCCAAAGCCTTCACCCA[T/G]ATTGGACCATTGACACTATTCAACAAATAGGTTTCTGTTGAAGATCNNNNNNNNNNNNNNNNNNNNNNNNNNNNNNNNNNNNNNNNNNNNNNNNNNNNN
Ps126989	SNP_path_353492	A/G	35.7	A	B	A	A	A	A	A	A	ATGGTAGATAGTAATAATAATAGTTATAGAAAATATCTGTTGTTGTTGGAGTACCTTGAGTCACTAATGAATGAAATATATGCAAAAATTGTATATGTT[A/G]TTGACTATTAAACCGTATGTTGTCAATAGCAAGCTAGCCTATAGCAGAATANNNNNNNNNNNNNNNNNNNNNNNNNNNNNNNNNNNNNNNNNNNNNNNN
Ps155340	SNP_path_344451	A/T	35.7	A	B	B	A	A	A	B	A	NNNNNNNNNNNNNNNNNNNNNNNNNNNNNNNNNNNNNNNNNNNNNNNNNNNNNATAATCAAAGCAATCAAAACCCATAATAGCAAACTTCTTACAAATC[A/T]TCCCTAGATCAGTGCGAGTTTCTAAAATAATGAACATGTAAGGGTGATTCTCCCTGNNNNNNNNNNNNNNNNNNNNNNNNNNNNNNNNNNNNNNNNNNN
Ps131914	SNP_path_3340	A/G	35.7	A	B	B	A	A	A	A	B	NNNNNNNNNAGTATATCGAGGTCGTGCTCCTATGCAGTATCTTAATGAGAGTCCACCTATTCGTTAGAGGTTGGCGCTCTCTTACTAGACTTATGAGTC[A/G]TGCTAGTTGGATTGTTGGCCGACCCAAAACACAATGAAGCACATACNNNNNNNNNNNNNNNNNNNNNNNNNNNNNNNNNNNNNNNNNNNNNNNNNNNNN
Ps162201	SNP_path_333656	T/G	35.7	A	B	B	A	B	A	A	MD	NNNNNNNNNNNNNNNNNNNNNNNNNNNNNNNNNNNNNNNNNNNNNNNNNNNNNNNNNNNNNNNNGGCCAAGGCCTTGGAGATGAAGTAAATTGAGCTCC[T/G]GATTAAATTCGATTCTCGCACGATGACAACACTAATTTCTTTGTCGAATATAGAAAAGATAGGAATACANNNNNNNNNNNNNNNNNNNNNNNNNNNNNN
Ps161722	SNP_path_320152	C/T	35.7	A	B	B	A	B	A	B	MD	ACTGACCCTAGTAATCAATATAAATAAATAGTTTAAGGATTGTGAATTACTACTAAACTAATAATCAACCTTCATGCCTTGAATATTTAGTTTAACCTT[C/T]TTATAGAGGTGTACAACAACAACAAATTACAAATACTCAAAGANNNNNNNNNNNNNNNNNNNNNNNNNNNNNNNNNNNNNNNNNNNNNNNNNNNNNNNN
Ps147662	SNP_path_318256	A/G	35.7	A	B	B	A	B	A	A	A	NNNNNNNNNNNNNNNNNNNNNNNNNNNNNNNNNNNNNNNNTCACTGCCATGGACAACTTCAAGATTCCACGAGACGAATTTGTTAGCATGACTTTGATC[A/G]GAATCAGAATGTTTCAGACTCTACATAAGAATTCTTTTGGCCCAACATAGATAATAGCTTCATATAAAGGGGGGTTTCCCCATTGTATTAGAAACTGTG
Ps139033	SNP_path_314465	A/T	35.7	A	B	B	A	MD	A	B	MD	CAGTCGTTGCTGTGTTAATTAATTTCAATTTTTTCTTTATCATTAAAATGGTGAAGACCATATCAGCACCTTTCAATACCATTTTATTGCGCTGTGTGA[A/T]AACAAAACAGTTTTTTTAAACCTTGGCATTNNNNNNNNNNNNNNNNNNNNNNNNNNNNNNNNNNNNNNNNNNNNNNNNNNNNNNNNNNNNNNNNNNNNN
Ps113433	SNP_path_309637	A/G	35.7	A	B	B	A	A	A	B	A	NNNNNNNNNNNNNNNNNNNNNNNNNNNNNNNNNNNNNNNNNNNNNNNNNNNNNNNNNNNNNNNNNNNNNNNGCGACGTTCCAATCGTGAACGCGTTGAA[A/G]AGAGGTGTAAGAGTAATTGAGTTGGATATATGGCCTAATGCTTCGAAGGATAACGTCGATGTTCTTCATGGAAGGTAAACGTAGCGGTTAAAAATGGTT
Ps129100	SNP_path_306307	A/G	35.7	A	B	B	A	MD	A	B	MD	NNNNNNNNNNCGAAACCACAACTGCATTTGTGACCACAACAGCAATTTAAAACCATGTCACTCACCCTCTATTGACTAAGATAATAGTGTTTTTAAGTT[A/G]GATGGAGAAAGCATAAGAGATTCTCATGTGTCTATTAAGATACAATTTCCAAANNNNNNNNNNNNNNNNNNNNNNNNNNNNNNNNNNNNNNNNNNNNNN
Ps163223	SNP_path_306143	A/G	35.7	A	B	B	A	B	A	B	B	NNNNNNNNNNNNNNNNNNNNNNNNNNNNNNNNNNNNNNNNNNNNNNNNNNNNNNNNNNNNNNNNTTTAATCTTGAGTCACTTTTCTTGCTGATGTTCAA[A/G]ATATTTTTCTAGTTAGGTCACTGTCATCGGAGAGTTGATAGCTATTGCCACGACTTCAACATNNNNNNNNNNNNNNNNNNNNNNNNNNNNNNNNNNNNN
Ps143596	SNP_path_305043	A/T	35.7	A	B	B	A	B	A	B	B	NNNNNNNNNNNNNNNNNNNNNNNNNNNNNNNNNNNNNNNNNNNNNNNNTCTTACCACACATAGGTGCATTGAGAAAGATGAATTTAGAGTACTTTCCAA[A/T]AGATAGCCAGGGGTCTATCATTGATCAAGGCACAANNNNNNNNNNNNNNNNNNNNNNNNNNNNNNNNNNNNNNNNNNNNNNNNNNNNNNNNNNNNNNNN
Ps137066	SNP_path_304616	A/G	35.7	A	B	A	A	A	A	A	A	NNNNNNNNNNNNNNNNNNNNNNNNAAAAAATGCAAGTGTTGAGAATCGAATCCCATACCACAAACTTTTACTACAATTTTTTAAAACAACCGTAGTGGT[A/G]TGTTATACACTGCAACCTTTTTATCACGGCTAGTCGNNNNNNNNNNNNNNNNNNNNNNNNNNNNNNNNNNNNNNNNNNNNNNNNNNNNNNNNNNNNNNN
Ps155200	SNP_path_30068	C/T	35.7	A	B	B	A	B	A	A	MD	NNNNNNNNNNNNNNNNNNNNNNNNNNNNNNNNNNNNNATTTCCGCTGTATTTTGGATCGCTATACTCCTTCAAAAACCGCTTTGGTAAACGTGACTTCA[C/T]ACGTATGCTTATGGCTCTCTCTGTCAATGTTTAGTTTATATGATTCACTACACTATTGTGTTCAGGCTTCCTGGNNNNNNNNNNNNNNNNNNNNNNNNN
Ps126710	SNP_path_29523	A/C	35.7	A	B	B	A	A	A	B	MD	NNNNNNNNNNNNNNNNNNNNNNNNNNNNNNNNNNNNNNNNNNNNNNNNNNNNNNNNNTGAACAGGGTGTCAAGGAGTAATGCGTGTGGACTCTCATGCT[A/C]AAGCACAAATCCAAAATCATCATACAAGTAAGGAGAGGTGTCGCCCTATACAGGGGTGTCAAAGGAATGCGNNNNNNNNNNNNNNNNNNNNNNNNNNNN
Ps160591	SNP_path_291336	T/G	35.7	A	B	B	A	B	A	B	A	NNNNNNNNNNNNNNNNNNNNNNNNNNNNNNNNNNNNNNNNNNNNNNNNNNNNNGAAATGTGTTTCATTGGTGGACGACACATGATGTATTTGGGTTGAG[T/G]CTTTGACCCATACTATTAGACTCTTAGATTAATAGTTAATATATCTAAAAAGAAAAACTTTGAAGNNNNNNNNNNNNNNNNNNNNNNNNNNNNNNNNNN
Ps147550	SNP_path_289595	C/T	35.7	A	B	B	A	A	A	A	A	NNNNNNNNNNNNNNNNNNNNNNNNNNNNNNNNTATGATCTGAAAAAAGATGAGTTCTAGGTTTTTCTTTGAATATAGGAACACCAAGATAGTTAAATGG[C/T]ATATGTCTCACAGTGAATCCAAGCATATCTGCAATGTACCTTATCATAGATCCAAAANNNNNNNNNNNNNNNNNNNNNNNNNNNNNNNNNNNNNNNNNN
Ps138854	SNP_path_283433	A/G	35.7	A	B	A	A	A	A	B	A	NNNNNNNNNNNNNNNNNNNNNNNNNNNNNNNNNNNNNNNNNNNNNNNGACTTTAAAGGTGCAACTATCGCCATACTCATCTCACGCTCAAATTTTCATG[A/G]GAAAACCGTAGGTTATTTCTTCCCCATCCCACTTCATTTTTTTTCAGGTTTTTGTGTGGCCATNNNNNNNNNNNNNNNNNNNNNNNNNNNNNNNNNNNN
Ps133944	SNP_path_278349	A/C	35.7	A	B	B	A	B	A	B	B	NNNNNNNNNNNNNNNNNNNNNNNNNNNNNNNNNNNNNNNNNNNNNNNNNNNNNNNNNNNNNNNNATTTTAATTCTTTGCAACAGAAATAGGAAGAACGT[A/C]ATACAAACAATATAAGGTGAAGGCTCAAGCAGAACAACAAAACTGTTAACCAATTACATTNNNNNNNNNNNNNNNNNNNNNNNNNNNNNNNNNNNNNNN
Ps146113	SNP_path_276909	C/T	35.7	A	B	A	A	B	A	A	B	NNNNNNNNNNNNNNNNNNNNNNNNNNNNNNNNNNNNNNNNNNNNNNNNNNNNNNNNNNAATATCACATATTATTAACCTTTTAGTAAGTGATCTTCTAC[C/T]GGTTGATCTAAGTCGTTTTTAACATAACAAACTAAACTAAACAAGTTGGAATGAACTATTGCTTTATCAATTTGCTATGTGTAAACTTTTTCNNNNNNN
Ps149202	SNP_path_274283	C/T	35.7	A	B	B	A	B	A	B	MD	NNNNNNNNNNNNNNNNNNNNNNNNNNNNNNNNNNNNNNNNNNNNNNNNNNNNNNNNNNNNNNGTTTAACTTTAAACCAATTAACAAAACAAAAGGATTT[C/T]AGCTAATCAATTTCAACTAATGACAGGGAAAACAACTCATCAAGCTATTCTACTAACATTTTGACAACTGAGTTTTACAGAAAACATTTTGATAACTCA
Ps151085	SNP_path_273479	C/G	35.7	A	B	B	A	A	A	A	B	NNNNNNNNNNNNNNNNNNNNNNNNNNNNNNNNNNNNNNNNNNNNNGTTAGACAAAGTTAGTTAAGTAGAAGTCAACTTGAGTTAATGCTAGTCAATTGT[C/G]TAGTCAGTTATGGAAAATGATCAAAACAATTTAAGGTTAGNNNNNNNNNNNNNNNNNNNNNNNNNNNNNNNNNNNNNNNNNNNNNNNNNNNNNNNNNNN
Ps121623	SNP_path_259026	C/T	35.7	A	B	A	A	A	A	A	A	NNNNNNNNNNNNNNNNNNNNNNNNNNNNNNNNNNNNNNNNNNNNNNNNNNNNNNNNNNNNNNNNNNNNNNTACCAAGCTGTAAAATCCAAGTCTAGAGA[C/T]GGACGATATGTGAAGTTGAGGTTTGATATCTACAAAGAAGACAGTTTGAACAATAGATTTAAAGAAATTAAGGATTTGGAGACTGANNNNNNNNNNNNN
Ps149026	SNP_path_236157	A/G	35.7	A	B	B	A	B	A	A	A	NNNNNNNNNNNNNNNNNNNNNNNNNNNNNNNNNNNNNNNNNNNTATAGAATTCATTGCTGACTTCTTTGTCAGAATCACTTGCTTCGCTTTTTGGCTTC[A/G]CTGTAAAGAACAACTCCGAGGACTGTAAGTGAATAACCCATCATTCCAGTGACTGAAACNNNNNNNNNNNNNNNNNNNNNNNNNNNNNNNNNNNNNNNN
Ps126423	SNP_path_23608	C/T	35.7	A	B	B	A	B	A	A	MD	NNNNNNNNNNNNNNNNNNNNNNNNNNNNCGTTAGAATGGGAGGATTTTAAACCTATTTCCCTCTTGGTTCTTTGTATAACCTGATGGATAAAGTATTGA[C/T]TGCTAGGCTAGTAGGGGTTATGGACAAGCTTAACTTCNNNNNNNNNNNNNNNNNNNNNNNNNNNNNNNNNNNNNNNNNNNNNNNNNNNNNNNNNNNNNN
Ps128628	SNP_path_23157	C/T	35.7	A	B	A	A	B	A	A	B	NNNNNNNNNNNNNNNNNNNNNNNNNNNNNNNNNNNNNNAAATACTCAACTTTTAACTTCAAAATAGAATTAAAGTTCAAAGCATAACAATAAGGTAAGA[C/T]TATTCAGCTTAAGACAAAGTAGGTAACATAGTAACTNNNNNNNNNNNNNNNNNNNNNNNNNNNNNNNNNNNNNNNNNNNNNNNNNNNNNNNNNNNNNNN
Ps140888	SNP_path_225164	A/C	35.7	A	B	A	A	A	A	A	A	NNNNNNNNNNNNNNNNNNNNCATAGCCTAGAGGAAGAGGTGTTGGAAGGGGCTTAGCTTCCCTTAGCTGAACTAATGAACCCTTGAGCAAATGAGCAAG[A/C]ATTTGACAATGAGGAATAAGAATCAGATCAANNNNNNNNNNNNNNNNNNNNNNNNNNNNNNNNNNNNNNNNNNNNNNNNNNNNNNNNNNNNNNNNNNNN
Ps116514	SNP_path_224142	A/C	35.7	A	B	B	A	B	A	A	B	NNNNNNNNNNNNNNNNNNNNNNNNNNNNNNNNNNNNNNNNNNNNNNNNNNNNCAATTGGGATGAAATGATTTAACATATGCAGCTGCTCCAGCTGCATG[A/C]GGGCATGCCATTGAAGTTCCAGAGAGAATTTGATATGGCAATTTTCTATTGTCTTCTTCAAATNNNNNNNNNNNNNNNNNNNNNNNNNNNNNNNNNNNN
Ps131234	SNP_path_223739	A/T	35.7	A	B	B	A	A	A	A	B	NNNNNNNNNNNNNNNNNNNNNNNNNNNNNNNNNNNNNNNGAAGCTGCTGCTCTGTTCCGTTCAACTACGCTCGGCTAAGCGGAAGCAGTGTGATGTAAT[A/T]TCGGTGGCAGGGTTCTTATAGACGTAACCAAATGGAGTGGGTCAGTTAGGGTTTTCCTTTATGGCCCAATTCCAATCCNNNNNNNNNNNNNNNNNNNNN
Ps133661	SNP_path_220692	C/G	35.7	A	B	A	A	B	A	A	B	NNNNNNNNNNNNNNNNNNNNNAAAATGGCAAGAATATCCATCCGAAAAACACTGACATGAGAGTGAGTCCAGAGGAGTTTAACAAGTGGGTGAGTTTGA[C/G]GTAGAAGGTTTCTATCTCTTCAGGAAAAGAGTATTGTNNNNNNNNNNNNNNNNNNNNNNNNNNNNNNNNNNNNNNNNNNNNNNNNNNNNNNNNNNNNNN
Ps148967	SNP_path_220538	A/G	35.7	A	B	B	A	B	A	B	B	NNNNNNNNNNNNNNNNNNNNNNNNNNNNNNNNNNNNNNNNNNNNNNNNNNNNNNNNNGGCAAAGTCTCGGCTGGGGAGTCTAAGCAACGGATAAAATCT[A/G]CTGTAGAAATAACCCTACTGGGGAAATATCAAGGAGAGAGATGAAACTATGTNNNNNNNNNNNNNNNNNNNNNNNNNNNNNNNNNNNNNNNNNNNNNNN
Ps116482	SNP_path_219867	A/G	35.7	A	B	B	A	B	A	A	MD	NNNNNNNNNNNNNNNNNNNNNNNNNNNNTTGTTGATAGGTTTATCATGTGTGGATTGAGAAGAATGAAGGTGGATGTTTATGGTGTTGTTATGGAAGGA[A/G]TTTATGGAGAAGGTGAGTGTGGATGAATGAAGAAGACAAGAAGATGAAGTTTGTGTGATTTTCTCGTNNNNNNNNNNNNNNNNNNNNNNNNNNNNNNNN
Ps163173	SNP_path_217514	T/G	35.7	A	B	B	A	MD	A	MD	MD	NNNNNNNNNNNNNNNNNNNNNNNNNNNNNNNNNNNNNNNNNNNNNNNNNNNNNNNNCCGCACAACACCATATTAATTATATATAAAAATGTAAATGTTA[T/G]GTTCAAAAGTTAGAATTGTTGGTGAATCTGATGAGATGAAATCTGTGCTGGTCTCCGATGCAGGAGAGTGGAAATGTAAGGTTAAGATTCNNNNNNNNN
Ps148863	SNP_path_19370	A/T	35.7	A	B	B	A	MD	A	A	A	NNNNNNNNNNNNNNNNNNNNNNNNNNNNNNNNNNNNACTAAGCTGAAACTTCAAAAGAGAAAGAACAAACAAAAAAGGCCAATTAATGGGCCGTTGGAG[A/T]AAGTCGGACCAAAGCCCACGACAGTGGCCATNNNNNNNNNNNNNNNNNNNNNNNNNNNNNNNNNNNNNNNNNNNNNNNNNNNNNNNNNNNNNNNNNNNN
Ps138269	SNP_path_174157	A/G	35.7	A	B	B	A	B	A	B	MD	NNNNNNNNNNNNNNNNNNNNNNNNNNNNNNNNNNNNNNNNNNNNNNNNNNNNNNNNNNNNNNNNNNTGGAGATTCATCACATGAAAATGATACAACCTC[A/G]AGAAACTCTTACAAAGATGTATTCAACAATATCTCTTACAATACATCAAAAGACTCTCACGANNNNNNNNNNNNNNNNNNNNNNNNNNNNNNNNNNNNN
Ps133411	SNP_path_170320	C/T	35.7	A	B	B	A	B	A	B	A	NNNNNNNNNNNNNNNNNNNNNNNNNNNNNNNNNNNNNNNNNNNNNNNNNNNNNNNNNNNNNATAGCCTTTTTACAACCAACCATCTCTATAAACTCTCA[C/T]CAATAAATCCAAACACATAGTTTCAACTTCTTCTCATTCTTCCAATTTTACCTTTATTTCTTCNNNNNNNNNNNNNNNNNNNNNNNNNNNNNNNNNNNN
Ps158991	SNP_path_170165	T/G	35.7	A	B	B	A	B	A	A	B	NNNNNNNNNNNNNNNNNNNNNNNNNNNNNNNNTTTTGGTGGCATGTTTGAGCCTGACCAATATGTAAAAAAAAATTAGTGTTTCTATTTCCCTCTAAGT[T/G]CTAATTGAGTCTAGCTTTATCTTTCCAAAAAAANNNNNNNNNNNNNNNNNNNNNNNNNNNNNNNNNNNNNNNNNNNNNNNNNNNNNNNNNNNNNNNNNN
Ps156124	SNP_path_164158	C/T	35.7	A	B	A	A	A	A	A	B	NNNNNNNNNNNNNNNNNNNNNNNNNNNNNNNNNNNNNGTCGAAGTGATCCACCTCTTCCACCATATATAACTCAATTGTTTGCAATGGTGAATGTTCTC[C/T]GTCAATAAAATGAAACCTTGCAAGGTAGTGTTTATGTTTTGCANNNNNNNNNNNNNNNNNNNNNNNNNNNNNNNNNNNNNNNNNNNNNNNNNNNNNNNN
Ps136475	SNP_path_144141	C/T	35.7	A	B	B	A	B	A	A	A	NNNNNNNNNNNNNNNNNNNNNNNNNNNNNNNNNNNNNNNNNNNNNNNNNNNNNNNNNNNNNNNNNNNNTTAGGGATGAAAACACTTAAAGAAGTTTGGT[C/T]GAGACACCCCACTTAATCTCAATAAAATTAGAGTATTTGACTTATATAAATTACTGACATTAAACCGGATATATNNNNNNNNNNNNNNNNNNNNNNNNN
Ps163729	SNP_path_141045	A/T	35.7	A	B	B	A	B	A	A	B	NNNNNNNNNNNNNNNNNNNNNNNNNNNNNNNNNNNNNNNNNNNNNNNNCATCTACCTTATTATAGGCGCCATAAAGGCCAAGTCGAAAGATGAAATGGA[A/T]TTTGGAGCAATTTTTAGTGATTACATTTCATTTAAAGCTCNNNNNNNNNNNNNNNNNNNNNNNNNNNNNNNNNNNNNNNNNNNNNNNNNNNNNNNNNNN
Ps118360	SNP_path_138331	A/G	35.7	A	B	B	A	B	A	B	B	NNNNNNNNNNNNNNNNNNNNNNNNNNNNNNNNNNNNNNNNNNNNGCTAGTAGTAGTGTTAGACACAACAAACAAATACAATACGATCCTTATATTGTGG[A/G]TGTGCTTTTTGAGTCATGACAAAAACACAGAATAGCAGTGATGGTTCGATTTATGTATGCAGATTAGTGCCATTAGCAACAGTCNNNNNNNNNNNNNNN
Ps159739	SNP_path_136976	A/G	35.7	A	B	A	A	A	A	A	A	NNNNNNNNNNNNNNNNNNNNNNNNNNNNNNNNNNNNNNNNNNNNNNNNNNNNNNNNNNNNNAGCTGTTGGTTGAACCGTCGGATTGAGCAAAGGTTTCG[A/G]TTACTTGCGATCTCCACCGTTAAATCAATGAAGATCAAGCTTTTGCTGTTTTTTTGCGTCGCGTTAACGCTTCTCGCATTTTCAACAACTGGTTCAACT
Ps115979	SNP_path_130172	A/C	35.7	A	B	B	A	B	A	A	MD	TTTGCATTTATGAGTGTGTTGGTGGCTAGTTTCCTTCCTTTTGTTTTGTGTAGGTGGATGTGTGACCTCCCTCTAGCTTGTTCGCTTGGGAGATCTGTT[A/C]TGTCTATGATTTTAGAAAAGATCAGATTATTGACATGATTAGCTTGTTTTTCCTTCTTTTGATTAGTTATATTGATTNNNNNNNNNNNNNNNNNNNNNN
Ps142603	SNP_path_107776	A/G	35.7	A	B	B	A	B	A	B	A	NNNNNNNNNNNNNNNNNNNNNNNNNNNNNNNNNNNNNNNNNNNNNNNNNNNNNNNNNNNNNNNNNNNNNNNNNAAAGAAAGTATGAGCTAATATCAACC[A/G]TAAAAACTTAACTTTCTCTGAATATAGAAACCACATTCTACAATCATTTATCCAACTAAAAAACAACCTTCAAGCTGCACTATTACACTAATTACCAAA
Ps136641	SNP_path_193146	C/T	35.7	A	B	B	A	B	A	B	B	ATGGTAGGGATATGGAAGATCACTTTGGTTGATGCATGGAATGTTCAGAGCCAATGGAGGATGTGGTTACGTTAAAAAACCAGATTTTCTCTTAACGAC[C/T]GATCCGGATAACAAGGTCTTCGATCCTAAAGCTAAGTTGCCTGTGAAGACTACTTTGAAGGTAAAGGTTTTTCATCAATCATCTTCCTCATCAAANNNN
Ps144536	SNP_path_71369	C/T	35.7	A	B	A	A	A	A	A	A	NNNNNNNNNNNNNNNNNNNNNNNNNNNNNNNNNNNNNNNNNNNNNNNNNNNNNNNNNNNNNNNNNNNNNNNNNGAGTCTGATGTATCCCCAAGTGTGTA[C/T]GCGTCCAATATTACGTTCATAGCTGAGGTGTTAGGCATATATTTGAGCCATTTAGGAATGGNNNNNNNNNNNNNNNNNNNNNNNNNNNNNNNNNNNNNN
Ps157064	SNP_path_60730	C/T	35.7	A	B	A	A	A	A	B	A	TGATCTACGAAAAGCTTTAATTTTAATTTTCTATTGACTTTTAAATTTTGCTAGATAGAGATGGCCCAAATATTCCAATTGGGTATATCCTTTACAACC[C/T]TGTGGGCCTTGAATTTTCTAGGACCATACTCGACATTAACATGTGTTAATGNNNNNNNNNNNNNNNNNNNNNNNNNNNNNNNNNNNNNNNNNNNNNNNN
Ps101266	SNP_path_239687	A/C	35.7	A	B	A	A	A	A	B	B	CCTGCATTGATAGCTAATAAAGATCAGTCGACATTCATGATAAAAGTTCATTAACAAAATGAAACAACTCAATGTGTGTAGGTGTAGATGTGGGACAAC[A/C]AAATACTAAACATATTCAAAATCAAATCTCAATTGTTACTTGTGACAAACACTACCAAAAAANNNNNNNNNNNNNNNNNNNNNNNNNNNNNNNNNNNNN
Ps160191	SNP_path_364361	A/G	35.7	A	B	A	A	B	A	A	MD	NNNNNNNNNNNNNNTGGTCTTGCGGAATCCCTATAGTTTCCTTTTCGCTTTACAAGTTGCAAAACTTCTACCTACTACACTGCCTTTCTATCAAAAATA[A/G]CATTGCATTTGGGGCACAACATTGCCTCANNNNNNNNNNNNNNNNNNNNNNNNNNNNNNNNNNNNNNNNNNNNNNNNNNNNNNNNNNNNNNNNNNNNNN
Ps162183	SNP_path_319350	A/T	35.7	A	B	B	A	B	A	A	A	TGGTAAAGACGATCAAGGTTTGCTGCTAAAACTTTCTGTTGGACTTCTACAGCTAGTGCTAGGGTGCCATTTTCAATTTTTTACTGAAATTTGTCTGCA[A/T]TTTTAAAATTCAACCTAGAGTTTCTCTCGGTATTCTTTGTTCCATGACANNNNNNNNNNNNNNNNNNNNNNNNNNNNNNNNNNNNNNNNNNNNNNNNNN
Ps139821	SNP_path_457131	C/T	35.7	A	B	A	A	A	A	B	B	NNNNNNNNNNNNNNNNNNNNNNNNNNNNNNNNNNNNNNNNNNNNNNCACTTATTTGGGTGAGTCTTTAACCTAGTGTGAATGCTCCCCCTCATGATGAT[C/T]CATCAGTAAGTTTGTGTAATCGGTTACTGCATTAGTGTAAACGGTTACNNNNNNNNNNNNNNNNNNNNNNNNNNNNNNNNNNNNNNNNNNNNNNNNNNN
Ps156595	SNP_path_316770	C/T	35.7	A	B	B	A	B	A	B	MD	NNNNNNNNTCCACAAGTGTAATTGTAGCTGCAATATTGCAGATGTTGTTACATCCGCAATCGTATCGAACCGTAATTATCATATAATTTTAAAATCACG[C/T]TTATGGCTATATTTGGAACCGCCTCACACAATTTCACTCATGTTTCTTCAAATATTTCATTCAAAAANNNNNNNNNNNNNNNNNNNNNNNNNNNNNNNN
Ps142980	SNP_path_181531	C/T	35.7	A	B	A	A	A	A	A	A	NNNNNNNNNNNNNNNNNNNNNNNNNNNNNNNNNNNNNNNNNNNNNNNNNNNNNNNNNNNNNNATGTTCCGATTCCCGGTTATCTTGCTTCTTCTTTCAC[C/T]TTTGAAGTTGTTGAAAATCAGAACTATGATGGAAATAGAAGAAGACATGGAACTGTTCGAGGTTCNNNNNNNNNNNNNNNNNNNNNNNNNNNNNNNNNN
Ps163669	SNP_path_348140	A/T	35.7	A	B	A	A	B	A	B	A	NNNNNNNNNNNNNNNNNNNNNNNNNNNNNNNNNNNNNNNNNNNNNNNNNNNNNNNNNNATTTAATCTTGTTCTATCAAGATCAGTTCTAACATTTTGTT[A/T]GTTAGTTGACTAGGATGAGAGTAATGGAGATGTAATTCAACTATGTGACAATTTGATTGTATTTCAAGTAAANNNNNNNNNNNNNNNNNNNNNNNNNNN
Ps127183	SNP_path_393865	A/T	35.7	A	B	A	A	A	A	A	MD	NNNNNNNNNNNNNNNNNNNNNNNNNNNNNNNNNNNNNNNNNNNNCATTGAGCCACAATTGAAGTAACCAATATGGGCCATAAAGTAGCAAATTTGACCT[A/T]GGTTGAAATATCTTGAGGGTGTCGACACCTTCTCCTNNNNNNNNNNNNNNNNNNNNNNNNNNNNNNNNNNNNNNNNNNNNNNNNNNNNNNNNNNNNNNN
Ps151534	SNP_path_383091	A/T	35.7	A	B	A	A	A	A	A	A	NNNNNNNNNNNNNNNNNNNNNNNNGAAGAAATTAAAAATAAGTGGTTCCAACTACTTTTTATCTTTATTATCTCTTTCAAGGCTAAACCAATTAGGATG[A/T]GAGTGATATTTCTTCTCTCTTTTGTATTTTTCTCTTTGTAAAACCGCTTATACCAAATCGGCCATTATTCAAATTCTCCATCTTGAACTAAACAAGAAA
Ps112411	SNP_path_44332	C/T	35.7	A	B	B	A	B	A	B	B	NNNNNNNNNNNNNNNNNNNNNNNNNNNNNNNNNNNNNNNNNNNNNNNNNNNNNNNNNNNNNNNNNNNNNNAAAATATTAGAATTTCGTCTTCCTTGAGT[C/T]GATCAGCTATTCGGTAAGTTTCCGTGTGATAGTGATTTAAAACATCAATAATGACAATTTTCTCTCTCCTTCTCATGATGACTNNNNNNNNNNNNNNNN
Ps144953	SNP_path_103544	A/C	35.7	A	B	A	A	MD	A	MD	B	NNNNNNNNNNNNNNNNNNNNNNNNNNNNNNNNNNNNNNNNNNNNNNNATCTCCCTATGGTACCGCTTGGATATTTCAAGCTTTCTGCCATGGTCTAATG[A/C]AACAAAATATTACACAAATAAACAAACTATTTGTCCATAAACTTTGAATACAAAAAAGAGAAAANNNNNNNNNNNNNNNNNNNNNNNNNNNNNNNNNNN
Ps136507	SNP_path_151967	A/G	35.7	A	B	A	A	B	A	A	B	NNNNNNNNNNNNNNNNNNNNNNNNNNNNCAAGTAAATCACCCATTTTTAGTTTATTAGCTAGAAATTTAGACAACATCTTACGCATAAAATACATCAAT[A/G]AAATTGGTCTAAACTCATAAAGAAGTTGGAGATTATGGACTTTCGGGATAATGATAATGAATATGCGTTTTACTCCTTTAACATGCATATAGTTATCAT
Ps160764	SNP_path_209966	C/G	35.7	A	B	A	A	A	A	A	A	NNNNNNNNNNNNNNNNNNNNNNNNNNNNNNNNNNNNNNNNNNNNNNNNNTTGTTGTGCTATATTCTTCTAAGTCGTATTCTATATCAGTCGAGTCGTGC[C/G]TTAATCCTCCATGTTGGGTGTGAATCTTCATTTTTATNNNNNNNNNNNNNNNNNNNNNNNNNNNNNNNNNNNNNNNNNNNNNNNNNNNNNNNNNNNNNN
Ps142588	SNP_path_105306	T/G	35.7	A	B	A	A	B	A	A	B	AACTCGTCGACTGAGTCAAGCCTCGGTGAATGAAACTCGGAAGGAGAAACTCGCTGTTCCCATTCTCAACAAGAAACCTGAGGTAATCACTATTTCAGA[T/G]TTTGTGTCTTTATTTCGAGATTTGAAAGCNNNNNNNNNNNNNNNNNNNNNNNNNNNNNNNNNNNNNNNNNNNNNNNNNNNNNNNNNNNNNNNNNNNNNN
Ps153779	SNP_path_198323	C/T	35.7	A	B	A	A	A	A	A	B	NNNNNNNNNNNNNNNNNNNNNNNNNNNNNNNNNNNNNGGAGGTCTCTAGAGCACTATAATAGGGTTTTTAGTTATAGTTTGGACTTTGAGAGAAAGATG[C/T]TTGTTGTCCTGGTACATTAAAACAACCTGTCTAACCTCAATGCTNNNNNNNNNNNNNNNNNNNNNNNNNNNNNNNNNNNNNNNNNNNNNNNNNNNNNNN
Ps163569	SNP_path_45933	A/G	35.7	A	B	A	A	A	A	A	A	AGCCAGGACCACAAAGAGCTTTGCAGGGGAATGATCCTCAGTCGTTCCAACTGGGGGAAAAGTCGTTACACGAACGAACATCGACGTAGAAGCAACTCT[A/G]CCGGGGTAGTTATCAAAGAGGAAGATGGATCTCNNNNNNNNNNNNNNNNNNNNNNNNNNNNNNNNNNNNNNNNNNNNNNNNNNNNNNNNNNNNNNNNNN
Ps137423	SNP_path_3981	A/T	35.7	A	B	A	A	B	A	A	B	NNNNNNNNNNNNNNNNNNNNNNNNNNNNNNNNNNNNNNNNNNNNNNNNNNNNNNNNNNNNNNNNNNNNTCTTTGTTGACCGTTGGCCAACTCGAAACAA[A/T]TGTCCTCCAAGTCTAGCTTGTTATTAGCCTTGATGTGAGGATTATTGGTGTAGAAATAAATGATGACAACCTAANNNNNNNNNNNNNNNNNNNNNNNNN
Ps147332	SNP_path_235259	A/G	35.7	A	B	A	A	B	A	A	A	NNNNNNNNNNNNNNNNNNAGGCGCCTGAAGGTATCTTACTTAAATACCTTAGTGAAATTGAGGCATATTTAGGTATGTCGAATGTCCATAGCAGAGCCT[A/G]CGGTGCTCACCAGGCTGGACATAAAATNNNNNNNNNNNNNNNNNNNNNNNNNNNNNNNNNNNNNNNNNNNNNNNNNNNNNNNNNNNNNNNNNNNNNNNN
Ps120692	SNP_path_9664	T/G	36.6	A	B	B	A	B	A	A	B	NNNNNNNNNNNNNNNNNNNNNNNNNNNNNNNNNNNNNNNNNNNNNNNGAGGGTATGGGTTAAAAAGAACTTGAAGGATATTTTGAGTTACGTTATCTGG[T/G]GGGATTAGGGAGGAGAAGTGGGAAGGCTTTACAAAAGGAAAATATGAAGGAGGGAGAGAGTCCTCAAGGTTAGANNNNNNNNNNNNNNNNNNNNNNNNN
Ps112657	SNP_path_73956	T/G	36.6	A	B	B	A	B	A	A	A	NNAATGAAGGTTTTTAATGTTGTTGTTGCATAGAATCTTTGAGGATATGTAAATAGATTTGAGTTCAAGTATGATAGTTGATATGATCTTAAGACTAAT[T/G]TTGTTGGATGTTTTGAGATATGTTAGGTNNNNNNNNNNNNNNNNNNNNNNNNNNNNNNNNNNNNNNNNNNNNNNNNNNNNNNNNNNNNNNNNNNNNNNN
Ps163446	SNP_path_66859	T/G	36.6	A	B	B	A	B	A	A	B	NNNNNNNNNNNNNNNNNNNNNNNNNNNNNNNNNNNNNNNNNNNNNNNNNNNNNNNNNNNNNNNNCCATCAATGAGTCTTTCCTTATCACATTATGGTTT[T/G]AGAGTGATATCATAAGCTTGTGGTTCCATTCCAAAATGTTGTTGAAACCAACNNNNNNNNNNNNNNNNNNNNNNNNNNNNNNNNNNNNNNNNNNNNNNN
Ps144418	SNP_path_460621	A/C	36.6	A	B	B	A	B	A	A	B	NNNNNNNNNNNNNNNNNNNNNNNNNNNNNNNNNNNNNTGGGAAGTTTGACGGAGAGGTAAATGTGATTATGAGATGTATAATTTGGATAATATCAAGTG[A/C]AAAAATGTGGAATGAACATGTGCTCCAAAATCACACNNNNNNNNNNNNNNNNNNNNNNNNNNNNNNNNNNNNNNNNNNNNNNNNNNNNNNNNNNNNNNN
Ps102896	SNP_path_454657	C/T	36.6	A	B	B	A	B	A	A	B	NNNNNNNNNNNNNNNNNNNNNNNNNNNNNNNNNNNNNNNNNNNNNNNNNNNNNNNNNNNNNNNNNNNNNNNNNTAGAGTAAATCTTGGATTCAATAAAT[C/T]TGAACCAAATTGTCCTTCAAAGAAAATCCAATCAAATATTCTTTGACAAAATCAAATCCAAGTCTTTTCCAAATNNNNNNNNNNNNNNNNNNNNNNNNN
Ps158661	SNP_path_40598	T/G	36.6	A	B	B	A	B	A	A	A	NNNNNNNNGTGTGTCTTTTGGGAAGGCGCGTATTTTGGGGATTGTGAGGGTGATTGAAAAGGGTGTGGAAAATATAGAACTAGAAGAGTAGTCTTCTAG[T/G]TTATTAGGTTGAGGGTCATTGGGTTGGTTCANNNNNNNNNNNNNNNNNNNNNNNNNNNNNNNNNNNNNNNNNNNNNNNNNNNNNNNNNNNNNNNNNNNN
Ps139425	SNP_path_384969	A/G	36.6	A	B	B	A	B	A	A	MD	NNNNNNNNNNNNNNNNNNNNNNNNNNNNNNNNNNNNNNNNNNNNNNNNNNNNNNNNNNNNNNNNNNNNNNNNTGTGAAATAACCATCATAGTCGATCTC[A/G]ATGTACTGTACGACAAATATCTATAAGACGACGAAATAAGAACATCGATTGGGGGTAAGATNNNNNNNNNNNNNNNNNNNNNNNNNNNNNNNNNNNNNN
Ps117406	SNP_path_384046	C/T	36.6	A	B	B	A	B	A	A	B	TATAAAGGACGAGTCTCTCATCTATGGGCGAGTCCCTCTACTGAAGGCATCTATATATAAAGGATGGGTCCCTTAGCTAAAGACATTTATTAAAAAGGG[C/T]CAATGGGCTATGAAAGAACATGCATACTTTTAGATGAGGTTCCGAGATGTCATAACACCAATTATTTCNNNNNNNNNNNNNNNNNNNNNNNNNNNNNNN
Ps123835	SNP_path_375933	A/G	36.6	A	B	B	A	MD	A	A	A	ATGGGAGCCACTTTACCCTTTTGGGCCCTTCATCACATGTCATATATATATGGTGGGAAAGTAATTGTGAAAGGAAAGCCACCTCTCCCTCCTTTCCCC[A/G]GCAGCTCCGGCGTCCTTTTTGTCTGCACTCACCGCACTCTAATGGACCCTGTCGTCCTCTCCTCCGTNNNNNNNNNNNNNNNNNNNNNNNNNNNNNNNN
Ps149652	SNP_path_374028	A/T	36.6	A	B	B	A	A	A	A	A	NNNNNNNNNNNNNNNNNNNNNNNNNNNNNNNNNNNNTGAATTGAAATTTAATTGAAATATTCATCTTAAACACATGTAGGTTGAACATACAATATATTT[A/T]TGTGTAGCAAACTTCTAATATTGTCATGAATGCCCCACATACTAAAGGAAAAGAAGTTGTTTGTAACCAGCTCATAGCCGACANNNNNNNNNNNNNNNN
Ps156732	SNP_path_364370	A/G	36.6	A	B	B	A	MD	A	A	MD	NNNNNCAGGGTGCTCGCTCTATTGACAATTGAAATTATATTTGATCAGAGACAAGATGTCACTTACAATGTTGATTCATTGTGTGAGACAAGATGGTAT[A/G]GATTAATTGATGAACGATTAAACAAAGTAATAAATTAAAGACACANNNNNNNNNNNNNNNNNNNNNNNNNNNNNNNNNNNNNNNNNNNNNNNNNNNNNN
Ps109873	SNP_path_359384	C/T	36.6	A	B	B	A	A	A	A	B	NNNNNNNNNNNNNNNNNNNNNNNNNNNNNNNNNNNNNNNNNNNNNNNNATTTTCAAAATCCAAAAATAACATAAACACATACCACTAACTAGACTGACG[C/T]GCTTCATTACCATTCACGGTAAAAAGGAATACAACCAAAANNNNNNNNNNNNNNNNNNNNNNNNNNNNNNNNNNNNNNNNNNNNNNNNNNNNNNNNNNN
Ps129393	SNP_path_353713	C/T	36.6	A	B	B	A	B	A	A	B	NNNNNNNNNNNNNNNNNNNNNNNNNNNNNNNNNNNNNNNNNNNNNNNNNNNNNTGATATCTAAACATGATATTAAACATACAAAAAGCCTTATATAGAC[C/T]AGTAACATTAAGCATTACCATCTAAAACATGCTATGATATTAAAGCAGTGTAGATGCCATTANNNNNNNNNNNNNNNNNNNNNNNNNNNNNNNNNNNNN
Ps119673	SNP_path_346788	T/G	36.6	A	B	B	A	B	A	A	A	NNNNNNNNNNNNNNNNNNNNNNNNNNNNNNNNNNNNNNNCAAAAGCAAGGTCAAAATCCCTAAGGATAACCTTAATAGTCCAAAGGTTATCAACATATG[T/G]ATCAACTAAGATAAGGGTATCATCTACATACTCGAGATNNNNNNNNNNNNNNNNNNNNNNNNNNNNNNNNNNNNNNNNNNNNNNNNNNNNNNNNNNNNN
Ps129296	SNP_path_337130	A/G	36.6	A	B	B	A	B	A	A	A	NNNNNNNNNNNNNNNNNNNNNNNNNNNNNNNNNGAATAAGGCAAGTAACTTGATTTACTAAGATTAAATGCTTAAATTTAGTTTTGTATTGAAGTATTG[A/G]GATCCTCCTTATTCAAGCCGAAGGACTAAGAGGAGTTTTGGCTTGACCTAAATATATTGTTGAGTTCCTTCCATTATGGTGTCAAATTCACATTCCTTT
Ps123601	SNP_path_306127	A/T	36.6	A	B	B	A	A	A	A	MD	NNNNNNNNNNNNNNNNNNNNNNNNNNNNNNNNNNNNNNNNNNNNNNNNNNNNNNNNNNNNNNNNNNNACTGAAATGGCAGTTGGTGTAGACATTGTATG[A/T]AAGACAGCATGAGCTACACGCAAAAGATGTTTGAAACAAATAGCAACAAAGTAGAGTAACTTGCTGCTTGAAACCTGCGAAAGTTTCATANNNNNNNNN
Ps135865	SNP_path_305728	C/T	36.6	A	B	B	A	B	A	A	A	NNNNNNNNNNNNNNNNNNNNNNNNNNNNNNNNNNNNNNNNNNNNNNNNNNNNNNNNNNNNNNNNNNNNNNNACTTCCTTGGATAAACAAATTTCATCAG[C/T]GTTTGAACTAGCTTGATTTCATACAAAATATCAAAAATTAATCTTCCTAGAGGTATNNNNNNNNNNNNNNNNNNNNNNNNNNNNNNNNNNNNNNNNNNN
Ps147607	SNP_path_303554	A/T	36.6	A	B	B	A	MD	A	A	B	NNNNNNNNNNNNNNNNNNNNNNNNNNNNNNNNNNNNNNNNNNNTATACATGGAAGACAACATAGCAAGAGTATCTACTATATGGTTCTAGTCTCAAGGG[A/T]TGTGATGGCATTCTACTTTAGTAAAGAAAGTATACAATCNNNNNNNNNNNNNNNNNNNNNNNNNNNNNNNNNNNNNNNNNNNNNNNNNNNNNNNNNNNN
Ps131711	SNP_path_303195	C/T	36.6	A	B	B	A	B	A	A	MD	NNNNNNNNNNNNNNNNNNNNNNNNCTTTTTAATCATCGGGGATGAAACATTCAGACTTCTTTCTTACTCCATAGTGGATATCTACCAAAAGTAGTTCGT[C/T]GGTGGCTGGCAGTCTACCTATGGCTATATGTCCTGGTGGTCNNNNNNNNNNNNNNNNNNNNNNNNNNNNNNNNNNNNNNNNNNNNNNNNNNNNNNNNNN
Ps134073	SNP_path_302216	A/T	36.6	A	B	B	A	B	A	A	A	NNNNNNNNNNNNNNNNNNNNNNNNNNNNNNNNNNNNNNNNNNNNNNNNNNNNNNNNNNNNNNNNNNATTTCCACCTAAGAAAGTACAATAACCAGTAGT[A/T]GATATCCTATTTACAAATGATCTTGCATAATCAACATCAATATATGCTTCAAGATCTACACTCCTATTTATTTCAATTNNNNNNNNNNNNNNNNNNNNN
Ps143569	SNP_path_299282	A/C	36.6	A	B	B	A	B	A	A	B	NNNNNNNNNNNCGACAATGCAACAGGAGCTACAAACACAAACCAGTATTGTCAACCACAGATAGCAGAAAATAACATTTTGGTTCAAATTCCACTATGC[A/C]GCTATGCTATAATGCCACTACAAACTCTATTCAAAAACAGTGACACAAGAACACAACCCTGGTTTAAAACATTGAATGCACATATTTNNNNNNNNNNNN
Ps119354	SNP_path_296145	C/T	36.6	A	B	B	A	A	A	A	A	AAGACATGCAAAATAATATAGAAAATAATACATAATAATACACCCCAAGCATAATACATAATCCATAATAGCACGTACAAAGTACATCCTAAATAATAA[C/T]CAAACAATACTAAAGAGATCACATTCTATTATGTCCCACATGAACTATTTCNNNNNNNNNNNNNNNNNNNNNNNNNNNNNNNNNNNNNNNNNNNNNNNN
Ps133932	SNP_path_276848	A/T	36.6	A	B	B	A	A	A	A	MD	TAAGTTAACCTCTAAACTATCAACTTATTCCTCAACTGAATTATCCTCTGAAATGCCTCTAGTTACTTTTTCTCCCCTTCACCCTTCATTATGTTTAGA[A/T]TCACAACCCTAAATCGGCCTTTTAAATCTTCATTCATCTTAATCCTAANNNNNNNNNNNNNNNNNNNNNNNNNNNNNNNNNNNNNNNNNNNNNNNNNNN
Ps149166	SNP_path_266511	A/G	36.6	A	B	B	A	MD	A	A	B	NNNNNNNNNNNNNNNNNNNNNNNNNNNNNNNNNNNNNNNNNNNNNNNNNATTAATTTCCAAACTTCTGAGAATATATCCACTGGATTTGTTGAGGATTC[A/G]GAGACTCTACTAGGAGTATCTTGAGAGATTTATCANNNNNNNNNNNNNNNNNNNNNNNNNNNNNNNNNNNNNNNNNNNNNNNNNNNNNNNNNNNNNNNN
Ps161640	SNP_path_264383	C/T	36.6	A	B	B	A	B	A	A	B	NNNNNNNNNNNNATACTTTTCTCCTCCACTTTTTTCATGTTTTCTGAAGAACCATAAAACACAATTTTGTTTCAGGCCCTCGAAAAAGTCCAAACCACG[C/T]GCGTGCCAGGTTATATAAAAAAATACCATAGAATTCAACCTACCACCTAAATAAAGGAAACTCTAAAAAAGAAGAGTAAGACCNNNNNNNNNNNNNNNN
Ps121588	SNP_path_252694	A/G	36.6	A	B	B	A	A	A	A	B	NTTATCAGTCTTCAATCTTTTACAAATGATACCTTTTTCCTCACATGGAAGAACAGTTGATGATTTTGGTCCAAACACTCCCAAAGACAAACTTGTTTC[A/G]ACACAATCCTTAAACTTGTCTTCTCTTGCATTATTACACCCTATCTTCTTCTGTCCCCAAATAATTGAAGAAGAATAANNNNNNNNNNNNNNNNNNNNN
Ps135239	SNP_path_247611	A/G	36.6	A	B	B	A	B	A	A	B	NNNNNNNNNNNNNNNNNNNNNNNNNNNNNNNNNNNNNTCAGGTATTTCGATCTTCATAAGGAACCGTCACTAGCATGCTCTTTCCCTAACAAATGTCAG[A/G]TATGTCAGCCGTTACTAGGAATCATCACTGANNNNNNNNNNNNNNNNNNNNNNNNNNNNNNNNNNNNNNNNNNNNNNNNNNNNNNNNNNNNNNNNNNNN
Ps131390	SNP_path_247541	A/G	36.6	A	B	B	A	A	A	A	A	NNNNNNNNNNNNNNNNNNNNNNNNNNNNNNNNNNNNNNNNNATTCGAAAATTTGCGGGAAAGTGTGTAACACGAAGCAAAACGAAAATTACATAATGAG[A/G]ATCATGAGAATTACCTCGGTTGTGGAGGAGTTAGATCCGCGTGAGAATTGANNNNNNNNNNNNNNNNNNNNNNNNNNNNNNNNNNNNNNNNNNNNNNNN
Ps107665	SNP_path_229007	C/T	36.6	A	B	B	A	A	A	A	MD	TTACTTGTTTCTTCATCTGAACACACATACACTCTTAATGTTACAATTATGAATTCAAAAAGATTTGGATTTCATGCATGACATGGAATTCCATAACAT[C/T]TAATCCATATTAACTGCTCATTGTCCATATCATATTGCCTCCACTCNNNNNNNNNNNNNNNNNNNNNNNNNNNNNNNNNNNNNNNNNNNNNNNNNNNNN
Ps143207	SNP_path_226922	A/G	36.6	A	B	B	A	B	A	A	B	NNNNNNNNNNNNNNNNNNNNNNNNNNNNNNNNNNNNNNNNNNNNNNNNNGGATGTCTTTCAAAAGTCACAACTGAATTTGGACGACGTATTAGGCAAAC[A/G]TGTATAAATAATGGGTTATGTGACCCTAAAANNNNNNNNNNNNNNNNNNNNNNNNNNNNNNNNNNNNNNNNNNNNNNNNNNNNNNNNNNNNNNNNNNNN
Ps140787	SNP_path_211035	A/G	36.6	A	B	B	A	B	A	A	A	NNNNNNNNNNNNNNNNNNNNNNNNNNNNNNNNNNNNNNNNNNNNNNNNNNNNNNNNNNNNGAACCATTACTACACCCATTTCAAACAACCAATTATTTC[A/G]GTTACAATCCCAATACCAATGCAAACATTATCTAAATCAACCATCACCACANNNNNNNNNNNNNNNNNNNNNNNNNNNNNNNNNNNNNNNNNNNNNNNN
Ps124835	SNP_path_169249	C/T	36.6	A	B	B	A	B	A	A	B	NNNNNNNNNNNNNNNNNATCTTTTAGAAAGTGGCAATGATGTTAAGTTGTCAATATGCAGATTTTCTGATAGGGATAAGATAAGTACATTTTTGGCCCA[C/T]TCTTTGAATATTATTTTTAATTCCACACNNNNNNNNNNNNNNNNNNNNNNNNNNNNNNNNNNNNNNNNNNNNNNNNNNNNNNNNNNNNNNNNNNNNNNN
Ps128177	SNP_path_164824	A/T	36.6	A	B	B	A	A	A	A	A	TCTAAGGGACAATATATATCATACATACTTAATAGCTTAACACATCAATGGTTACTAAACAAACTTACTGTCGAAAGGAAAGTAGGAGTGACTGCCTCG[A/T]TGTCGGCTATGAGCTGGTTACAAACAACTTCTTTTCCTTTAGTATGTGGGGCATTCATGACAATATTAGAAGTTTGCTACACANNNNNNNNNNNNNNNN
Ps154779	SNP_path_153601	A/C	36.6	A	B	B	A	A	A	A	B	NNNNNNNNNNNNNNNNNNNNNNNNNNNNNNNNNNNNNNNNNNNNNNNNNNNNNNNNNNNNNACGGGAAACAAGTGTCTTAAGGATTGATATCAATCGAA[A/C]ATTCTTTGGTTTGGACTATTAGGAAAATTGCACGATAAAATAATTTTAGTCGGGAAAGCTTGTCGGTTAATCACTGAATATCTACNNNNNNNNNNNNNN
Ps159748	SNP_path_140008	C/T	36.6	A	B	A	A	A	A	A	A	NNNNNNNNNNNNNNNNNNNNNNNNNNNNNNNNNNNNNNNNNNNNNNNNNNNNNNNNNNNNNTATCGCATTCGTCACATGTTGTCTTTGAACTGAAAATT[C/T]AAGTTAGACATACTTGTGTTCGGGTATGGAAGTGTTAACTTTCTCACTAANNNNNNNNNNNNNNNNNNNNNNNNNNNNNNNNNNNNNNNNNNNNNNNNN
Ps130675	SNP_path_137555	C/T	36.6	A	B	B	A	MD	A	A	B	NNNNNNNNNNNNNNNNNNNNNNNNNNNNNNNNGGGGGATGGTTTATTAATCCACTATGTTTATGAATCTGATAATGATTATGTAATTATCCTACTGATG[C/T]ATTACGATTTTTTAATGCATGCAAATGTTATGCAAANNNNNNNNNNNNNNNNNNNNNNNNNNNNNNNNNNNNNNNNNNNNNNNNNNNNNNNNNNNNNNN
Ps161025	SNP_path_125547	C/T	36.6	A	B	B	A	B	A	A	B	NNNNNNNNNNNNNNNNNNATCTTAGTAAAATTTGTTGACATATAACAGTTAGATGGAGATGTTTAGAATGCTAAACTAAAATTCAAACTCAAAATTACT[C/T]GGACAACATGATAGATAAGATTAATGTCCAGAAAAGAGTATGAACAAATGTGTTGACTTTTCTGTTAAAAAAAAGAGTCAATANNNNNNNNNNNNNNNN
Ps107326	SNP_path_118727	A/G	36.6	A	B	B	A	B	A	A	MD	NNNNNNNNNNNNNNNNNNNNNNNNNNNNNNNNNNNNNNNNNNNNNNNNNNNNNNNNNNNNNNNNNNNNNNNNNTCTCGCATATTATAGTTCTCAGCTGC[A/G]TAGTATAAGTACACATTAGTGATTAAGGTAGAAATAAACTTGATTCTAAATCAAAGAAGTANNNNNNNNNNNNNNNNNNNNNNNNNNNNNNNNNNNNNN
Ps136326	SNP_path_107623	A/T	36.6	A	B	B	A	B	A	A	MD	NNNNNNNNNNNNNNNNNNNNNNNNNNCCTCTAGCTTAGTTACCCGAGCAACCGGAGTGGAAGGAGAGTCATGAATTTCGCCTCCTCTTGCAAATAGTTT[A/T]CATCTTTAACCTTCTCTTGCAATGCAACNNNNNNNNNNNNNNNNNNNNNNNNNNNNNNNNNNNNNNNNNNNNNNNNNNNNNNNNNNNNNNNNNNNNNNN
Ps150334	SNP_path_103510	C/T	36.6	A	B	B	A	B	A	A	MD	NNNNNNNNNNNNNNNNNNNNNNNNNATATTTATCTTGAGCAATTGGGCATGAATACTTCATTTCTTCATGGAGATTTATTTTAGAAGATATACATGCAC[C/T]AGCATGAAGGATTTTCAGAAGAAGGGAAATAGAATATGATGTATAGACTAAAGAAGAGCTTTTGTGACCTAAAACTAGTTATGAGACAATGGTATATAA
Ps129477	SNP_path_367655	A/C	36.6	A	B	B	A	B	A	A	B	CCAGCAACTACATCACTCACTGATTCCTCCGCAAAAATACAACTTCAGGTGAAAATTCTCAAATTAAGTTCAATTCAACCACAAACTCTCTAAACAAAA[A/C]CCTTAGATCTAGAATGAAATAAACAATTTTAGATNNNNNNNNNNNNNNNNNNNNNNNNNNNNNNNNNNNNNNNNNNNNNNNNNNNNNNNNNNNNNNNNN
Ps130934	SNP_path_178163	C/T	36.6	A	B	A	A	B	A	A	MD	NNNNNNNNNNNNNNNNNNNNNNNNNNNNNNNNNNNNNNNNNNNNNNNTTTTTTCATTCCTTTGGAAGATGTCTCTTCAAACCAGGTTAGGCCGAAGGCC[C/T]AAATCCCTCTTTGCACTTAACCCGAAAAAAACTTGGATGGAANNNNNNNNNNNNNNNNNNNNNNNNNNNNNNNNNNNNNNNNNNNNNNNNNNNNNNNNN
Ps123571	SNP_path_296551	C/G	36.6	A	B	B	A	MD	A	A	MD	NNNNNNNNNNNNNNNNNNNNNNNNNNNNCATTAAGTTTACCTTGGACCACTTCACAAGTTTCAGGAATACTAGATGAAAAAGAAGTCTTGAACATACTG[C/G]AAAAGTGCTTAAGGAGCACATTCTCACAATTTTTATCACCNNNNNNNNNNNNNNNNNNNNNNNNNNNNNNNNNNNNNNNNNNNNNNNNNNNNNNNNNNN
Ps163711	SNP_path_66208	T/G	36.6	A	B	A	A	B	A	A	A	NNNNNNNNNNNNNNNNNNNNNNNNNNNNNNNNNNNNNNNNNNNNNNNNNNNNNNNNNNNNNNNTTTCAAATATCAAGAAAGTGTATAATGTTTATGTCA[T/G]AAATAATAAGGCGATAAGAAGGGATATGAAATTATGTTCTAAGGAGGATAAATGTTGGACCAGNNNNNNNNNNNNNNNNNNNNNNNNNNNNNNNNNNNN
Ps143510	SNP_path_287552	A/G	36.6	A	B	A	A	B	A	A	MD	NNNNNNNNNNNNNNNNNNNNNNNNNNNNNNNNNNNNNNNNNNNNNNNNNNNNNNNNNNNNNNNNNNNGTGAATCATCATTCTCTTCAGTATTAGAAACA[A/G]AGGTAAGAGGAAGAAATTCAACCAGGGGGTATTGACGTGGTAAATCAAAGGACAAAAGATCCAAATCCAAAAATCATCATAGCTTTCATAATTCAAAAA
Ps162496	SNP_path_29296	C/T	36.6	A	B	A	A	A	A	A	A	NNNNNNNNNNNNNNNNNNNNNNNNNNNNNNNNNNNNNNNNNNNNNNNNNNNNNNNNNNNNNNNNAACCCACTCAGCGGTGGAAAAGAATCTAAGCTCCG[C/T]TAAGGATGGAACACTCTTTAGGGTAACTAGATCAATACAAACAACTAGGGGTACCCGAAGGGNNNNNNNNNNNNNNNNNNNNNNNNNNNNNNNNNNNNN
Ps131335	SNP_path_239373	A/C	37	A	B	B	A	MD	A	A	A	NNNNNNNNNNNNNNNNNNNNNNNNNNNNNNNNNNNNNNNNNNNNNNNNNNNNNNNNAATGCACAACCTTTGTAAAACGGATGAAGAAACCTCTATCCAT[A/C]TTTTCTTGCAATAATGTGTTGTAATAAAACTATGGACATGACTGCAATCCATCATAAATCATACAATTGATCTTACANNNNNNNNNNNNNNNNNNNNNN
Ps142855	SNP_path_156008	C/T	37	A	B	B	A	B	A	A	B	NNNNNNNNNNNNNNNNNNNNNNNNNNNNNNNNNNNNNNNNNNATCTATATCTATTCTTACTTGAAAAATAAACAAAGCAACAATTTCACTTGATACCAC[C/T]GTTAACATGATATATCATTTTGATCTTAANNNNNNNNNNNNNNNNNNNNNNNNNNNNNNNNNNNNNNNNNNNNNNNNNNNNNNNNNNNNNNNNNNNNNN
Ps119473	SNP_path_313645	C/T	37.3	A	B	B	A	B	A	A	MD	NNNGATTTCATGAAGCAAGTTTGAATTTGGAACAACAGTTGGGGAACATCCATACTAAAATGGATAATCAACAATAAGTTATAGAATCTAGACATGAAT[C/T]TATCATGGCCATTCTCACAAATTTAATANNNNNNNNNNNNNNNNNNNNNNNNNNNNNNNNNNNNNNNNNNNNNNNNNNNNNNNNNNNNNNNNNNNNNNN
Ps154579	SNP_path_94715	T/G	37.3	A	B	B	A	B	A	A	B	NNNNNNNNNNNNNNNNNNNNNNNNNNNNNNTAAGGTAATGAAATTTGATTACTCAGATTTTACCAAGTACTTTGGTATGACATATGAAGGTCATATTGT[T/G]TCTAATGCAAAGAAACCTGATTATGATAAAGTTTCATTTGTTTNNNNNNNNNNNNNNNNNNNNNNNNNNNNNNNNNNNNNNNNNNNNNNNNNNNNNNNN
Ps135076	SNP_path_91457	C/G	37.3	A	B	B	A	B	A	A	B	NNNNNNNNNNNNNNNNNNNNNNNNNNNNNNNNNNNNNNNNNNNNNNNNNNNNNNNNNNNNNNNNATGTATTGACTTGACTCTTTTTCAACTAGTGCTTT[C/G]AATTAATTGAAGACATCAAAAGCACCAACTTTCTCATGAAGGAAATAAATCNNNNNNNNNNNNNNNNNNNNNNNNNNNNNNNNNNNNNNNNNNNNNNNN
Ps158149	SNP_path_80564	A/G	37.3	A	B	B	A	B	A	A	B	NNNNNNNNNNNNNNNNNNNNNNNNNNNNNNNNNNNNNNNNNNNNAAGAGGGAAATAAATTTCCTTATTTAAAAAACCCATTTGAAAAAATATGTCCAAG[A/G]AAATCCTCAACAAACAACAGATGTATCTCTCCCTCTTAGGTGGGACCATCCCAAAAGCCCCGAGTCCAAGAAAGATNNNNNNNNNNNNNNNNNNNNNNN
Ps148312	SNP_path_65949	A/G	37.3	A	B	B	A	B	A	A	B	NNNNNNNNNNNNNNNNNNNNNNNNNNNNNNNNNNNNNNNNNNNNNNNNNNNNNNNNNNNNNNNNNNNAGATTGCTTGAAGTTAATAATGCAACTACTAA[A/G]AAATTTAGGATTCTCGAGTCAAAGAAGGTTGACCTAGAGAAGTATGAAATAAAAGNNNNNNNNNNNNNNNNNNNNNNNNNNNNNNNNNNNNNNNNNNNN
Ps130167	SNP_path_56794	C/T	37.3	A	B	A	A	A	A	A	A	NNNNNNNNNNNNNNNNNNNNNAGAATCGCTCACTATGTCAACAGTACTATCACTCGTCCTTGTTAGAAAATAGGAAAAGTGAAAGATAAAAAGTTTGAG[C/T]TTATGATGGTGTCTAGTTATCTAAGATTGATTANNNNNNNNNNNNNNNNNNNNNNNNNNNNNNNNNNNNNNNNNNNNNNNNNNNNNNNNNNNNNNNNNN
Ps127530	SNP_path_52598	A/G	37.3	A	B	B	A	B	A	A	B	NNNNNNNNNNNNNNNNNNNNNNNNNNNNNNNNNNNNNNNNNNNNNNNNNNNNNNNNNNGTTCCTCTCTTATTCTAGTAATAAGGTTAAAAGTATTGTAT[A/G]CTTCACATGGTATTAATGATTTTTCACATGTTTATTGGTATATGAAAATCATTANNNNNNNNNNNNNNNNNNNNNNNNNNNNNNNNNNNNNNNNNNNNN
Ps155765	SNP_path_460501	C/T	37.3	A	B	B	A	MD	A	A	MD	NNNNNNNNNNNNNNNNNNNNNNNNNNNNNNNNNNNNNNNNNAAATATTCAAGATATCTGATGCTAACAACTGTAAATTCATCTAAAGAATGGAGTTAAG[C/T]CAGGACCAGATGTTTAAAGAGTAAGGGCAATCAAAAAATAAGTGTTGAGTAGNNNNNNNNNNNNNNNNNNNNNNNNNNNNNNNNNNNNNNNNNNNNNNN
Ps112488	SNP_path_459649	C/T	37.3	A	B	B	A	MD	A	A	B	NNNNNNNNNNNNNNNNNNNNNNNNNNNNNNNNNNNNNNNNNNNNNNNNNNNNNNNNNNNNNNNAGCTTTGGGGTGTCTTCGAAGGTTTAATGCTAGCTC[C/T]TTCCAATGGTTATAATCGAGTAGAAACTCAAGTTGATAATCAAGAAGATGCTAATGCAATATGGAGAAAGAAAAATNNNNNNNNNNNNNNNNNNNNNNN
Ps144392	SNP_path_456668	C/T	37.3	A	B	B	A	B	A	A	B	ATCAGGCCCTATCTATAGGTATCCACACAATCAAAAAGAAGTTAGTGAAGGTTTTGTCAAAGATATGATGGCGGCAGGTCTCAGTAGGCCAAGTGTCAG[C/T]CCTTATGCAGTTATGCTAGCCCTTTAATTCTTATTAAGAAAAAGGATGGCAGNNNNNNNNNNNNNNNNNNNNNNNNNNNNNNNNNNNNNNNNNNNNNNN
Ps122565	SNP_path_438727	C/G	37.3	A	B	B	A	MD	A	A	B	CAACAATATCTTTCCATTAATCAACTCTAAATTTCATCAATCTCTGCCGGTTATCTTTGTTCTTTGTTGATCTACGACCTCAATCTCTTATGGATGAGT[C/G]GTCCGACCTTTCCTTTTGGCTTCAATCTTTTGANNNNNNNNNNNNNNNNNNNNNNNNNNNNNNNNNNNNNNNNNNNNNNNNNNNNNNNNNNNNNNNNNN
Ps148039	SNP_path_412294	C/T	37.3	A	B	A	A	A	A	A	A	NNNNNNNNNNNNNNNNNNNNNNNNNNNNNTAAAGATTGGACATAGTGGGGACATAAGGTAATGAAAGAAGTGAATTGCTTTTTGACCATAATCAAGAAA[C/T]CTAATCAAATATAAAGCACACTCGTATGATATATTATCATATATAGATATTGGAAGATTATCTCTATTCATTTGCACTATGATATCACCTTTGTTGAAA
Ps149786	SNP_path_403574	C/T	37.3	A	B	B	A	B	A	A	B	NNNNNNNNNNNNNNNNNNNNNNNNNNNNNNNNNNNNATTTTGCACTTGGGTTGAATTGGGCGATCCTTATCCAAGGTGCATTGGACCATATCGATAAAG[C/T]TCATGTGCGACCTCTTTGAGACCAATCAAGGTCATTCTAGTTCAAATCAGCTATTTGATTGGAGCTAGAATTANNNNNNNNNNNNNNNNNNNNNNNNNN
Ps144029	SNP_path_387100	A/G	37.3	A	B	A	A	A	A	A	A	NNNNNNNNNNNNNNNNNNNNNNNNNNNNNNNNNNNNNNNNNNNNNNNNNNNNNNNNNNNNNNNNNNNNACTTCAAACATATTCAAGTCAAGGGACTTGA[A/G]GAAATTAGGAGGAAACTTTTCTATATTTACCTATGGCTTTGCTAGGAAGAAAAATCCAGGTTTATGTGTAGTAATGAGATTCTTGAGGACCAATCTCGT
Ps155414	SNP_path_360164	A/G	37.3	A	B	B	A	B	A	A	MD	NNNNNNNNNNNNNNNNNNNNNNNNNNNNNNNNNNNAATGAAAAAATCAAAACTCTTTTAGATGAAAAGCTCATAAGACACTCTAAATCTCCTTGGAGCT[A/G]TGGATTTTTTTTATGTTAACAATAAAGTCNNNNNNNNNNNNNNNNNNNNNNNNNNNNNNNNNNNNNNNNNNNNNNNNNNNNNNNNNNNNNNNNNNNNNN
Ps159363	SNP_path_357988	C/T	37.3	A	B	B	A	B	A	A	B	NNNNNNNNNNNNNNNNNNNNNNNNNNNNNNNNNNTGAAAATGACTTGATGAACATATCTACCAAATTTTCTTCTAAGGGAGCTTTATGAACTTGAATTT[C/T]GTTTGACTCTATCATCTCCCTTATCAAGTGAATGACACTTTGACTATCNNNNNNNNNNNNNNNNNNNNNNNNNNNNNNNNNNNNNNNNNNNNNNNNNNN
Ps123772	SNP_path_356769	A/T	37.3	A	B	B	A	MD	A	A	MD	NNNNNNNNNNNNNNNNNNNNNNNNNNNNNNNNNNNNNNNNNNNNNNNNGGAAGCCAAAAAGAAAATGAAAATAAACAACAATGCACCAAACAATCAAAA[A/T]TATTCATTTGAAATAAACATCACTCATTCTAGCAACNNNNNNNNNNNNNNNNNNNNNNNNNNNNNNNNNNNNNNNNNNNNNNNNNNNNNNNNNNNNNNN
Ps163528	SNP_path_340045	C/G	37.3	A	B	B	A	B	A	A	A	NNNNNNNNNNNNNNNNNNNNNNNNNNNNNNNNNNNNNNNNNNNNNNNNNNNNNNNNNNNNNTCCTCCCTTCATTAATTAGATGTTAGAAAGTTTAGTAG[C/G]CAGTTCTTACTACTTTTTCCTAAATAGTTCTCCGATATGCTTAAATATTGAAGTTTTCATGGATGAATATTTTAGGCAAAATAGCCTTTTTCGTCCCNN
Ps163240	SNP_path_33239	C/T	37.3	A	B	B	A	B	A	A	A	NNNNNNNNNNNNNNNNNNNNNNNNNNNNNNNNNNNNNNNNNNNNNNNNNNNNNNNNNNNNNNNNNNNNTCTAGAAACAAACATGGTTTAAGGATTGTTA[C/T]CAATTAAACCAATATGGCTTAATGACTCATTATCTTAACATTTCCTATATAATNNNNNNNNNNNNNNNNNNNNNNNNNNNNNNNNNNNNNNNNNNNNNN
Ps111749	SNP_path_317661	T/G	37.3	A	B	B	A	B	A	A	B	NNNNNNNNNNNNNNNNNNNNNNNNNNNNNNNNNNNNNNNNNNNNNNCAACCGTCACACCATGCTCGACTAACTCCCAATACTCTTTGGATCGAAGGAGA[T/G]TCTCCATGAGCATAGTCCAATGATCATAAAAGTCGTCGAATTTTGGGATCGTANNNNNNNNNNNNNNNNNNNNNNNNNNNNNNNNNNNNNNNNNNNNNN
Ps126819	SNP_path_316131	A/G	37.3	A	B	B	A	A	A	A	A	NNNNNNNNNNNNNNNNNNNNNNNNNNNNNNNTAGAATATTTATTTTAGAAGCCTCGACCAATTAAATAAGGAGAATTGGAAGACGTGAGATTAGACCGA[A/G]ACTAGGTATAAAAGAAAGTGCTAGTGTTACNNNNNNNNNNNNNNNNNNNNNNNNNNNNNNNNNNNNNNNNNNNNNNNNNNNNNNNNNNNNNNNNNNNNN
Ps123599	SNP_path_305674	A/G	37.3	A	B	B	A	B	A	A	MD	NNNNNNNNNNNNTAAACAGCTATATCATTATAAAATCATTGTTTTACTTAAAGCATAATCAAACACACCATATACAACAATACCTTCTATAGGGGGGAT[A/G]TTCACTCTTATCCCGAGCTATGTCAACTTTTATGTGGCGATTCAATAATTCTGTATTNNNNNNNNNNNNNNNNNNNNNNNNNNNNNNNNNNNNNNNNNN
Ps155127	SNP_path_271569	C/G	37.3	A	B	B	A	A	A	A	B	NNNNNNNNNNNNNNNNNNNNNNNNNNNNNNNNNNNNNNNNNNNNNNNNNNNNNNNNNNNNNNNNNNTCATTCACCCAGAAGTTTGAGAGAACCTTGTGT[C/G]TGTGCTCTTCATTCACATTCATTTAATCCATTGACTAACACCTTGTATTTATAGATTATTTGTGAGATATTNNNNNNNNNNNNNNNNNNNNNNNNNNNN
Ps111472	SNP_path_263083	A/G	37.3	A	B	B	A	MD	A	A	B	NNNNNNNNNNNNNNNNNNNNNNNNNNNNNNNNNNNNNNNNNNNNNNNNNNNNNNTTTTTGAAGTGTCCCTTTTGCAAATATGTCATAAATTGATTATAG[A/G]TGTTGTGAATTTTTATTATGGGAACAATGACATCTGTAACATCAACAATGATTTTGATGATAATATGAAGACATTGTGAGCTTTTTATTTGATAAACAC
Ps138727	SNP_path_259750	A/G	37.3	A	B	B	A	B	A	A	B	NNNNNNNNNNNNNNNNNNNNNNNNNNNNNNNNNNNNNNNNNNNNNNNNNNNNNNNNNNNNNAATCGAAATGCGTCCAAAAGATATTAACAACAATATTT[A/G]AAGCTTCCATGTTTCTGGTCTAATCAATGTATTTCTCTTCATTAATAAGATTTTNNNNNNNNNNNNNNNNNNNNNNNNNNNNNNNNNNNNNNNNNNNNN
Ps113228	SNP_path_243545	C/T	37.3	A	B	B	A	B	A	A	MD	NNNNNNNNNNNNNNNNACTTCACATCATAATATTGTCATCATTAAAATCATTGAGATCATTTGTTTGCTGCAGACATTGTACTTACACAAGAACATAAA[C/T]CCACACAAAGAATAACATTGAAATCATNNNNNNNNNNNNNNNNNNNNNNNNNNNNNNNNNNNNNNNNNNNNNNNNNNNNNNNNNNNNNNNNNNNNNNNN
Ps155030	SNP_path_242217	A/G	37.3	A	B	B	A	B	A	A	B	NNNNNNNNNNNNNNNNNNNNNNNNNNNNNAACCGTGATGGCTTCACACAAGACCCAAAACGGACAATATTACGAAATACGGTATCATGTACTTAAGGTC[A/G]GAAACGCAACCAAATGAAATTAATAAATTCCNNNNNNNNNNNNNNNNNNNNNNNNNNNNNNNNNNNNNNNNNNNNNNNNNNNNNNNNNNNNNNNNNNNN
Ps158319	SNP_path_200289	A/G	37.3	A	B	B	A	A	A	A	A	NNNNNNNNNNNNNNNNNNNNNNNNNNNNNNNNNNNNNNNNNNNNNNNNNNNNNNAACTTGGGATCTATTCACTTCGCCGCCCTTAGATAAGTCGCCTTC[A/G]TCTAACCGTACCTTTTGTGAGAAAAAGCTTGTATCATTGTACCTTCTATACTATTACTTGGTTGTCTCTCAAATTTGAAAGTTGAGACANNNNNNNNNN
Ps140670	SNP_path_192476	A/C	37.3	A	B	B	A	MD	A	A	MD	NNNNNNNNNNNNNNNNNNNNNNNTTCCAATGGTTATAATCGAGTAGAAACTCAAGTTGATAATCAAGAAGATGCTAATGCAATATGGAGAAAGAAAAAT[A/C]AATTGAAGGATATGAAATTAATTTGCAAAATCAAGACATTTATGGAAGCTTTCTTNNNNNNNNNNNNNNNNNNNNNNNNNNNNNNNNNNNNNNNNNNNN
Ps111076	SNP_path_178172	C/T	37.3	A	B	B	A	B	A	A	MD	NNNNNNNNNNNNNNNNNNNNNNNNNNNTATATGTGTAAAATTGTTGTAACTGAGTGAGCAACAAAGGAAATGGAGAATATATGGATATGAATAAGGACT[C/T]ATCTTGCCAATACTTCCTATACAAAGCTTCCTCCANNNNNNNNNNNNNNNNNNNNNNNNNNNNNNNNNNNNNNNNNNNNNNNNNNNNNNNNNNNNNNNN
Ps130712	SNP_path_142978	A/T	37.3	A	B	B	A	A	A	A	B	TAACCTATCACATTACCAGTTTCAAACCAATTTATTCCTTTACAAGAATTCCTAGCCTTAACTATAAAATTCCAACCTTATTCTCATATTGTTCAAAAT[A/T]CAAGCATCCCAAAATCACTTTTTAAATGTGAATCTTCAAACCCCATTACTCCAAAATTTTATCCAAAGACTTACTTCACAAAACCNNNNNNNNNNNNNN
Ps154721	SNP_path_135897	C/T	37.3	A	B	B	A	B	A	A	B	NNNNNNNNNNNNNNNNNNNNNNNNNNNNNNNNNNNNNNNNNNNNNNNNNNNNNNNNNNNNNNNNNNNNNNCAAATTACAGTTGATGATCCTTCTAAAAC[C/T]AGAATTACATATCAAGAACACAATGGATCTTTCAAAGTACAGTGAATTGTTACAAAATAAAATCTAATCAAACAACACAAAATCAACCAAAAACCTATT
Ps155999	SNP_path_128300	C/G	37.3	A	B	B	A	B	A	A	A	NNNNNNNNNNNNNNNNNNNNNNNNCTCAGTTGCAGGTTCAACATCGTGAATTTGAGGTCCTATGCATGAAGGACAAGGAAACAATTGATGAATACTTTG[C/G]AAGAACCTTGGTTGTTGCTAACGAGATGACTGCTCAAGGTAAACAATNNNNNNNNNNNNNNNNNNNNNNNNNNNNNNNNNNNNNNNNNNNNNNNNNNNN
Ps161013	SNP_path_116695	T/G	37.3	A	B	B	A	B	A	A	A	NNNNNNNNNNNNNNNNNNNNNNNNNNNNNNNNNNNNNNNNNNNNNNNNNNNNNNNNNNNNNNNNNNNNNNNTGAGATTTTGAGAGATATAATGGGACCA[T/G]AAGTGGAAGTTATTAGTTCTAAGACTGCTAAGCCTTCTGAAGTGACCACTCCACAGACTAGACCACATGGTAAGTCCCNNNNNNNNNNNNNNNNNNNNN
Ps130545	SNP_path_115200	A/G	37.3	A	B	B	A	A	A	A	A	NNNNNNNNNNNNNNNNNNNNNNNNNNNNNNNNNNNNNAGTAACATTAAGCATTACCATCTAAAACATGCTATGATATTAAAGCAGTGTAGATGCCATTA[A/G]AAATTACAAAAATCTACCACTCTAAGAAATTAGGAAATTTCATTCGCCAGACCCAAATTGATAGTAAGAGAGTCATTCTNNNNNNNNNNNNNNNNNNNN
Ps104154	SNP_path_106232	C/G	37.3	A	B	B	A	B	A	A	B	NNNNNNNNNNNNNCCAATCATGGGAAACACCATAGGAAAAAGCAAAAAAGCAAAGATTATGAAGGTAGATGGAGAAACCTTCAAAGTAAAAACTCCAAC[C/G]ACATCAAACGACGTCGTCAAAGACTATCNNNNNNNNNNNNNNNNNNNNNNNNNNNNNNNNNNNNNNNNNNNNNNNNNNNNNNNNNNNNNNNNNNNNNNN
Ps123072	SNP_path_144776	A/G	37.3	A	B	B	A	B	A	A	A	NNNNNNNNNNNNNNNNNNNNNNNNNNNNNNNNNNNNNNNNTTTCATATTTTGCAATTGCTTGCATCACAAGAAACATGAGTACTTTCAAGCTATTAACA[A/G]GAAAATGATCTGTTTACCTTTCTAGTGAAATTTATACNNNNNNNNNNNNNNNNNNNNNNNNNNNNNNNNNNNNNNNNNNNNNNNNNNNNNNNNNNNNNN
Ps149668	SNP_path_376585	C/T	37.3	A	B	A	A	A	A	A	A	NNNNNNNNNNNNNNNNNNNNNNNNNNNNNNNNNNNNNNNNNNNNNNNNNAACTTCACCATATATTTGTGGTCAGAAGGTTTGACGACCAACTTATTAAG[C/T]TGAACTTGGAAGTTTGCAATAGTGTAAGTGTGGTTNNNNNNNNNNNNNNNNNNNNNNNNNNNNNNNNNNNNNNNNNNNNNNNNNNNNNNNNNNNNNNNN
Ps127039	SNP_path_362288	C/T	37.3	A	B	B	A	B	A	A	MD	NNNNNNNNNNNNNNNNNNNNNNNNNNNNNNNNNNNNNNNNNNNNNNNNNNNTGAAGCCCTCATTCAATCATTTTAAGGTATTTGGGTGTAAAGCTTTTG[C/T]GAACATCCCTTGTGTGCATAGAAAGAAGCTAGATTTGAAGATTACAAAGCTTGTTCACCTAGTATTAAGTGAAGAATCCAAANNNNNNNNNNNNNNNNN
Ps137302	SNP_path_367850	T/G	37.3	A	B	B	A	A	A	A	A	NNNNNNNNNNNNNNNNNNNNNNNNNNNNNNNNNNNNNNNNNNNNNNNNNNNNNNNNNNNNGTTCAGATGACCGAATCAGATGATGGGGATCTCTCACCA[T/G]ATAGCACACACCCAACCAAGAAGAAAATGAAGCAAATGAATATCTATGATGCTCTTTCTTAACCNNNNNNNNNNNNNNNNNNNNNNNNNNNNNNNNNNN
Ps125798	SNP_path_10671	A/C	37.3	A	B	A	A	A	A	A	A	NNNNNNNNNNNNNNNNNACTAGATGGATTTAGAGGATTTTTTCTTTCAAAAATATTGGGATATTGTTGAGAAAGATGCATGTAATTTTGTCTCGAAATT[A/C]TTCAAAATAGGTTGGATCCTCCCTAATTATNNNNNNNNNNNNNNNNNNNNNNNNNNNNNNNNNNNNNNNNNNNNNNNNNNNNNNNNNNNNNNNNNNNNN
Ps146499	SNP_path_413507	A/C	37.3	A	B	A	A	A	A	A	A	NNNNNNNNNNNNNNNNNNNNNNNNNNNNNNNNNNNNNNNNNNNNNAAAGAATGAAGAATGTTTTATAAAAGGAAAATGTCACCAAATCTATGTTCAAAT[A/C]TTGAATGGTTGCAAATGGGAAATATGAAGAGGCNNNNNNNNNNNNNNNNNNNNNNNNNNNNNNNNNNNNNNNNNNNNNNNNNNNNNNNNNNNNNNNNNN
Ps159628	SNP_path_85426	C/T	37.3	A	B	A	A	A	A	A	A	NNNNNNNNNNNNNNNAATCAAGACAAACACATGATCATTAATATGATCAACAACTTCTATTGTTGATGCTAGTATGACCCTATTTTTTAGGTAGTCATA[C/T]GATTGGTAATTATTTATGAAATCTGGATAAGTTTTATTGACAATGGCAACAATATGTTCGTNNNNNNNNNNNNNNNNNNNNNNNNNNNNNNNNNNNNNN
Ps151909	SNP_path_48006	C/T	37.3	A	B	A	A	A	A	A	A	NNNNNNNNNNNNNNNNNNNNNNNNNNNNNNNNNNNNNNNNNNNNNGATCACACCAATAGTTTCTCTTACCTATCTCTGCAAGTGTTGTGTCTCAATAAC[C/T]TTAATGACATGGTTTTTAAATTTTCCAATCACAAAAGCANNNNNNNNNNNNNNNNNNNNNNNNNNNNNNNNNNNNNNNNNNNNNNNNNNNNNNNNNNNN
Ps158588	SNP_path_360682	A/C	37.7	A	B	B	A	B	A	A	A	NNNNNNNNNNNNNNNNNNNNNNNNNNNNNNNNNNNNNNNNNNNNNNNNNNNNNNNNNNNNNNNNNNACATGTAGAAAGCTTTGTAGTAGGTGAAAATAT[A/C]ACTACACACTTGGTGAAAATTTTACAGCAGACAGATAAATTGAATACAAGCAGTTTGTAGNNNNNNNNNNNNNNNNNNNNNNNNNNNNNNNNNNNNNNN
Ps147828	SNP_path_361995	A/G	37.7	A	B	B	A	B	A	A	B	NNNNNNNNNNNNNNNNNNNNNNNNNNNNNNNNNNNNNNNNNNTTGGTCAAAATAGTTTCACGTTGCTTAGGAATCGTGGGAGACAATTGTTTCGGACCA[A/G]CCAAAATAGTCTCATATTGCTTGAGAATCGAGACTAANNNNNNNNNNNNNNNNNNNNNNNNNNNNNNNNNNNNNNNNNNNNNNNNNNNNNNNNNNNNNN
Ps144671	SNP_path_96601	C/T	38	A	B	B	A	B	A	A	B	NNNNNNNNNNNNNNNNNNNNNNNNNNNNNNNNNNNNNNNNNNNNNNNNNNNNNNNNNNCACTTGGAAACTCAAAAACATGATCTTTGTTATGGAGGCTT[C/T]TGTTCAGATATGGAATGAGTTTTGGGGGCCTTTTTTAGCGTGTAAAATGAATGGGTCATCTTCCCTTATTTATAGGGAAGGTNNNNNNNNNNNNNNNNN
Ps124058	SNP_path_442966	A/G	38	A	B	B	A	B	A	A	B	NNNNNNNNNNNNNNNNNNNNNNNNNNNNNNNNNNNNNNNNNNNNNNNNNNNNNNNNNNNNATGTCACAAACAAATGAGAAATCTACTCTACTCATCCTC[A/G]ACACAAACTACCAGAAAAACTCTAATAATCAACTAAGACATTGCACTTGAAAAAATCATCTATAGNNNNNNNNNNNNNNNNNNNNNNNNNNNNNNNNNN
Ps132156	SNP_path_369918	C/T	38	A	B	B	A	B	A	A	A	NNNAAAAATATGATGAAAGAACACAACAAGCTTTTACGTGCCCTATTACCCTTCCTATAAAGTACCATCTTATATCACTCCTTAAACACAAGATCACAA[C/T]TGATATATCAATCCCTCCATCTAACAACCCAACAGCTCTACACTNNNNNNNNNNNNNNNNNNNNNNNNNNNNNNNNNNNNNNNNNNNNNNNNNNNNNNN
Ps134192	SNP_path_328396	A/G	38	A	B	B	A	B	A	A	B	NNNNNNNNNNNNNNNNNNNNNNNNNNNNNNNNNNNNNNNNNNNNNNNNNNNNNNNNNNNNNNNNNNNNNTTGGAACAAAAAGGGCCAAGCAAGCTTTGA[A/G]GATTCACAAGTCCAAGTAGAAGATGAGAGTGAAGCTGAAATACAAGAAAGGCCTAATGTAGCAACTCTAGGAGTAGTAGAAAGTTCAACTGAAGAACTT
Ps134039	SNP_path_296022	A/T	38	A	B	B	A	B	A	A	A	NNNNNNNNNNNNNCTATGTATGTGAGTAAGAAAACAAAGAGACCTTTTAGTTCAGTTTTTATTTATTTAATGCAGTTGGTCACAGTCAAAAGGTTGTTA[A/T]ACATTGAGTGTAGTTGTTAGTGGGTGGCATTAAAGTATATATGTGTGAATTTATAATAAGAATTTGCGGTGGATTGGCAGTGGTGGGAATGAGTTTTTG
Ps143462	SNP_path_277797	C/T	38	A	B	B	A	B	A	A	B	NNNNNNNNNNNNNNNNNNNNNNNNNNNNNNNNNNNNNNNAGTCTGACTTTGAAGCAGTTTTTAAGAAATGGAACCATATTTATTTTTGGAAAAAGGACA[C/T]CATTGTTGAATATTTGGCACACAAGACCATCCTTTATATCATAATTAGATAACAAAATTTCTAACAATACTACAACACANNNNNNNNNNNNNNNNNNNN
Ps148896	SNP_path_204157	A/G	38	A	B	B	A	A	A	A	B	NNNNNNNNNNNNNGTTAAAATTCCGCTATGCAATAGTGCATGCTAGTAGCGCCACTATTGCAGATATTTGATAACATTTTGTATCGAATAGCGTATGGC[A/G]GAAAAATAGTGATTTCTCAAAGTTCTGCTACACTAGAGATGTATCGCAACATTGCTTCAGAATAATAATGCTACTTTTNNNNNNNNNNNNNNNNNNNNN
Ps140706	SNP_path_197190	A/C	38	A	B	B	A	A	A	A	B	NNNNNNNNNNNNNNNNNNNNNNNNNNNNNNNNNNNNNNNNNNNNNNNNNNNNNNNNNNNNNNNNNNNNAATAGATCATCTTGTCAATGATGAATTTAAG[A/C]AACTTCTTTTTGTTTTTTGAATTAGACTCCACAACAAAAAGAGATCATTGTAATCATCCCTGCTTGAATTTGACAGTTTCCGAGGAAGAATCTTCATAA
Ps123042	SNP_path_135728	A/G	38	A	B	B	A	A	A	A	A	NNNNNNNNNNNNNNNNNNNNNNNNNNNNNNNNNNNNNNNNNNNNNNNNNNNNNNNNNNNNNNNNNNNNNNNTGGAACATATCAGAATTATATTAAAGAA[A/G]GACTTGTCCCTCCAAATACTATGAAAAGACTAACAAAACATTAGTCATTGNNNNNNNNNNNNNNNNNNNNNNNNNNNNNNNNNNNNNNNNNNNNNNNNN
Ps127235	SNP_path_405947	C/T	38	A	B	B	A	B	A	A	B	NNNNNNNNNNNNNNNNNNNNNNNNNNNNNNNNNNNNNNNNNNNNNNNNNNNNNNNNNNNNNNNNCATAAATCTCGCCCATGAATGATAGGTGAAACCCT[C/T]AAGAACTGGTGTGACTTTAACTAAAGAAGATTCATCACTTTGATGAGCATAATAGGGATTGGTTTGATCCGCTTGAGGATCAAGACGNNNNNNNNNNNN
Ps111053	SNP_path_17398	T/G	38	A	B	A	A	MD	A	A	A	NNNNNNNNNNNNNNNNNNNNNNNNNNNNNNNNNNNNNNNNNNNNNNNNNNNNNNNNNNNNNNNNCTTCAACTTCAAACTCTAATTTGATGTTTCTTCAC[T/G]TCAATGGTAAGAATCCCTTCAACATACTAAAGGTTGGAATATAACATTTTCACAAAAATTNNNNNNNNNNNNNNNNNNNNNNNNNNNNNNNNNNNNNNN
Ps154294	SNP_path_399624	A/G	38	A	B	B	A	MD	A	A	A	NNNNNNNNNATACATATAATTAAACACAAATCCCCCATTGTAAAGCTTTGATACCATGCTCAAGTTATAAGACTTGATAGCAACTTGGCATTGACTTGA[A/G]ACAAGAAATTAAACTGATATACTAAATAACAGTATATAAANNNNNNNNNNNNNNNNNNNNNNNNNNNNNNNNNNNNNNNNNNNNNNNNNNNNNNNNNNN
Ps152846	SNP_path_147304	A/G	38	A	B	A	A	A	A	A	A	NNNNNNNNNNNNNNNNNNNNNNNNNNNNNNNNNNNNNNNNNNNNNNNNNNNNNNNNNNNNNNNNNNNNNNNNTAGGTTGAGATGTTACCTTATTGTTAA[A/G]AAATGCAAAAGCATAGAACGATCAACATTAGGTCATCGAACCATAAAAAATATNNNNNNNNNNNNNNNNNNNNNNNNNNNNNNNNNNNNNNNNNNNNNN
Ps120103	SNP_path_414200	A/T	38.2	A	B	B	A	B	A	A	B	TGGTTGATTTTTTTCTTTGTTGGAAATAGGTGGAAGATGAACTTAATATTGAAGAAGACATAGGAGGATGGAAAGAAAGTAACTATTATCTATCTTAGA[A/T]TAGCATGGTCACCATGTGAAAATTATNNNNNNNNNNNNNNNNNNNNNNNNNNNNNNNNNNNNNNNNNNNNNNNNNNNNNNNNNNNNNNNNNNNNNNNNN
Ps129161	SNP_path_316276	A/T	38.2	A	B	B	A	MD	A	A	B	NNNNNNNNNNNNNNNNNNNNNNNNNNNNNNNNNNNNNNNNNNNATATGAATGAGGTTTTTATTTCTAAATTAGGTTGGAAGATCAAAACTGGAGAAAAT[A/T]CATTGTGGTGTGAATTTATGTGTGGAAAATATGGCNNNNNNNNNNNNNNNNNNNNNNNNNNNNNNNNNNNNNNNNNNNNNNNNNNNNNNNNNNNNNNNN
Ps118550	SNP_path_1688	C/G	38.2	A	B	B	A	B	A	A	A	TAATTTTCTCCAATATAGCATCTTCATCATTGAAAGTGTTCTTCTATTAATTTTCGTTTTTATTTTAGAAATCATCTTGTTTTCGTTGCTCGAAAACGC[C/G]GTCGTTGGTTCTTCCTCCATGTAGAGATTCTTCAAGTTCTNNNNNNNNNNNNNNNNNNNNNNNNNNNNNNNNNNNNNNNNNNNNNNNNNNNNNNNNNNN
Ps144676	SNP_path_98726	A/G	38.6	A	B	B	A	B	A	B	B	NNNNNNNNNNNNNNNNNNNNNNNNNAAGAAGTAAGTGGAGTGGTAGATTAAAGAGAGAAAGCACATGCCATTTGCACAGATAAATTGTGACTCTGTAAG[A/G]AAATAATGTGTTGGTCGTGTCGGGAAGTTGTGNNNNNNNNNNNNNNNNNNNNNNNNNNNNNNNNNNNNNNNNNNNNNNNNNNNNNNNNNNNNNNNNNNN
Ps155900	SNP_path_98046	C/T	38.6	A	B	B	A	A	A	A	A	NNNNNNNNNNNNNNNNNNNNNNNNNNNNNNNNNGTTGTGACACCAACTGAAATCCCCTTAAGATTGATTTCAAACTCCACAAATTTTCCCACTTTCCAT[C/T]GCATATAACTACCATATCATTTGTAAGTTGNNNNNNNNNNNNNNNNNNNNNNNNNNNNNNNNNNNNNNNNNNNNNNNNNNNNNNNNNNNNNNNNNNNNN
Ps144642	SNP_path_92107	A/C	38.6	A	B	B	A	B	A	A	B	NNNNNNNNNNNNNNNNNNNNNNNNNNNNNNNNNNNNNNNNNNNNNNAATTTTAAAAGTGTTTCTTACATTTAAAACACCCAATTACTTTCAATTGACCT[A/C]AAAAATCGGTATTTCAAAGGTGATCATTTNNNNNNNNNNNNNNNNNNNNNNNNNNNNNNNNNNNNNNNNNNNNNNNNNNNNNNNNNNNNNNNNNNNNNN
Ps152061	SNP_path_86492	A/G	38.6	A	B	B	A	B	A	B	B	NNNNNNNNNNNNNNNNNNNNNNNNNNNNNNNNNNNNNNNNNNNNNNNNNNNNNNNNNNNNNNNNNNNNNNNNNAAGCAATGTAAAGTAAAATGCTTAAG[A/G]CAGGTCTAAGAACCACACACGAGACTTAAACTATGTTGTTTTGATTGATAGACTAGAGTAGAANNNNNNNNNNNNNNNNNNNNNNNNNNNNNNNNNNNN
Ps133002	SNP_path_85770	C/G	38.6	A	B	B	A	B	A	MD	MD	NNNNNNNNNNNNNNNNNNNNNNNAACCAAAGACCATTACAAGTCCCAAAAGAAGACTATTCCTAATGAACTACACATGAAGTTTCTTCTAAATCAAGTT[C/G]CCATCTTTAGTGTTAGATTTGAATGGTTTCTTCACCATNNNNNNNNNNNNNNNNNNNNNNNNNNNNNNNNNNNNNNNNNNNNNNNNNNNNNNNNNNNNN
Ps157142	SNP_path_84838	A/G	38.6	A	B	B	A	B	A	B	B	GTTTTCATTGTTCAATGTGCAGAGAAAGTTATAAAGCGGGCTAATAGTTTTAGTATTTTAATTTTGAAATTGGAGCTTTCAATTTGGAAATATTTGCTC[A/G]ATAGAGATTCTATCCAGTAAGTAACCAAACCAATCAACTTATCTACTTGACAAAGACTTTCTACGAGTAAGTAATCAAAANNNNNNNNNNNNNNNNNNN
Ps157134	SNP_path_82352	A/G	38.6	A	B	A	A	A	A	A	A	NNNNNNNNNNNNNNNNNNNNNNNNNNNNNNNNNNNNNNNNNNNNNNNNAAAGGAAGTTATTGCCTTTATTTGCAGGCTTTGTAGAGGCAAGACCCCTCT[A/G]CTGTAACTTGAAAATTTTCCAGAAAAANNNNNNNNNNNNNNNNNNNNNNNNNNNNNNNNNNNNNNNNNNNNNNNNNNNNNNNNNNNNNNNNNNNNNNNN
Ps163344	SNP_path_79639	T/G	38.6	A	B	B	A	A	A	A	A	NNNNNNNNNNNNNNNNNAGCTAGGTATGGTAATCTGATTTATAACATTTTTGCAAACTCAAGTTCAGAGAATGCGTTAAAGCATAAACATTCGTTGTGG[T/G]GGAGAGATATTAGTACCATTTGATCAGTTTTCTCTCTTAATCATAACTGGTTTAATGAGGCCATTAGAGGAAAANNNNNNNNNNNNNNNNNNNNNNNNN
Ps101672	SNP_path_7121	A/T	38.6	A	B	B	A	B	A	B	B	NNNNNNNNNNNNNNNNNNNNNNNNNNNNNNNNNNNNNNNNNNNNNNNNNNNNNNNNNNNNNNNNNNNNNATTCAGTGTGATAATGGTCATTTTGTTTGC[A/T]CTGCCTGCTGTCCTAAAATTTGGAACAAGTGTCCCAAGTGCTCAATTTGCATTAGCTCTAAACATTGTAAAGGTATTGAGAATATACTGCAANNNNNNN
Ps110497	SNP_path_71143	C/T	38.6	A	B	B	A	A	A	A	A	NNNNNNNNNNNNNNATAGCTGCCTAAAGCCCACTCCCTCCAACATAGACCTCAAGTGGTTAGATTCTGAAAACCTAAGCTCAAAATGATTTTTGATTTT[C/T]GCCTTCACTTCTTGAACTTTCTCAAGTCTGCCACTGCTTGTGTTNNNNNNNNNNNNNNNNNNNNNNNNNNNNNNNNNNNNNNNNNNNNNNNNNNNNNNN
Ps153483	SNP_path_66435	C/T	38.6	A	B	B	A	B	A	A	B	NNNNNNNNNNNNNNNNNNNNNNNNNNNNNNNNNTGCGCCAGCTACCATGGAGCCTACATGCAATGTCATTGAGAGCATGCGCTATTGGAGTTGACGTCT[C/T]ATTTGAAGATTTATTGGATGCGATAGTTCAACTGACGCANNNNNNNNNNNNNNNNNNNNNNNNNNNNNNNNNNNNNNNNNNNNNNNNNNNNNNNNNNNN
Ps158774	SNP_path_65731	C/T	38.6	A	B	B	A	A	A	A	A	NNNNGAAATGGAGTAAAGTGTCTTCCTTGTTAGTCATCGTTCAATTTTTTTATTTATTGCATAGTGACACGCAGAGGCATGGGCACGTGATGTTATCCA[C/T]TTGGCAAGGAAGAAAGGAGATTTATCTTAGGAAGGTTTTGTTTGGGAAGTACTCTCGATATCCTCGCTTTACGGTAAAAAAAAATCATATTTATAATTA
Ps162368	SNP_path_65442	C/T	38.6	A	B	B	A	B	A	B	A	NNNNNNNNNNNNNNNNNNNNNNNNNNNNNNNNNNNNNNNNNNNNNNNNNNNNNNNNNNNNNNNNNNNNNNNNNAACTACATCTTGGTTGTAAGACGATT[C/T]CGCTGCACATCAATTATTGAAGAAGGGAAAGAAGAACTGAATTTGGGTAAGAAAAGAAATTAGGNNNNNNNNNNNNNNNNNNNNNNNNNNNNNNNNNNN
Ps134947	SNP_path_65392	T/G	38.6	A	B	B	A	B	A	MD	A	ACAAATTAGACAGAATCTTCAAAAAATGTGAAAAATCAACAATTACATGCAATGATAAAGTACCTTGCTTTTTACCAATGCAGGAAGTTGTCGCTCGTC[T/G]CCTATCAAGATGCAATGGCGGAGACCTGTCAGCTGTAATGGAATTGTTGATTCACATTNNNNNNNNNNNNNNNNNNNNNNNNNNNNNNNNNNNNNNNNN
Ps151969	SNP_path_59648	A/G	38.6	A	B	B	A	B	A	B	A	NNNNNNNNNNNNNNNNNNNNNNNNNNNNNNNNNNNNNNNNNNNNNNNGTGGGAATTTGGTGGAAGATGAATGGAGAGTTTAAGAGGTGAGGATTTCCAA[A/G]AGAGAAAGAGAGGATGAACCTTGACTGACTTTAAANNNNNNNNNNNNNNNNNNNNNNNNNNNNNNNNNNNNNNNNNNNNNNNNNNNNNNNNNNNNNNNN
Ps146694	SNP_path_59211	C/T	38.6	A	B	A	A	A	A	A	A	NNNNNNNNNNNNNNNNNNNNNNNNNNNNNNNNNNNNNNNNNNNNNAAATTCAAAGTTCTTCCATGCAATAATGAAGAAGAGATATAAAAGGAATAACAT[C/T]GTTGCGTTAAATATAGATAGAGGAAGAATTGAGTAAGTAGAATAAGTTAAACGGAAAATAAATAACAACTTTTAGGATANNNNNNNNNNNNNNNNNNNN
Ps150073	SNP_path_49882	A/G	38.6	A	B	A	A	A	A	B	A	NNNNNNNNNNNNNNNNNNNNNNNNNNNNNNNNNNNNNNNNNNNNNATGATTCCTTGTCAAGCTGTCTAATACCACATAAATATTTTTCTGATTGAAGCA[A/G]CTCTTGTCACATAATTTGGCTCAAGATCATATAACCAGTCTTTTGCAACTCCTTAAAGTGAGAANNNNNNNNNNNNNNNNNNNNNNNNNNNNNNNNNNN
Ps162336	SNP_path_457452	A/C	38.6	A	B	B	A	B	A	B	B	NNNNNNNNNNNNNNNNNNNNNNNNNNNNNNNNNNNNNNNNNNNNNNNNNNNNNNNNNNNNNNNNNNNNNNNNNAGAAGGTGTTCAATGTCGTTCTATCC[A/C]TCTTGATCTATGAAATTATATTTTCCCCAAACATTGACAATTTCGTAGACAACTTGGCTATTGAAGTAATCCTCTCAATCAACCTTGTGCCTTTTGTAT
Ps148203	SNP_path_452848	C/G	38.6	A	B	B	A	B	A	A	B	NNNNNNNNNNNNNNNNNNNNNNNNNNNNNNTTGATTTTATTAATGGATAACTAGTGTTTATATATACAAGAAAAAGAGAACGTGTGACTGAATTAGTAA[C/G]CATGAGTTGTAACAAACTCAAAGAGATAAAAAANNNNNNNNNNNNNNNNNNNNNNNNNNNNNNNNNNNNNNNNNNNNNNNNNNNNNNNNNNNNNNNNNN
Ps161362	SNP_path_451070	A/G	38.6	A	B	B	A	MD	A	MD	MD	NNNNNNNNNNNNNNNNNNNNNNNNNNNNNNNNNNNNNNNNNNNNNNNNNNNNNNNNNNNNNNNNNNNNNNTATACTAGCAGTCTGAATGATAATTCATT[A/G]GACGATCGACTACTTCAGCCGATTATACTAGTAGCTAAGGTGATAAACAATTAATNNNNNNNNNNNNNNNNNNNNNNNNNNNNNNNNNNNNNNNNNNNN
Ps129934	SNP_path_434852	A/C	38.6	A	B	B	A	B	A	B	A	NNNNNNNNNNNNNNNNNNNNNNNNNNNNNNNNNNNNNNNNNNNNNNNNNNNNNNNNNNNNNNTATCCCTCTACGAGCTTTCCCTAACACCATAACAACC[A/C]TAAATCCACCAAATAACTTTACATAACTAGGGGTTATCATCTTTGTACTTTTACCAAGTATAATTTGCGCCCACNNNNNNNNNNNNNNNNNNNNNNNNN
Ps129919	SNP_path_43294	C/G	38.6	A	B	B	A	B	A	B	B	NNNNNNNNNNNNNNNNNNNNNNNNNNNNNNNNNNNNNNNNNNNNNNNNNNNAACTGTCTACAAAGTGTACTAAACACACTTTGTTGAACAGAAGCAAAA[C/G]GCATTCTACAGAAGAGTAATTTACGAATCTAAGATTTCAGAAGGGAGGGTTTAGCATTCACTAAATAATTTCAATGCTGANNNNNNNNNNNNNNNNNNN
Ps142037	SNP_path_42322	C/T	38.6	A	B	A	A	MD	A	MD	MD	NNNNNNNNNNNNNNNNNNNNNNNNNNNNNNNNNNNNNNNNNTTTCAAAACATAAAAACATAAAAAACATAAAAACTCTTCCATCCACCCTTTTTCTGAT[C/T]AGGACCTCTCTCCAAAGTTGACTTTCATGTACAATACACGAGGACACCAACAATCTGNNNNNNNNNNNNNNNNNNNNNNNNNNNNNNNNNNNNNNNNNN
Ps153346	SNP_path_412538	A/G	38.6	A	B	B	A	B	A	A	B	NNNNNNNNNNNNNNNNNNNNNNNNNNNNNNNNNNNNNNNNNNNNNNNNNNNNNNNNNNNNNNNNAACTAACATAATGAACATCTGACCATACACACCCC[A/G]CAAAGTTCTTCTCATACCAGGCCACCAACAATTCTTCTCCATTACTTTGTTGTATATTTGAAGAACCATGGTGAATGGGAACATTGTTTCTGCGAGCTT
Ps153328	SNP_path_403643	A/G	38.6	A	B	B	A	B	A	MD	B	NNNNNNNNNNNNNNNNNNNNNNNNNNNNNNNNNNNNNNNNNNNNNNNNNNNNNNNNNNNNNNNNNNNNNNAAAAGCTCTCAATGGTGAATTTGATTTGG[A/G]TTTAAAAAATTATATCAAGGAAATAAATTTCTCTCTCAAATGTGTGTTCCTTGATTCATATACATNNNNNNNNNNNNNNNNNNNNNNNNNNNNNNNNNN
Ps125478	SNP_path_400446	A/G	38.6	A	B	B	A	B	A	A	B	NNNNNNNNNNNNNNNNNNNNNNNNNNNNNNNNNNNNNNNNNNNNNNNNNGTTGTGAAAGAGAAAAAGTGTAAAAACTTGACTGATCGGTTGTGTGCGTA[A/G]TGCAGTGTCTTTATGACTAGAGTATTGTAAAAGTGTTAGNNNNNNNNNNNNNNNNNNNNNNNNNNNNNNNNNNNNNNNNNNNNNNNNNNNNNNNNNNNN
Ps122322	SNP_path_389374	A/G	38.6	A	B	B	A	B	A	B	B	NNNNNNNNNNNNNNNNNNNNNNNNNNNNNNNNNNNNNNNNNNNNNNNNNNNNNNNNNNNNNNNNNNNATGTTGAGTGATGTTACTGGGTTTTTGCAGCT[A/G]CTGAGTCGAAAAAAATGTTGAACCGGAACTTGTTGAAATGTTGTCGTTGTTAGCGTGTTATTGCTTGAGNNNNNNNNNNNNNNNNNNNNNNNNNNNNNN
Ps132260	SNP_path_38880	A/T	38.6	A	B	B	A	B	A	B	A	NNNNNNNNNNNNNNNNNNNNNNNNNNNNNNNNNNNNNNNNNNNNNNNNNNNNNNNNNNNNNNNNNNNNNNNNNTGTTGCATGAATATTTTAACGGATCA[A/T]ATGTCCTCCTTTCGTTGTTGTCCAAAACACAAGAGGAGTTAATATCATTATGAAAATTGGCTGTGGTGGTTTTGAGGACACTTCTCTTGTCTCCTTTCT
Ps119945	SNP_path_388668	T/G	38.6	A	B	A	A	A	A	MD	A	NNNNNNNNNNNNNNNNNNNNNNNNNNNNNNNNNNNNNNNNNNNNNNNNNNNNNNNNNNNNNNNNNNNNNTTTGAATTCAAATAAAAGTCGTGCCCCTCT[T/G]TGATTGGTCGAAATGTGCGCGTGTCTTATTTATTCATTATTCCTATTATTTATTTGTCCTGGTNNNNNNNNNNNNNNNNNNNNNNNNNNNNNNNNNNNN
Ps143994	SNP_path_382627	A/G	38.6	A	B	B	A	MD	A	B	MD	NNNNNNNNNNNNNNNNNNNNNNNNNNNNNNNNNNNNNNNNNNNNNNNNNNNNNNNNNNNNNNNGATGATGACCATTATGTTTCGAGGTAAAATATTTGT[A/G]AGGATAAAGTCACTGGTTGAGATGCATTTTGGAGTCATCCTAATTCCTTCAAGCAGTTCAACACCTTTCCNNNNNNNNNNNNNNNNNNNNNNNNNNNNN
Ps101495	SNP_path_37623	A/G	38.6	A	B	B	A	B	A	B	B	NNNNNNAGAAAAATGTTACTTACTTTCTTTTATAATACAAACAGTATCATGTCTACTACATCTCTGTTATTCCATGCAGTATGTTGAATAACAACGTAA[A/G]AAAGTCCAATCATGTGAGCGTTTTAATTCAAAACAAGGAGAAGAAGAATATGATTCTCAATGTAACAAAANNNNNNNNNNNNNNNNNNNNNNNNNNNNN
Ps132168	SNP_path_372539	C/G	38.6	A	B	B	A	B	A	B	B	NNNNACAACTGCTAGAAGAGACTGTTACCACTTAACTCTAAGTAATGGTAAGCATTAATAAATATGCTATATACTCATGAAAATAAGAAAGGATTGATA[C/G]AACAAGCATGTGTACATGATCTGACAACATAAAAACTGAGNNNNNNNNNNNNNNNNNNNNNNNNNNNNNNNNNNNNNNNNNNNNNNNNNNNNNNNNNNN
Ps141710	SNP_path_367582	C/T	38.6	A	B	B	A	B	A	B	A	NNNNNNNNNNNNNNNNNNNNNNNNNNNNNNNNNNNNNNNNNNNNNNNNNNNNNNNNNNNNNNNNNNNNNNNNNAATCTAATATCTTAGCCTCTTCAATG[C/T]ATCCAAGTCCAAAAACTACTCCTACTAATGAATCTTGCTCACATGTCTAATCTACTAAATCATTGTCACCTTCAATACATANNNNNNNNNNNNNNNNNN
Ps156740	SNP_path_366620	T/G	38.6	A	B	B	A	B	A	B	MD	NNNNNNNNNNNNNNNNNNNNNNNNNNNNNNNNNNNNNNNNNNNNNNNNNNNNAGTGTGAAATAACGGGTTTGTGCACTTCTTCACAATTCAAAAAGTAA[T/G]GGTTAATACATGTAGGGAAAAGGTAAATACATGTAGGTCTTAACAGGTATTGCATTAGGGCCTAATNNNNNNNNNNNNNNNNNNNNNNNNNNNNNNNNN
Ps129450	SNP_path_363147	C/T	38.6	A	B	B	A	B	A	B	B	NNNNNNNNNNNNNNNNNNNNNNNNNNNNNNNNNNNNNNNNNNNNNNNNNNNNNNNNNNNNNNNNNAGACCACCACCTCAAAACCCAAAACTCCAAACAC[C/T]AACCCCTTATCTTTTTTCACGACGAGTTCGAATATGAACTCAAACCAACCAAAAACTCTTCAAATGACCGGATCGACTCTTAACAGAGTTCAACACAAG
Ps159371	SNP_path_362324	A/G	38.6	A	B	B	A	B	A	B	B	NNNNNNNNNNNNNNNNNNNNNNNNNNNNNNNNNNNNNNNNNNNAAATCAAGCCCAAGATGAGGATCGAGGCTTACCTAAGTGAAAAAGCTCAAGAACAC[A/G]AAGAACAATGATGCGCTTTCTGGTTATCAATTCCAAATTTTGATGATGCTCNNNNNNNNNNNNNNNNNNNNNNNNNNNNNNNNNNNNNNNNNNNNNNNN
Ps147829	SNP_path_362140	A/G	38.6	A	B	B	A	A	A	A	A	NNNNNNNNNNNNNNNNNNNNNNNNNNNNNNNNNNNNNNNNNNNNNNGATTTGGGATAAAGCTGCTTTTTTGGAGTTAGGGGAGGGGATATTGATGATGC[A/G]CATGTTAAAGTAATCAAGCAATTGGAGGCAAANNNNNNNNNNNNNNNNNNNNNNNNNNNNNNNNNNNNNNNNNNNNNNNNNNNNNNNNNNNNNNNNNNN
Ps147823	SNP_path_360717	A/G	38.6	A	B	B	A	B	A	B	B	NNNNNNNNNNNNNNNNNNNNNNNNNNNACATACATCCAATGGTTAGAATTAGTGATGTACACACAACAAGAGAGGATCCTACTCCGTTGAAGATACAAG[A/G]CAACCTTTTTCTAGAGCTCCCCATTATATGNNNNNNNNNNNNNNNNNNNNNNNNNNNNNNNNNNNNNNNNNNNNNNNNNNNNNNNNNNNNNNNNNNNNN
Ps125346	SNP_path_351802	A/G	38.6	A	B	A	A	A	A	B	A	NNNNNNNNNNNNNNNNNNNNNNNNNNNNNNNNNNNNNNNNNNNNNNNNNNNNNNNNNNNNNNNNNCATATGCATATCCATCACAACAATATGATATTTA[A/G]CAATAAAAAACTCAATGAACTATGAACTAGGAACAACATGAACACAAGGTTTCAAAAATGCAANNNNNNNNNNNNNNNNNNNNNNNNNNNNNNNNNNNN
Ps119700	SNP_path_351125	A/G	38.6	A	B	B	A	B	A	A	B	NNNNNNNNNNNNNNNNNNNNNNNNNNNNNNNCACAGCTAATCATTTTTTACACAGCTCAACCACTTCATGGTTAAGCTACAGAAACACAGTTTACAAGT[A/G]TCGGCCAATCTAAGGCTACAGTTTAAACANNNNNNNNNNNNNNNNNNNNNNNNNNNNNNNNNNNNNNNNNNNNNNNNNNNNNNNNNNNNNNNNNNNNNN
Ps160153	SNP_path_347598	A/G	38.6	A	B	B	A	B	A	B	B	NNNNNNNNNNNNNNNNNNNNNNNNNNNNNNNNNNNNNNNNNNNNNNNNNNNNNNNNNNNNNACCCCTATATGAGACACAATGAATGCAACATTAGGATA[A/G]GCATAAGGTGGAATTTAGTATAGGAAGCATAAGGGATAAGGGAGACATGAATATGCGACANNNNNNNNNNNNNNNNNNNNNNNNNNNNNNNNNNNNNNN
Ps162979	SNP_path_346719	A/G	38.6	A	B	B	A	A	A	A	MD	NNNNNNNNNNNNNATACATGCATGCAGAGAACAGATAACCAATAGGGAACAGTACACATTATGATAATAGATCTATTCTATCACTCTATTTCTCTTCAC[A/G]TATCTTGAAATAGCATTTCAATTAGATGGTTGCTCAACACATATGACATGCAACATGTATAAGAATNNNNNNNNNNNNNNNNNNNNNNNNNNNNNNNNN
Ps157974	SNP_path_344568	C/G	38.6	A	B	B	A	B	A	A	A	TTTTCTTCCTTTTCTTCTAATTTTTCGGGAACCATTTTCCTGCGCAAGTGTGTGTGCCAATAATTCTTCACATCATTAGCTGTTCTACCTGGAAGCCTT[C/G]CAGCAATCAATGTCCATCTAAACAAGAATAAATTTGAAGCATATATAATNNNNNNNNNNNNNNNNNNNNNNNNNNNNNNNNNNNNNNNNNNNNNNNNNN
Ps143743	SNP_path_337083	A/G	38.6	A	B	B	A	B	A	A	B	NAATGCACCTGTGTTACAAACAGACACCGAGAAAAACATAATGTCAGGACAAATACATAAATTCCACAAAATTAACCAAATTTCAGATTGTCAAATTCA[A/G]AGATGCATTTGCAAAAACAGTTCAGAGNNNNNNNNNNNNNNNNNNNNNNNNNNNNNNNNNNNNNNNNNNNNNNNNNNNNNNNNNNNNNNNNNNNNNNNN
Ps161737	SNP_path_332858	C/G	38.6	A	B	B	A	B	A	B	A	NNNNNNNNNNNNNNNNNNNNNNNNNNNNNNNNNNNNNNNNNNNNNNNNNNNNNNNNNNNNNNNNNNTTAACAAAAGTTATAAAAGTATCATCCTTGTGG[C/G]CTAAGAAAAGCGTCTATGTAAATCTAGAGTAGTAGTCGACAATCACAAATCCGTAATAGTTGNNNNNNNNNNNNNNNNNNNNNNNNNNNNNNNNNNNNN
Ps117102	SNP_path_332069	C/G	38.6	A	B	B	B	B	A	B	B	NNNNNNNNNNNNNNNNNNNNNNNNNNNNNNNNNNNNNNNNNNNNNNNNNNNNNNNNNNNNNNNAAGAGCAGACATTGGAATATTAAACTAGCTAATATA[C/G]CATGCAGGAGATGAGAGAATGTTATATATATCATCACAAAGAGATTACTCCATTATATTTTAATNNNNNNNNNNNNNNNNNNNNNNNNNNNNNNNNNNN
Ps143638	SNP_path_315800	A/G	38.6	A	B	B	A	MD	A	MD	MD	NNNNNNNNNNNNNNNNNNNNNNNNNNNNNNNNNNNNNNNNNNNNNNNNNNNNNNNNNNNNNNNNNNNNNNNNTATCCCAAAGGAAATTAGAATTCCAGT[A/G]AGAATCATTGATAGGGGGGCTATTAGTAAAAAAATCCTCTAAAAACTCAAAAGTGGAATTATCCTCTTGTAATAAAGAGNNNNNNNNNNNNNNNNNNNN
Ps119476	SNP_path_313942	A/T	38.6	A	B	B	A	MD	A	MD	MD	NNNNNNNNNNNNNNNNNNNNNNNNNNNNNTGAAAATAACATATGAATTCCCTTGATGTAATGGACTTTAATGGCTCTCGAAATCATGCTTTTCTCTCTA[A/T]TTTTCATAATCCTTGTCAAAGTGCAAAAATTCTCGTTAAAAGAGCTCTTAATGGATCAAATGCGTAAGAAAAAGCCTAGAANNNNNNNNNNNNNNNNNN
Ps149398	SNP_path_313810	C/T	38.6	A	B	B	B	B	A	B	B	NNNNNNNNNNNNNNNNNNNNNNNNNNNNNNNNNNNNNNNNNNNNNNNAAATTTAAAATACCTCAGTCGCCTCAAAGTCAGGGCTTGAATTTTCACTCTC[C/T]GAGTTTTCATCAAGAGGAGTTTGGTGTGCTAGCTTTGTCTTCTTTCGAGTCGGNNNNNNNNNNNNNNNNNNNNNNNNNNNNNNNNNNNNNNNNNNNNNN
Ps149383	SNP_path_310219	A/T	38.6	A	B	B	B	B	A	B	B	NNNNNNNNNNNNNNNNNNNNNNNNNNNNNNNNNNNNNNNNNNNNNNNNNNNNNNNNNNNNNNNNNNNNNNNNTCAGAATTGCTTGAACATTGTTTAATC[A/T]TCATCAGAATTGATTCAGGCTAGACAATCCATATTTCATTGAGTGAAAGAGATTTGAAACTACCTTTTTTTANNNNNNNNNNNNNNNNNNNNNNNNNNN
Ps109617	SNP_path_309802	A/T	38.6	A	B	B	A	B	A	B	A	NNNNNNNNNNNNNNNNNNNNNNNNAACATATCAAAAAATCTTACCATCAGAGATATCATTTGAGCACTGTAAAACATAATCAGGTGCATTGAATTTCAA[A/T]GCAGGTAATCTACCTTGACGTGCATAAGATTTGAGAGCTTNNNNNNNNNNNNNNNNNNNNNNNNNNNNNNNNNNNNNNNNNNNNNNNNNNNNNNNNNNN
Ps119324	SNP_path_292835	T/G	38.6	A	B	B	A	MD	A	MD	B	NNNNNNNNNNNNNNNNNNNNNNNNNNNNNNNNNNNNNNNNNNNNNNNNNNNNNNNNNNNNNNNNNNNNNNAAAAAGATATGGAAAGGAAAAGATACACA[T/G]AGGTATATAATGCTTTGGAATTCGTCCTCATTTTCCCTACATTCACTCTTCAATGGATGATNNNNNNNNNNNNNNNNNNNNNNNNNNNNNNNNNNNNNN
Ps128965	SNP_path_284706	T/G	38.6	A	B	B	A	B	A	B	A	NNNNNNNNNNNNNNNNNNNNNNNNNNNNNATCTGAAGAGAAGACAAAGAGTTGAAGACAAACCGAAACCAAAAATACAAAGAGTTGAAGATGAAATCCA[T/G]AATCAAGCCTAAGCTCTTTTCACTATCATCTTCCTCACATTTGATTTCTTCANNNNNNNNNNNNNNNNNNNNNNNNNNNNNNNNNNNNNNNNNNNNNNN
Ps151105	SNP_path_276309	T/G	38.6	A	B	B	A	MD	A	B	A	NNNNNNNNNNNNNNNNNNNNNNNNNNNNNNNNNNNNNNNNNNNNNNTGTGTTCGATTTCCGATATTCTTGGAACATGAGGAGTCGGAGTTGTTGTGGCC[T/G]GGTAGTTTTCGAAAGGCGTCGGAGGAGGGTGATGGACAAGAGAATTTCATAATCACTGAGGTGAATCCANNNNNNNNNNNNNNNNNNNNNNNNNNNNNN
Ps133887	SNP_path_266317	A/C	38.6	A	B	B	A	A	A	A	A	NNNNNNNNNNNNNNNNNNNNNNNNNNNNNNNNNNNNNNNNNNNNAATAAAATTAAGCAGAATTAATACAAGAAAAATGCCACTAACCTGGAAGAGCCTT[A/C]AGAGACCTTTGAAATACTTTAACCGCAGCATCAATCAAACCACCNNNNNNNNNNNNNNNNNNNNNNNNNNNNNNNNNNNNNNNNNNNNNNNNNNNNNNN
Ps147447	SNP_path_263851	A/G	38.6	A	B	B	A	B	A	MD	B	NNNNNNNNNNNNNNNNNNNNNNNNNNNNNNNNNNNNNNNNNNNNNNNNNNNNNNNNNNNNNNNNNNNTTAGAACTTGATGACCTGCATAAATTTGATAT[A/G]TATATGCATTCATATTATAAGCGAAACATATAAGCATTTCCCTCATGTCATNNNNNNNNNNNNNNNNNNNNNNNNNNNNNNNNNNNNNNNNNNNNNNNN
Ps101308	SNP_path_261364	C/T	38.6	A	B	B	B	A	A	A	B	NNNNNNNNNNNNNNNNNNNNNNNNNNNNNNTGTTTGGTGTGTCTTCACCTATTGTTCTTCCTATGTCCATGAAGATTTCTTATGATAATGTCACACACC[C/T]GTGCCATTGTAAATATGGCCATCTGAGCTTTNNNNNNNNNNNNNNNNNNNNNNNNNNNNNNNNNNNNNNNNNNNNNNNNNNNNNNNNNNNNNNNNNNNN
Ps101306	SNP_path_261215	C/T	38.6	A	B	B	A	MD	A	MD	MD	NNNNNNNNNNNNNNNNNNNNNNNNNNNNNNNNNNNNNNNNNNNNNNTCGACTTCGATAGAGTTTGCTACAACTAGCTTATAACCCATAGGTTACAAATC[C/T]CCACCTTTAAACAAACCCTGAACCACGAAATCAACTAGTTGTCNNNNNNNNNNNNNNNNNNNNNNNNNNNNNNNNNNNNNNNNNNNNNNNNNNNNNNNN
Ps100439	SNP_path_25859	C/T	38.6	A	B	B	A	B	A	B	A	TGATGTTGTTTGTGATATTATTGACAAAGCTCTCAAATTTTATGCACATCAAAGTAGATTACCTGTTTTGAAATCGAATGCATCTAAATATGTTCTACA[C/T]TGCTTAAATGATGTCTTTGATGGTAAGATTTTTTATATGATAATTACTTTTGTGTGCTAATTATTTGGTGTTTAGNNNNNNNNNNNNNNNNNNNNNNNN
Ps146038	SNP_path_25481	C/T	38.6	A	B	B	A	B	A	A	B	NNNNNNNNNNNNNNNNNNNNNNNNNNNNNGACAACTTTGGTGAAAGAATAGAAAAAGTAGTATAAGAGAGTATAACCTAATAAAGAGATATTTCAAATT[C/T]AAATTCCGGTGGGAAATGAAATGAGGATGGACAATCTTTATATATAACAAGATTTGGCTCAAANNNNNNNNNNNNNNNNNNNNNNNNNNNNNNNNNNNN
Ps125068	SNP_path_250309	C/T	38.6	A	B	B	A	MD	A	MD	MD	NNNNNNNNNNNNNNNNNNNNNNNNNNNNNNNNNNNNNNNNNNNNNNNNNNNNNNNNNNNNNNNNNNNNNNNAGAGTTTTCTTAGTTAATCCTCTATGAA[C/T]TTCTTATCCAATTTGTTGTCGATCACACTATCAGTATAATAGTAGTTGAACATCCAATTAATTATTGNNNNNNNNNNNNNNNNNNNNNNNNNNNNNNNN
Ps145175	SNP_path_247016	A/G	38.6	A	B	B	A	B	A	A	B	NNNNNNNNNNNNNNNNNNNNNNNNNNNNNNNNNNNNNNNNNNNNNNNNNNNNNNNNNNNNNNNTACATGAGGCTTAACCTACTCAATCGCTATTACAGA[A/G]TAGAAACAATTGAAAAGGGCAATCAATTTAAACCAATTAGCTGTTTAAAAGATAGATAACACAATGCATATACAGGACAAATATTNNNNNNNNNNNNNN
Ps119025	SNP_path_245936	A/G	38.6	A	B	A	A	B	A	B	B	NNNNNNNNNNNNNNNNNNTTTTTTTCATTAAAAGTTGTGGTGGCATTGTTAATAGCTTGCTGCTTCTTTTATTGTTACTCCACAATAAAGAGAGAAGAA[A/G]TTTGCTTTTCTACAATTTCTGAAAGAGCTGTCTGAAGAATGTTTTTGAATGGATTTTATTCTTTTAGGGAGAGTACTCTAGTAGAGCATCAGCAATTTT
Ps159121	SNP_path_241950	A/T	38.6	A	B	B	A	B	A	A	A	NNNNNNNNNNNNNNNNNNNNNNNNNNNNNNNNNNNNNNNNNCCCTAATTAGGAGCTTTACATAAAAAGCCATCCACTTTAATTTTTTTCAGAGATTAAC[A/T]TGAATTCATTTAGATGCATGTCTATATTGATCACTCGCTAATTTATCAGTCAGTTAATACNNNNNNNNNNNNNNNNNNNNNNNNNNNNNNNNNNNNNNN
Ps154995	SNP_path_228331	A/G	38.6	A	B	B	A	A	A	MD	A	AGAAATATGAGCCAGAGTGTGTATGCAAAAATAGCCAGTTCAAGGCAAAGTTGGAAAATTAAAGAGCCCCGTACACCTAAACATAATGTGATATTATGT[A/G]TTATTAATATTCAACACTCTAACTTAGTAATAGAGCAAAGACCAGATAAGACNNNNNNNNNNNNNNNNNNNNNNNNNNNNNNNNNNNNNNNNNNNNNNN
Ps143163	SNP_path_219057	A/G	38.6	A	B	B	A	B	A	B	B	NNNNNNNNNNNGCAGTCACTTCATCTGTTCTTTGATCACTGTCTTCATCATCATCTTCCTGTTCATATATCAGAAATTAGCTTGCCAATCAAAACAGAA[A/G]GTATGCTGTTACATTATTACACTGCAACAAATNNNNNNNNNNNNNNNNNNNNNNNNNNNNNNNNNNNNNNNNNNNNNNNNNNNNNNNNNNNNNNNNNNN
Ps154983	SNP_path_218209	A/G	38.6	A	B	B	A	B	A	A	MD	NNNNNNNNNNNNNNNNNNNNNNNNNNNNNNNNNNNNNNNNNNNNNNNNTATTCTAAAGGAATCACTATCATATATGGAACTTGGATGCTTGGACCCCTT[A/G]ACATCTCTTGGATGAAGGAACGATTCACTCCATNNNNNNNNNNNNNNNNNNNNNNNNNNNNNNNNNNNNNNNNNNNNNNNNNNNNNNNNNNNNNNNNNN
Ps101892	SNP_path_202366	A/G	38.6	A	B	B	A	B	A	A	B	NNNNNNNNNNNNNNNNNNNNNNNNNNNNNNNNNNNNNNNNNNNNNNNNNNNNNNATGACTAAGAAATTAAGAAAATTAGAGAAAGTGGTGTTGTATAAG[A/G]GCAATAGTTGGAGTATTGATGATGTGGTGAAAAATAAGAAAAAGAATAACAACATCAATACTAATAGGATTTTGATATCGATCAATATCTTCGGNNNNN
Ps136637	SNP_path_192479	T/G	38.6	A	B	B	A	MD	A	B	MD	GCAGACAACCTAAGTTGTTGGGTGAGCTCTAGTGAAGATAAATTATGCTCGAATAGAGACCTTGAAGGGTGGAAGATCTGTCCATAAACCATCCATTTT[T/G]GAGGGTACGAATTATGACTATTGGAAGACCATGATGGTTNNNNNNNNNNNNNNNNNNNNNNNNNNNNNNNNNNNNNNNNNNNNNNNNNNNNNNNNNNNN
Ps138321	SNP_path_184939	C/T	38.6	A	B	B	B	A	A	A	MD	NNNNNNNNNNNNTTATAATGAAGGCAACTTTTATGTGAACTATTAGTGACATTCTAGGGCTTGACACTTTATCATAATGAAACACACACAATATGCTTG[C/T]TTGCCCTACTTGTAACAATGACCTTGATAGTTTAGATTAAAGNNNNNNNNNNNNNNNNNNNNNNNNNNNNNNNNNNNNNNNNNNNNNNNNNNNNNNNNN
Ps105906	SNP_path_177603	T/G	38.6	A	B	B	A	B	A	A	B	NNNNNNNNNNNNNNNNNNNNNNNNNNNNNNNNNNNNNNNNNNNNNNNNNNNNNNNNNNNNNNNNNNNNNTATACTTTTAATACTTAGAGAGCATCACAT[T/G]TATTGTACACATTGATCTTGAAAAGATATTAAAATTCTAGCTTCAAACCATANNNNNNNNNNNNNNNNNNNNNNNNNNNNNNNNNNNNNNNNNNNNNNN
Ps162870	SNP_path_174005	A/G	38.6	A	B	A	A	A	A	A	B	NNNNNNNNNNNNNNNNNNNNNNNNNNNNNNNNNNNNNNNNNNNNNNNNNNGAAATAATATATTTGAATATTTGAAAGGATCATATTAATTTCCCAGAAA[A/G]ATCCTAATAGAGATTCATATAAAAAGAGGGGAAGAGGAAAGAACCTAGAGTTTCAACTAGAATGACAATTTGTGAATNNNNNNNNNNNNNNNNNNNNNN
Ps148768	SNP_path_172663	A/G	38.6	A	B	B	B	MD	A	MD	MD	NNNNNNNNNNNNNNNNNNNNNNNNNNNNNNNNATCAATATGGAACCCTAACAATCAACCCTATCAATCATTTGAACCTTCGTTTTCACTTTGTTCTGTT[A/G]CAAATATGTAATCCATAGTTCAATAATCAGGTGTTCTGCTGCTCCACATTCCACAGTTGTACAATCGACCATTCTGCTGCTCCATTATGTTACTCGGTG
Ps147089	SNP_path_171024	A/G	38.6	A	B	A	A	B	A	B	B	NNNNNNNNNNNNNNNNNNTTCTTCTCTCTTTATTGTGGAGTAACAATAAAAGAAGCAGCAAGCTATTAACAATGCCACCACAACTTTTAATGAAAAAAA[A/G]CTCTCTTTAATGAGACAATTGAAGCCGCGGGATCTAGTCAAGTAAGAAAACTGGCTGTTATTGCTTTAATNNNNNNNNNNNNNNNNNNNNNNNNNNNNN
Ps133352	SNP_path_158857	A/G	38.6	A	B	B	A	B	A	MD	MD	TTGACTTCTATAGCAAAACGTCGCATGGACTTATAGATTTCACATACCAACCATTTCATGGACTGTGAAAGGTATGATTTTGAGCCTAGTGATAGTGAT[A/G]GATAGGTATGTAGATATGGATCTTCCTAGGAAGAAAAAAAACCTTGTTTGTGTTTCTTTTGCTTTGCATTTTCTATTGTGTAATCTTTTCTGATTCAAC
Ps145756	SNP_path_154921	A/T	38.6	A	B	B	A	B	A	B	A	NNNNNNNNNNNNNNNNNNNNNNNNNNNNNNNNNNNNNNNNNNNNNNNNNNNNNNNNNNNNNNNTACATATTTAAATGCTAAATGTTTTGCTTTTGTACT[A/T]TTTATGTTTATCCTTCCCTATAAACAACAAAGACTGATTTTGTCTGTCTTTATACACATCNNNNNNNNNNNNNNNNNNNNNNNNNNNNNNNNNNNNNNN
Ps160510	SNP_path_147710	C/T	38.6	A	B	B	A	B	A	B	B	NNNNNNNNNNNNNNNNNNNNNNNNNNNNNACATAAATAAATTTTAGTATACATCATCTATATATGCTAATATAGATAGCATTCATCCACCTATTACTTA[C/T]GTCAACAAAGTGATGATAAAAGGCGATGANNNNNNNNNNNNNNNNNNNNNNNNNNNNNNNNNNNNNNNNNNNNNNNNNNNNNNNNNNNNNNNNNNNNNN
Ps157713	SNP_path_139430	A/G	38.6	A	B	B	A	B	A	A	A	NNNNNNNNNNNNNNNNNNNNNNNNNNNNNNNNNNNNNNNNNNNNNNNNNNNNNNNNNNNNNNNNNNNNAAATGAGGTTGCTTCCATTTCTACAACTCGC[A/G]AGTTTATCCGGAGATACATCTCCGAATTTTATATGAATTGATTTATGGAGATGTATTTCTAGATTTTCCCTGACTGCATTTTAATGTAATTTTCTTATT
Ps140315	SNP_path_131172	C/T	38.6	A	B	B	A	B	A	A	B	NNNNNNNNNNNNNNNNNNNNNNNNNNNNNNNNNNNNNNNNNNNNNNNNNNNNNNNNNNNNNNNNNNNNGTCATATTTGTATACTTCGTATGGCTAGCAT[C/T]TGGGTCATCTCATATGTATACTTATCTGCTCGAGCGAGTGATGCGGAAGTTTGACTANNNNNNNNNNNNNNNNNNNNNNNNNNNNNNNNNNNNNNNNNN
Ps161970	SNP_path_128844	A/G	38.6	A	B	B	A	A	A	A	A	NNNNNNNNNNNNNNNTCATCAGAGACTTGACTTCTTCTATCCTACGAGGCTTAATAATGCTTTTAGATAGACACCATCATCAAAGGGATTTGCTTAACG[A/G]AAGATCATCAAAGATTCCACCGAGCGTTGCTTGACATCATGTGTTTTTCTTAAGAGTTTGGCTTTCATGTATTTGTTCTCCCAAGCATAACAATTTAAT
Ps150436	SNP_path_126049	T/G	38.6	A	B	B	A	B	A	B	B	NNNNNNNNNNNNNNNNNNNNNNNNNNNNNNNNNNNNNNNNNNNNNNNNNNNNNNNNNNNNNNNNNNNNNAGTGTCAATTTCCCAAAGAGAGCTTCCTGC[T/G]CAAAAGAAATCTTTATCAGGAAGGAAAACAAATTTAGAACACATAATTGACTTGAGATAAACTATGGGATCCAATANNNNNNNNNNNNNNNNNNNNNNN
Ps152808	SNP_path_123391	C/T	38.6	A	B	B	A	B	A	B	B	NNNNNNNNNNNNNNNNNNNNNNNNNNNNNNNNNNNNNNNNNNNNNNNNNNNNNNNNNNNNNNNNNNNNNTAATGAAAAACATATTATTAATCGTTTTTG[C/T]CGAGACATCCAAATATATGCATTTACCGACCACAGTAGGCTCAGATCAACAACCTTACTTCTTCACCACTNNNNNNNNNNNNNNNNNNNNNNNNNNNNN
Ps161960	SNP_path_120519	C/T	38.6	A	B	B	A	B	A	MD	A	NNNNNNNNNNNNNNNNNNNNNNNNNNNNNNNNNNNNNNNNNNNNNNNNNNNNNNNNNNNNNNNNNNNNNNTAACCACTTAACACCTCCATGTGGTAGAC[C/T]TGTTATCTCAAATTTTTGCTATAAAGGGCTGAACTACTTTTCAAATGTCGATTTAGTTTCTTTNNNNNNNNNNNNNNNNNNNNNNNNNNNNNNNNNNNN
Ps115925	SNP_path_119678	A/G	38.6	A	B	B	B	A	A	A	A	NNNNNNNNNNNNNNNNNNNNNNNNNNNNNNNNNNNNNNNNNNNNNNNNNNNNNNNNNNNNCATCATTCACATAATAGACCATTTGAGCTTATGGATCAT[A/G]TTCTTCACAAACACCCATGTGAATTAATCGTGAAAAGTTAATGGAACTAAAACCCCATGCGTATTTTTTANNNNNNNNNNNNNNNNNNNNNNNNNNNNN
Ps155950	SNP_path_112440	C/T	38.6	A	B	B	B	B	A	B	B	NNNNNNNNNNNNNNNNNNNNNNNNNNNNNNNNNNNNNTTGAATGGACAGAGTCCTTTTCTGGAAGCAAAAATGCCAATGAAACAAAAGGTGAGTTATTA[C/T]TGATACAATCAAAGTTATTATTAAACATGCAGCAACAAGAAGTTCAAGGCATGATCAACCACCATCTGATATATCAAGTAAAGATAATAAAANNNNNNN
Ps161455	SNP_path_110303	A/G	38.6	A	B	B	A	B	A	B	A	NNNNNNNNNNNNNNNNNNNNNNNNNNNNNNNNNNNNNNNNNNNNNNNGTTAGATCTTATGAAGGATAGAACAGGTAAGAAAGGAAATGGTAAAGACCTT[A/G]GGATCCTTGTCAAGACAAAAGGCCACTGACGCGTAAGCCACATAAACATGATATGAACAAGTTGAGGATTTGCGNNNNNNNNNNNNNNNNNNNNNNNNN
Ps137913	SNP_path_108514	C/T	38.6	A	B	A	A	A	A	A	A	NNNNNNNNNTACAGGTATATACCAACCGGAGTTCTTTTTGATCTTTTATGTATGGAGCCAGAAAGGCCGTGGAATTTAACAGTAAGTTATTTTGATTAT[C/T]CTCTCTAGTTAGTTTGATTGAGCACCTCATTGATGTAAATGTTTCTGAATAATTTTTTTTTTTTTTNNNNNNNNNNNNNNNNNNNNNNNNNNNNNNNNN
Ps139249	SNP_path_351966	C/T	38.6	A	B	B	A	B	A	MD	A	NNNNNNNNNNNNNNNNNNNNNNNNNNNNNNNNNNNNNNNNNNNNNNNNNNNNNNNNNNNNNNNNNNNNGTAATATTCTCTTAAGTCTTAACCATCTAAA[C/T]GTTTGACAATCGAATGACCTGCTTACTTGCGATCAAATTCATGGTTATGTACACCNNNNNNNNNNNNNNNNNNNNNNNNNNNNNNNNNNNNNNNNNNNN
Ps121056	SNP_path_158303	C/T	38.6	A	B	A	A	A	A	B	B	NNNNNNNNNNNNNNNNNNNNNNNNNNNNNNNNNNNNNNNNNNNAATTCAATTATGATTTGAAACAGGTCAGTGAACAACGATACTCCAAACTTTCTTCT[C/T]TATTGATTTCTTTAGGCTATCAACAATTTCAATTTGATCATNNNNNNNNNNNNNNNNNNNNNNNNNNNNNNNNNNNNNNNNNNNNNNNNNNNNNNNNNN
Ps123710	SNP_path_337198	C/T	38.6	A	B	B	A	B	A	B	B	NNNNNNNNNNNNNNNNNNNNNNNNNNNNNNNNTCATTTTCTCTAAACACCAAATAATTAACACACAAAAGTAACTATCATATCAGAAAATCTTACCATC[C/T]GAGACATCATTTAAGGAGTGTAGAACTTATTTAGATGCATTCNNNNNNNNNNNNNNNNNNNNNNNNNNNNNNNNNNNNNNNNNNNNNNNNNNNNNNNNN
Ps134370	SNP_path_366176	C/T	38.6	A	B	A	A	A	A	A	A	GAAATTCACAAGACGAAAAAAGAGAGCTGAAAACCTAATCTCTGATAAACTCACAAAGATATAAATAAAAGTCTGCAAATTCAAGCACAGATGAGTGCT[C/T]CTATTTATACCATAGGATTGGAGACAAAGAAACAGANNNNNNNNNNNNNNNNNNNNNNNNNNNNNNNNNNNNNNNNNNNNNNNNNNNNNNNNNNNNNNN
Ps137769	SNP_path_72412	C/T	38.6	A	B	B	A	B	A	A	B	NNNNNNNNNNNNNNNNNNNNNNNNNNNNNNNNNNNNNNNNNNNNNNNNNNNNNNNNNNNNNNNNNATAAATGCATATTTGTAGTACAACCAGATTAAGG[C/T]AGATCCCATTGACGTGCCCAAAATAGAATTCATGTCAAACCATGGAAACTACTATTNNNNNNNNNNNNNNNNNNNNNNNNNNNNNNNNNNNNNNNNNNN
Ps104220	SNP_path_123968	A/T	38.6	A	B	A	A	B	A	B	B	NNNNNNTGTGATATGTTATGATTCTCTCATTGTAATCAAATTAGGATGAAATCATCTTTGTTAAGTTAGGATTAATTAGTCTTTAAGTGGAGTTGTTCT[A/T]TCTGTTTCTTTGTCTCCAATCCTATGGTATAAATAGNNNNNNNNNNNNNNNNNNNNNNNNNNNNNNNNNNNNNNNNNNNNNNNNNNNNNNNNNNNNNNN
Ps113462	SNP_path_318394	A/G	38.6	A	B	B	A	A	A	A	B	NNNNNNNNNNNNNNNNNNNNNNNNNNNNNNNNNNNNNNNNNNNNCATGGGTGAATGGATCAACATTACAAACAAAACTTGTAAGCTAAGCAATCAAATG[A/G]CTTGTTTGAAAGACGCGCCTTGTCTTAATGACCATGNNNNNNNNNNNNNNNNNNNNNNNNNNNNNNNNNNNNNNNNNNNNNNNNNNNNNNNNNNNNNNN
Ps144270	SNP_path_434570	A/G	38.6	A	B	A	A	A	A	A	B	NNNNNNNNNNNNNNNNNNNNNNNNNNNNNNNNNNNNNNNNNNNTTTTCCAAATATAGCTTACCTCAATTTAAAGTATGTGTCAGAAAAAGCATCACATG[A/G]GAGGAAATGAAAGACTTACTGTTAACTTACCTGATAATGACAGAAGTATATTTCTTTTAGCATTTTGCAGTCCATGTGATACTANNNNNNNNNNNNNNN
Ps133095	SNP_path_103196	A/T	38.6	A	B	B	A	B	A	A	A	NNNNNNNNNNNNNNNNNNNNNNNNNNNNNNNNNNNNNNNNNNNNNNNNNNNNNNNNNNNNNNNNNNNNNNNNNAATACAAAACTAAGTTGTTTAACTAA[A/T]ATGGTTGCCTATATTTGGAAGAGAGATGTGTTCTGAGAATAAGAGACAGATTAGTAACTNNNNNNNNNNNNNNNNNNNNNNNNNNNNNNNNNNNNNNNN
Ps112664	SNP_path_74748	C/G	38.6	A	B	A	A	A	A	A	A	NNNNNNNNNNNNNNNNNNNNNNNNNNNNNNNNNNNNNNNNNCAAATTGCTTTCTATGCAAACAATAAGTTTTAAACAATGACGAATCAGAACTCATATT[C/G]AGAAAAATCCACAACAACTTCAACATCTCATAACTTTGAAATGAGCTGTTAAGAATTGATGCTTCCTCAATNNNNNNNNNNNNNNNNNNNNNNNNNNNN
Ps136309	SNP_path_10301	A/G	38.6	A	B	A	A	A	A	A	A	NNNNNNNNNNNNNNNNNNNNNNNNNNNNNNNNNNNNNNNNNNNNNNNNNNNNNNNNNNNNNNNTAACCTAATTATTTCAACTCTTAAAATCACACTACG[A/G]CCTAACTTAAGTTAAAACTTTCATCATTCTCCTCATATTCTCTAGTTTCCTACTTCTCACCTAAAAGCTTCTTNNNNNNNNNNNNNNNNNNNNNNNNNN
Ps142199	SNP_path_451984	C/G	38.6	A	B	A	A	A	A	MD	B	NNNNNNNNNNNNNNNNNNNNNNNNNNNNNNNNNNNNNNNNNNNNNNNNNNNNNNNNNNACGAAGAGGCGCCCTCAAAATGTACACTCTCAATTGATTGA[C/G]CTTATAACGTTAAATGCATAGGCAAGGGGATAATGTTAGAAGGCTTATGCAACATACTAATTGAACAATAATTGAAATTCAAATTCAGAGCTAGAAGCA
Ps129915	SNP_path_432768	A/T	38.6	A	B	A	A	A	A	B	B	NNNNNNNNNNNNNNNNNNCTCATAGAATCTCAAAAAAAATCATCAAACATGACTTTAAATGTTGATGAGATGACTTATAATACTGATTTATAGGTTATG[A/T]AATGACTCATATCCCTTTCAACACTAGAAACCTNNNNNNNNNNNNNNNNNNNNNNNNNNNNNNNNNNNNNNNNNNNNNNNNNNNNNNNNNNNNNNNNNN
Ps160141	SNP_path_342852	C/T	38.6	A	B	A	A	A	A	A	B	NNNNNNNNNNNNNNNNNNNNNNNNNNNNNNNNNNNNNNNNNNNNNNNNNNNNNNAGAGGTCAAGTGTCTTTTACTTTATGCTATTTGAGACATGTGCTA[C/T]TTCAATTCCGAAAAGTACATAGTGAAGTTCTTTGCTAACCAAACTAAACAAAATTCAATTGTGATATNNNNNNNNNNNNNNNNNNNNNNNNNNNNNNNN
Ps133171	SNP_path_119417	A/G	38.6	A	B	A	A	B	A	B	A	NNNNNNNNNNNNNNNNNNNNNNNNNNNNNNNTGTCAACTCATTTGCATGACAGGTAACTTGGAATCTTTTAGACGGGTGTCATCTAAGCTTAAGCTTGA[A/G]ACTTTTGACGAGCAATATACAGAAAATATTGATTCAGTTTCGACTAAATCTGAACAAACTACCGGGGATGCTGAAGCTGCTGGACAAGTGAAGACAAGT
Ps144136	SNP_path_407742	C/T	38.6	A	B	A	A	A	A	A	B	CACCTCAAGGTTGAACTAACGATTGTCTTTTTTCTTCCTTTATCAGGGGCCATCGAAAGTACCCCTTGGCAACAAAAAGTGAAGAATGTACAGAATTAC[C/T]TGTATCACAAGATTGGTAGTAGTGACTTATGGAGCATTCTAGTCCATTCTGTCTTTCTTCTTTTTTGTATGCGTCCAGCGTCNNNNNNNNNNNNNNNNN
Ps156653	SNP_path_338232	C/T	38.6	A	B	A	A	B	A	B	B	NNNNNNNNNNNNNNNNNNNNNNNNNNNNNNNNNNNNNNNNNNNNNNNNNNNNNNNNNNNNNNNNNNNNNNNNNGAATGATGATGCAGTCTTGAATATGC[C/T]GATTTCACAGATAATCCTTTGGAGTCACAGTGCCAAATAAAGGAATCATGCANNNNNNNNNNNNNNNNNNNNNNNNNNNNNNNNNNNNNNNNNNNNNNN
Ps139360	SNP_path_371050	C/G	38.6	A	B	A	A	A	A	A	A	NNNNNNNNNNNNNNNNNTTTTACTGGACATAATTCTCACTGGTCTTGTGCAAGTTTTAGACGCCCAAAATTTCCAGAAGCTCTGCTATAAAAAGGTAAC[C/G]CTTTGTCTATTCTCTTGCATCTTATATTTTCCTATCATCTCTTCTTCCCGTGTGTGGAACTATNNNNNNNNNNNNNNNNNNNNNNNNNNNNNNNNNNNN
Ps147701	SNP_path_328245	A/C	38.6	A	B	B	A	MD	A	MD	MD	NNNNNNNNNNNNNNNNNNNNNNNNNNNNNNNNNNNNNNNNNNNNNNNNNNNNNNNNNNNNNNNNNNNNNNNTTCTTATCAGTCATGTTTGGAGCATCGA[A/C]TGGATTCATCTGTATTTGATTTTAACCCGAGTATGCGTCTATGAAGTTGAGCAAATGGAAACCTGACNNNNNNNNNNNNNNNNNNNNNNNNNNNNNNNN
Ps146082	SNP_path_265457	C/G	38.6	A	B	A	A	A	A	A	A	NNNNNNNNNNNNNNNNNNNNNNNNNNNNNNNNNNNNNNNNNNNNNNNNNTGCGTTTTGAGTCGTCCAATCAATGGCCGAGTTAGGCCTGCACACGTTTT[C/G]ATGTTTTGTCTTGTCTTCTTCCAACCATTGGAAATCACTTTTTAACTATAAAATAGGTCTTTAGTAGTATNNNNNNNNNNNNNNNNNNNNNNNNNNNNN
Ps153570	SNP_path_111626	A/G	38.6	A	B	A	A	B	A	B	B	NNNNNNNNNNNNNNNNNNNNNNNNNNNNNNNNNNNNNNNNNNNNNNNNNCCGTTAATGACTTCGCGTCTTTTTAGCTCAGAACGAACAAGGAGTCCATT[A/G]AGGAGAAACCTCAAAACAAAGACCTGGACAATGGAAGGAACCTTGGATTTCNNNNNNNNNNNNNNNNNNNNNNNNNNNNNNNNNNNNNNNNNNNNNNNN
Ps158738	SNP_path_46649	T/G	38.6	A	B	A	A	A	A	B	MD	NNNNNNNNNNNNNNNNNNATGTATGACCCACCAGTCTACATCCACGGCCAGGAAGTGCAAGCAGAACCAATCAAATCCGATGACCCGTTATTAAGTATT[T/G]ATGGAGCCAGCGACATGACCATAATGGAAGAATATTTGCACCAACACCACCTCCGATTGAGAATGGTGGTCCATCAGCNNNNNNNNNNNNNNNNNNNNN
Ps155649	SNP_path_425631	A/C	38.6	A	B	A	A	A	A	B	A	NNNNNNNNNNNNNNNNNNNNNNNNNNNNNNNNNNNNNNNNNNNNNNNNNNNNNNNNNNNNNNNNNNNNAACCACTCCCTAGAAAGGGATTTAATATGCC[A/C]CATAATATCCATATGCTCCGAACTTCCTTCGTCGAACAAGATAAAATTCCTAGAAGTTCACNNNNNNNNNNNNNNNNNNNNNNNNNNNNNNNNNNNNNN
Ps158219	SNP_path_135330	A/C	38.9	A	B	B	A	B	A	B	B	NNNNNNNNNNNNNNNNNNNNNNNNNNNNNNNNNNNNNNNNNNNNNNNNNNNNNNNATTAAAGATATCAATAACACACTTGACAATTATATCAATAGGGA[A/C]AATGTAATCTTTGTAGATTTCTTTATTCATATCCCACCATATGTTATTCANNNNNNNNNNNNNNNNNNNNNNNNNNNNNNNNNNNNNNNNNNNNNNNNN
Ps130096	SNP_path_460652	A/T	39.3	A	B	B	B	B	A	A	B	NNNNNNNNNNNNNNNNNNNNNNNNNNNNNNNNNNNNNNCAGTCCATGGTCCTTTTTTCAATCCCACTTTCTCACAACAAGGTTGCCTTCCCATTTTTCT[A/T]TTGAGAATACTATAAAAAGTTGAGAGGATAAGGGAGTTGTTATTTTGAGAGAGTCTTGAGAAGAAGAATAGGTTAGGATAGTGCACCATCACCTACTTA
Ps135693	SNP_path_224662	T/G	40	A	B	A	B	A	A	A	A	NNNNNNNNNNNNNNNNNNNNNNNNNNNNNNNNNNNNNNNNNNNNNNNNNNNNNNNNNNNNNNNNNNNTATCATCTCGGGAACTCTTTGGCGAAACCGAA[T/G]GAGAGATTGGTTCCTCCCATTCCTAAGTGGCAGCAACAACAACAAGATAATCCACCTCGAGCACATANNNNNNNNNNNNNNNNNNNNNNNNNNNNNNNN
Ps162377	SNP_path_71633	A/G	40	A	B	B	A	A	A	A	B	NNNNNNNNNNNNNNNNNNNNNNNNNNNNNNNNNNNNNNNNNNNNNNNNNTTTTCTAGAGAATAGGTACAAGTAAAAGAGTACCTTACTCTGAGAGTCAC[A/G]TTCGGAGAGCAGGACCAAGTCAAAGAAATAAAGGTTAAGTATCTAGNNNNNNNNNNNNNNNNNNNNNNNNNNNNNNNNNNNNNNNNNNNNNNNNNNNNN
Ps160977	SNP_path_63312	A/T	40	A	B	B	A	B	A	MD	B	NNNNNNNNNNNNNNNNNNNNNNNNNNNNNNNNNNNNNNNNNNNNNNNNNNNNNNNNNNNNNNNNNNNNAGTGTAAAATATTTTGCATTGACAGTGTATA[A/T]AAATAAATTCCTTTTGGGTCACTGGTAGGATATTAAAGATTATCATTTGTATTGATTTAACATTATATTTTTCATTTCATCTGATTATAGTTAGCCTCA
Ps160937	SNP_path_423731	C/T	40	A	B	A	A	B	A	A	A	NNNNNNNNNNNNNNNNNNNNNNNNNNNNNNNNNNNNNNNNNNNNNNNNNNNNNNNNNNNNNNNNNNTATAACTTATTCCAACTTGACTCACTAACGAAG[C/T]TAACAATATTACTAACCCCAAACCAACTCGTACAAAGAAAATCTAACAGATTCAACATTGCCCTAACATTTTCCTNNNNNNNNNNNNNNNNNNNNNNNN
Ps152647	SNP_path_410752	A/G	40	A	B	B	A	MD	A	A	MD	NNNNNNNNNNNNNNNNNNNNNNNNNNNNNNNNNNNNNNNNNNNNNNTTATTCAATTTTGATTAGTACATAATCAAACACAATGCTACCAAATTAGACAT[A/G]TGATACTCTAAATCTAAAGAAAACACACTTGCAAAGCTTGTATATAGCTGCAAGACTCAANNNNNNNNNNNNNNNNNNNNNNNNNNNNNNNNNNNNNNN
Ps151502	SNP_path_375307	A/C	40	A	B	B	B	B	A	B	B	NNNNNNNNNNNNNNNNNNNNNNNNNNNNNNNNNNNNNNNNNNNNNNNNNNNNNNNNNNNNNNNNGTAAGAGTAAAAACCTGATCAAAGTCTACAAGAAG[A/C]AGCTTGCCAATCCCTGTCCTCAAGAGCATAGAAGCAGCATGACTGCCAACCCCTCCAAGACCAACGACCACAACATACGATGCNNNNNNNNNNNNNNNN
Ps156591	SNP_path_316446	C/T	40	A	B	A	B	A	A	A	B	NNNNNNNNNNNNNNNNNNNTGTACTCTTGAGGAGGTTGTTGTTGTTTCGACGTCAAATTTATTATTCGTCCAGAACCTCCCTGAGGGGGATAAGATGGA[C/T]CTGGCTTCTCAGCTTGCTCATAACATGTTCAATNNNNNNNNNNNNNNNNNNNNNNNNNNNNNNNNNNNNNNNNNNNNNNNNNNNNNNNNNNNNNNNNNN
Ps159489	SNP_path_427701	A/G	40	A	B	B	B	A	A	A	A	NNNNNNNNNNNNNNNNNNNNNNNNNNNNNNNNNNNNNNNNNNNNNNNNAATGATTTATTAGTTAATAGGCTAATATATCGTCTATTAGGTAATATGGAT[A/G]ATCTCACATTGTTGACTCAAACATGAGNNNNNNNNNNNNNNNNNNNNNNNNNNNNNNNNNNNNNNNNNNNNNNNNNNNNNNNNNNNNNNNNNNNNNNNN
Ps159616	SNP_path_79444	T/G	40.3	A	B	B	B	B	A	A	A	NNNNNNNNNNNNNNNNNNNNNNNNNNNNNNNNNNNNNNNNNNNNNNNNNNNNNNNNNNNNNNNNNNNNNTAAGTAAAATGAATGTTGCATTAGTGAAAC[T/G]CTAAGTGTTGGCATTGATGGACATGAGTTGGCATTAATGACACATCAACTAAGACTTCNNNNNNNNNNNNNNNNNNNNNNNNNNNNNNNNNNNNNNNNN
Ps129936	SNP_path_434969	A/G	40.7	A	B	B	B	B	A	MD	B	NNNNNNNNNNNNNNNNNNNNNNNNNNNNNNNNNNNNNNNNNNNNNNNNNNNNNNGTCACTTTCAATTTTAGTTAATATAAGTTGAGTTGGTAGCATAGA[A/G]AGGGGTTAGAATGTGAGATGATTAATCATGAATGTATTTTTAGTGGAGAGACCAAAGTGAGCGAGTTTGATGCATTTAGTCAATATCATTAATTTAGTG
Ps110134	SNP_path_409830	C/G	40.7	A	B	B	A	B	A	A	B	NNNNNNNNNNNNNNNNNNNNNNNNNNNNNNNTACTTTGTGTGCTATAATTGAACTTTTCGGCAGTGTTTGAACACAATGCAAAAGGAATCTATACCTCT[C/G]ATACTTGTCTTCCTTTTTTTATAAACCATAAATCTTCACGTTTTGCTTCTTTTAAACAGAGTTCCACTTCCAGGTATTCAGATTAGNNNNNNNNNNNNN
Ps126799	SNP_path_312541	C/T	40.7	A	B	A	A	MD	A	A	A	NNNNNNNNNNNNNNNNNNNNNNNNTTCTCGGGAAGCATGAGAGAAAATAAAGTTGCAGTTGAGTGAACTTGAGGAATTAAGTCTTGATGTGTATGAGAA[C/T]GCTAAAATCTATAAAGAAAGAAGAAAAATGTGGCANNNNNNNNNNNNNNNNNNNNNNNNNNNNNNNNNNNNNNNNNNNNNNNNNNNNNNNNNNNNNNNN
Ps145661	SNP_path_123277	A/T	40.7	A	B	A	A	A	A	A	A	NNNNNNNNNNNNNNNNNNNNNNNNNNNNNNNNNNNNNNNNNNNNNNNNNNNNNNNNNNNNNATGATTGAAGCAATGTATTGCATAAAATCTGTCAGCAC[A/T]TGTCCAGTCCATAACAAAACCCATGCAGCTTTTCCTTGCGATATTATGCTACCTCCTTACAANNNNNNNNNNNNNNNNNNNNNNNNNNNNNNNNNNNNN
Ps154217	SNP_path_373553	A/G	40.8	A	B	B	A	A	A	A	A	NNNNNNNNNNNNNNNNNNNNNNNNNNNNNNNNNNNNNNNNNNNNNNNNNNNNNNNNNNNNNNNNNNNNNNNAAACATCTTGCCTGGAGGACTTAACATA[A/G]AGCATTGCTTGAGGAAATTAAAAAAAGTCTTACCAGAGGGACACAATATATAGTCTCTCCTGAGGGGGTCAACAAAAATTCTCACTCGAGGGACTCAAT
Ps153151	SNP_path_316564	A/G	40.9	A	B	B	A	A	A	A	B	NNNNNNNNNNNNNNNNNNNNNNNNNNNNNNNNNNNNNNNNNNNNNNTAAAGAAATATGTGAAGGTCGACTACTCCAACCTACTAAGAGACCTAATTTGT[A/G]CGGGCGAGAAAGGGATGGAAGCCCCGGGCCAAACAAGTCNNNNNNNNNNNNNNNNNNNNNNNNNNNNNNNNNNNNNNNNNNNNNNNNNNNNNNNNNNNN
Ps148370	SNP_path_8195	A/C	41	A	B	B	A	A	A	MD	A	NNNNNNNNNNNNNNNNNNNNNNNNNNNNNNNNNNNNNNNNNNNNNNNNNNCATTCAAATTGCATACAATTTTAACAGAAAATACAAGTTAATTCCCACC[A/C]TGTGAATTTTCTAAGAGCGGACTCACACTCTAACTCAATTCATTTCACCCTTCTAACCAACTTGCATACATTCNNNNNNNNNNNNNNNNNNNNNNNNNN
Ps142394	SNP_path_70232	C/T	41	A	B	B	A	A	A	A	B	AAGATGGGATCCTTGCAATCCATAGACGAGAATAATTACACTGGATCCCCGAGATGGGATCTTTTCCTTCCATATAGGCGAATAAATACACTTGATCTT[C/T]AAGACGAGATCCTTACCACCCATAGAGAAGATCAAATATGTTGTCCTTGCCGCCCATAGAGGNNNNNNNNNNNNNNNNNNNNNNNNNNNNNNNNNNNNN
Ps158090	SNP_path_447700	A/G	41	A	B	B	A	MD	A	A	MD	NNNNNNNNNNNNNNNNNNNNNNNNNNNNNNNNNNNNNNNNNNNNNNNNNNNNNNNNNNNNNNNNNATAGAGAAAAACAAACATGCCTCCATGTTTTTAG[A/G]GAGGAAATTGACTATTTTAATTGATATATTTTAGAAACATTTGATTGTAAAAATTGATCCTTTAGAACAGGCCATATTTGTGCTGTAATTTCAACATAC
Ps151908	SNP_path_47464	A/G	41	A	B	A	B	B	A	B	B	NNNNNNNNNNNNNNNNNNNNNNNNNNNNNNNNNNNNNAGCCCTCTAGAGAACACCAAAGGAGGATAAATCCTAACATGACAAAAGTGGTTAAGAAGGAA[A/G]TGCTCAATCTCTTGGAGGCCGGGATAATTTATCCNNNNNNNNNNNNNNNNNNNNNNNNNNNNNNNNNNNNNNNNNNNNNNNNNNNNNNNNNNNNNNNNN
Ps124535	SNP_path_369596	A/C	41	A	B	A	A	MD	A	A	A	NNNNNNNNNNNNNNNNNNNNNNNNNNNNNNNNNNNNNNNNNNNNNGTGATCGATTTTTCCGTCACTAAATCGATCATAAAAATTGAATGTTGAATGTTG[A/C]ACTATTAGCTGACAAATTTTGGCAGAAGAAGGCAAACCCACTCGACNNNNNNNNNNNNNNNNNNNNNNNNNNNNNNNNNNNNNNNNNNNNNNNNNNNNN
Ps158752	SNP_path_53935	C/T	41	A	B	A	A	B	A	B	A	NNNNNNNNNNNNNNNNNNCTTCTCTCAAGCAACTTATTTCTTCTCTCAATATAAAAACTAATTTTGTACTAGGATAATTTCATTATGCATAGAAAAATA[C/T]AATCTAAAGGGAAGTAAGACAATTCAGACACGCTAACATCATANNNNNNNNNNNNNNNNNNNNNNNNNNNNNNNNNNNNNNNNNNNNNNNNNNNNNNNN
Ps157144	SNP_path_85580	C/G	41.1	A	B	B	B	A	A	MD	B	NNNNNNNNNNNNNNNNNNNNNNTGTTGTACCAAAGAAGGGCGGAGTAAATTTAGTGTAGAATGAAAAAGGTGAATCAATAGCTAAGCGCATAGAGATAA[C/G]GTGGAGAATGTGTATTAATTAGAGGANNNNNNNNNNNNNNNNNNNNNNNNNNNNNNNNNNNNNNNNNNNNNNNNNNNNNNNNNNNNNNNNNNNNNNNNN
Ps153462	SNP_path_54294	A/G	41.1	A	B	B	B	B	A	MD	B	NNNNNNNNNNNNNNNNNNNNNNNNNNNNNNNNNNNNNNNNNNNNGGGGGAGTATTGCAAAAGGACTGATAAAGGACATATTTCTAGAGGGTTTATACTG[A/G]AAAATCCCGCTAACTTTGACATAAAAAANNNNNNNNNNNNNNNNNNNNNNNNNNNNNNNNNNNNNNNNNNNNNNNNNNNNNNNNNNNNNNNNNNNNNNN
Ps127494	SNP_path_459969	A/G	41.1	A	B	B	A	B	A	A	B	NNNNNNNNNNNNNNNNNNNNNNNNNNNNNNNNNNNNNNNNNNNNNNATTTTGTATAGTTTAAAAAACTACATACATGTTGCTTGAATTTGCAAATGGCA[A/G]ATAAATTTCCACGTGGCAAGAACCAATATTTAGAGATAANNNNNNNNNNNNNNNNNNNNNNNNNNNNNNNNNNNNNNNNNNNNNNNNNNNNNNNNNNNN
Ps160340	SNP_path_441351	C/T	41.1	A	B	A	A	A	A	A	A	NNNNNNNNNNNNNNNNNNNNNNNNNNNNNNNNNNNNNNNNNNNNNNNNNNNNNNNNNNNNNNNNNNNNNNNTGCATATAGGACCACAATTTATTTTGAC[C/T]AACTTATGATAGTAGATTCTATTTAGAAACTTCACATTTTGAGAAATAGTGCCAGNNNNNNNNNNNNNNNNNNNNNNNNNNNNNNNNNNNNNNNNNNNN
Ps147545	SNP_path_287695	A/G	41.1	A	B	A	A	A	A	A	A	NNNNNNNNNNNNNNNNNNNNNACGTTTTTCTCTTCAGTATCCAAGAAACTGGGCAAGCTGAACCCGTTTAAGAACGGGTCTAAAGATACGTCCAATATT[A/G]AAGATGCGGTGGATTTGACAAAGCCCAGAAGGAGAAGGTTCTCCATTTCGTAAATTATTATTTNNNNNNNNNNNNNNNNNNNNNNNNNNNNNNNNNNNN
Ps100783	SNP_path_190180	A/G	41.1	A	B	B	A	B	A	A	A	NNNNNNNNNNNNNNNNNNNNNNNNNNNNNNNNNNNNNNNNNNNNNNNNNNNNNNNNNNNNNNNNNNNTATGGAAGTATCCTAGTATTGTATGACCAGAC[A/G]GATCGGTACAAGGATGTACTAGTATGTTTGAAATTTATAATAGTAAGAAAATATTGTGTTNNNNNNNNNNNNNNNNNNNNNNNNNNNNNNNNNNNNNNN
Ps130955	SNP_path_182589	A/G	41.1	A	B	B	A	B	A	B	A	NNNNNNNNNNNNNNNNNNNNNNNNNNNNNNNNNNNNNNNNNNNTACAAGATCGTGTCAAGATGGAGAATTTAACCTCTGACATCATTCCAAGGAACTCA[A/G]TAGAATATCCTGATCTCACACGGCTACGAAACTNNNNNNNNNNNNNNNNNNNNNNNNNNNNNNNNNNNNNNNNNNNNNNNNNNNNNNNNNNNNNNNNNN
Ps159717	SNP_path_13058	A/G	41.1	A	B	B	A	B	A	A	B	NNNNNNNNNNNNNNNNNNNNNNNNNNNNNNNNNNNNNNNNNNNNNNNNNNNNNNAATTTTTTAAGCTAAGCTTGTAATCCTTCACTAAGTGAAAGAACG[A/G]GGCTCACATAGATTCCTAAATAGAACCAAATGTTATTTTTGTTTGCCATCTTAAGGGTAACATATTGCGCAAAGATTAAAAAAATCTATAAGAAATNNN
Ps115875	SNP_path_108765	A/C	41.1	A	B	B	A	B	A	A	B	NNNNNNNTATTTTGAATTTAACCTATGTAGAAGAATATAACAATATGAGATTATGATTTGAGTGACTTCAAACTAGGTGTTCCATAGTTGTTTATGGAA[A/C]GAGAAGTCACCCACTAAGGTCACACATAACTTTGTCCATCCTCTTTGAAACTGAAATACCTCTAATATATAGNNNNNNNNNNNNNNNNNNNNNNNNNNN
Ps162987	SNP_path_357675	C/T	41.1	A	B	A	A	A	A	A	A	TGTTTCTCAATACAACTCACAGTTGTTTCTCAATGTAAACACAATAGCGTGTAATATACCACAACAAATGTGTAAAACAATCGTAGTAAAAGATTGTGG[C/T]CAGGGGTTCGCTACCCAACACTTGAATTCTAATAGATTTTAATATATTTCACCACGGTTATNNNNNNNNNNNNNNNNNNNNNNNNNNNNNNNNNNNNNN
Ps133982	SNP_path_286598	A/G	41.1	A	B	B	A	A	A	MD	A	NNNNNNNNNNNNNNNNNNNNNNNNNNNNNNNNNNNAGGATTATCCAAATGAGCAACATAGGTATCAGTGGGGGAAGATAAATCATAAATCCAATTAGTC[A/G]TATTCTAAACATTGGTGTGCTTTGGGCATGGAAAAACACTGTTGTCAACCTTTTTGTTGTTAACCNNNNNNNNNNNNNNNNNNNNNNNNNNNNNNNNNN
Ps122814	SNP_path_75613	A/C	41.5	A	B	B	B	B	A	A	B	NNNNNNNNNNNNNNNNNNNNNNNNNNNNNNNNNNNNNNNNNNNNNNNNNNNNNNNNNNNNNNNNGTTGAGAAGGGGGTCACCATTGAGCATTTGATAGA[A/C]AAAAACTCCCCTTTGAGATGAACTAAGAAACAAATTTTTAATGACCCTAACCCAGAGCNNNNNNNNNNNNNNNNNNNNNNNNNNNNNNNNNNNNNNNNN
Ps139753	SNP_path_444194	C/T	41.5	A	B	B	A	A	A	B	A	NNNNNNNNNNNNNNNNNNNNNNNTCAATGAAAATTTTGAAGTAAATCAGATTGCAGGAAATTTCATCATCTACGGGGATCCCTGAGACGGAATGGTTAG[C/T]GATAATAACAGTAATGATCACCAGAAGAGTAACATTCAAAATTCCTTCNNNNNNNNNNNNNNNNNNNNNNNNNNNNNNNNNNNNNNNNNNNNNNNNNNN
Ps155682	SNP_path_434609	A/T	41.5	A	B	B	B	B	A	B	B	NNNNNNNNNNNNNNNNNNNNNNNNNNNTGTATGCATGGATGCAATTGTTGGGGGTTTTCAGATGCATAGAGGAATGTGAATGACTTTTGTTCATTTTTT[A/T]ATGAAGTTTCCCATTTCGGCGGGAGGACTATGCAAGTATGTNNNNNNNNNNNNNNNNNNNNNNNNNNNNNNNNNNNNNNNNNNNNNNNNNNNNNNNNNN
Ps115515	SNP_path_418870	C/T	41.5	A	B	A	A	B	A	A	A	NNNNNNNNNNNNNNNNNNNNNNNNNNNNNNNNNNNNNNNCATGGACATCTTCAGGTAGAAGGCTACACTGATGCAGACTGGGATGGGAGTGTGACAGAC[C/T]GAAGATCATTATCAGGCTATTGCATCTTTGTNNNNNNNNNNNNNNNNNNNNNNNNNNNNNNNNNNNNNNNNNNNNNNNNNNNNNNNNNNNNNNNNNNNN
Ps141996	SNP_path_415833	C/T	41.5	A	B	B	B	B	A	MD	B	NNNNNNNNNNNNNNNNNNNNNNNNNNNNNNNNNNNNNNNNNNNNNNNNNNGGTTTTGAAGTTAATCTAAGATTCACCATTGTTTTTGTTAGCAAGCATA[C/T]ATAAAAGGCAAAGAAGGAAGACGAAAGACGAATTAGTTTAATCAAGTGCATATATAGTTCAGANNNNNNNNNNNNNNNNNNNNNNNNNNNNNNNNNNNN
Ps144121	SNP_path_405478	C/T	41.5	A	B	B	A	A	A	A	B	NNNNNNNNNNNNNNNNNNNNNNNNNNNNNNCCTATATCAATACACTTTTCCAAGGGGACGGGCTCTAAGTCATACGCATTCTCTACAATCTAAAGAGCA[C/T]CATGCTCAATAGATTCATAACACACAACTAACCTANNNNNNNNNNNNNNNNNNNNNNNNNNNNNNNNNNNNNNNNNNNNNNNNNNNNNNNNNNNNNNNN
Ps154292	SNP_path_398959	C/T	41.5	A	B	A	B	A	A	B	B	NNNNNNNNNNNNNNNNNNNNNNNNNNNNNNNNNNNNNNNNNNNNNNNNNNNNNNNNNNNNNNNNNGAAAAGCTGCTTCTTCTTCAGCTAGAAAATATTC[C/T]GGATCAAAGAGAAGTTTCGATTTTGATCATTCTGATAATAACAATGATGCAATTTCAGCTGAAGATGAACAGAAAAGAGCTAATCCAAGTGATAACAGN
Ps156829	SNP_path_39686	C/T	41.5	A	B	B	A	A	A	A	B	ATCCATAACATGAGAAAAGATTCCATTGCATTGTTCAGACGGGGGAAGATTACCATTGAAATCTACAAGCAAAATCTATGATTCGAGGATAACATTCCT[C/T]AATTTTTTAAGCTAAGCTTGTAATCCTTCACTAAGTGAAAGAACGNNNNNNNNNNNNNNNNNNNNNNNNNNNNNNNNNNNNNNNNNNNNNNNNNNNNNN
Ps119962	SNP_path_39189	C/T	41.5	A	B	B	A	B	A	A	B	NNNNNNNNNNNNNNNNNNNNNNNNNNNNNNNNNNNNNNNNNNNNNNTCTTCATTGTCCTGTTTAATAAGGGTAATGGATTCCATGGGGAAAAAGCACTC[C/T]AGAACCTGAATCACTTTTTGGTCAAAAGGNNNNNNNNNNNNNNNNNNNNNNNNNNNNNNNNNNNNNNNNNNNNNNNNNNNNNNNNNNNNNNNNNNNNNN
Ps122282	SNP_path_380948	A/G	41.5	A	B	B	A	A	A	A	B	NNNNNNNNNNNNNNNNNNNNNNNNNNNNNNNNNNNNNNNNNNNNNNNNNNNNNNNNNNNNNNNNNNNNNNAGAACCTGAATCACTTTTTGGTCAAAAGG[A/G]GAAAGACATATGAGTCCACCCTATCCATGGAATTTGGATCATGGGTCCAAGATAGGGGNNNNNNNNNNNNNNNNNNNNNNNNNNNNNNNNNNNNNNNNN
Ps117221	SNP_path_35312	A/G	41.5	A	B	B	A	B	A	A	B	NNNNNNNNNNNNNNNNNNNNNNNNNNNNNNNNNNNNNNNNNNNNNNNNNNNNNNNNNNNNNNNNNNNNNCATTAAGTTCAATCCCAAAGGTTCTGTTAT[A/G]AGACATAAGTGGCTTTAAGAATAATCCTTCACCTGAGTCGAGAACTCTCATNNNNNNNNNNNNNNNNNNNNNNNNNNNNNNNNNNNNNNNNNNNNNNNN
Ps135301	SNP_path_348993	A/G	41.5	A	B	B	A	MD	A	A	B	NNNNNNNNNNNNNNNNNNNNNNNNNNNNNNNNNNNNNNNNNNNNNNNNATTTCTGGAGAGTGAGAAAGGAAAATATTTCTTGGGCTTTAGAAGTCTTCC[A/G]GACAATGTCGAAGGACAAAGAAGACATGNNNNNNNNNNNNNNNNNNNNNNNNNNNNNNNNNNNNNNNNNNNNNNNNNNNNNNNNNNNNNNNNNNNNNNN
Ps153179	SNP_path_331781	A/G	41.5	A	B	B	A	MD	A	A	B	NNNNNNNNNNNNNNNNNNNNNNNNNNNNNNNNGAAACATTCCTATCTTTATCCTTCATAAGCATACAATGGAAGAGAATATGGCCTTCAATATTTTATC[A/G]TTAAGCCCTAGACTAGAGATATCAAAAAGTTGATTTACTACATTATNNNNNNNNNNNNNNNNNNNNNNNNNNNNNNNNNNNNNNNNNNNNNNNNNNNNN
Ps163392	SNP_path_270697	A/G	41.5	A	B	B	A	MD	A	A	B	NNNNNNNNNNNNNNNNNNNNNNNNNNNNNNNNNNNNNNNNNNNNNNNNNNNNNNNNNNNTATTAGTTCCCCATCTTGAATCACCCGAAAAGGAACCATG[A/G]GGCTCAAGTCCAGATGAGGATAAAGAAGGGAAACCCTCCTTCTCACTTCCNNNNNNNNNNNNNNNNNNNNNNNNNNNNNNNNNNNNNNNNNNNNNNNNN
Ps113201	SNP_path_236160	C/T	41.5	A	B	B	A	MD	A	A	B	NNNNNNNNNNNNNNNNNNNNNNNNNNNNNNNNNNNNNNNNNNNNNNNNNNNNNNTTACCATTTTCCTGTAAACATTGGCCTCAACACTCTTCTATAATT[C/T]TCATCTTTGGCAAGGCATCTTGGCACCATTGGATTGTACACCATTTGAAAGAAAAAAANNNNNNNNNNNNNNNNNNNNNNNNNNNNNNNNNNNNNNNNN
Ps128495	SNP_path_213468	A/G	41.5	A	B	B	A	B	B	B	A	NNNNNNNNAATACAACACACATAGTAGGAGAGAAAACATGATAATTTATAATTTAGTGGGGGCATAAGCCCACACTTTATTCTAAATAGCTCTATCCCT[A/G]GCCTTATCATAAATAATATTTAGGATTGAAGAGAGTCTGCAACANNNNNNNNNNNNNNNNNNNNNNNNNNNNNNNNNNNNNNNNNNNNNNNNNNNNNNN
Ps150753	SNP_path_198426	C/T	41.5	A	B	B	A	B	A	A	B	NNNNNNNNNNNNNNNNNNNNNNNNNNNNNNNNNNNNNNNNNNNNNNNNNNNNNNNNNNNNNNNNNNGAATCATATTAAGATAGAATATGAGATCGATGC[C/T]AATAACATTGTTTAATAAAGCATGGAGAAGGTGAGTAGGATTGAAAAATCANNNNNNNNNNNNNNNNNNNNNNNNNNNNNNNNNNNNNNNNNNNNNNNN
Ps123038	SNP_path_133572	A/G	41.5	A	B	A	A	MD	A	A	A	TGATTGTCTCTCTTAAGAAAAAACCATAATTTCTATCCCCTCTTAGAAGAGATGTTACACATTTGGGAGAAGAGAGGAAGGAAGAACTACTTCAACTCC[A/G]TGGTTTATCAAGCAAGACAAGTTTCCTTCTTCACTTACATTCTCAATATAGTACCTTCTTTCTTAAGCATCTTTCTTTGTGTTGTTGCAAGATATGAGA
Ps102386	SNP_path_428926	A/G	41.5	A	B	A	A	A	A	A	A	TATTTGGTCCAACCCTACATTCCACACGAGGCTACACTTTAGACTAGTATAATAATAAATATTTGAAGTTTTCACATTGAACTACACAAACAAAGCCAA[A/G]TCTCAGTCTGAAGAACGGTCAACATACAAATACACCATATTTACATGAGAAAACCNNNNNNNNNNNNNNNNNNNNNNNNNNNNNNNNNNNNNNNNNNNN
Ps130641	SNP_path_132471	A/G	41.5	A	B	A	A	A	A	A	A	GGCACCCAGTAAGGTGATTTTTTTTCTCTTGGCAGCTTCTCCTAGATAGATTCTCTTCTAGAGAGAATCTATTCAACAGAAAGGTGATTGGTGATATCG[A/G]TCTTATTATATGTCCTTTCAGCTATGATTATGTTGAGTCGGTTTCTCATCAGTTTGTCACNNNNNNNNNNNNNNNNNNNNNNNNNNNNNNNNNNNNNNN
Ps156840	SNP_path_400573	A/C	41.5	A	B	A	A	A	A	A	A	NNNNNNNNNNNNNNNNNNNNNNNNNNNNNNNNNNNNNNNNNTTTTGCTTCCCTTTTATAATATAATCTAGAATAATATGGGTAAAAATATGCAAAACAT[A/C]TTTCATGTTGGCAGGATCTGCGACTGGCTTTGTGGTTTTAGNNNNNNNNNNNNNNNNNNNNNNNNNNNNNNNNNNNNNNNNNNNNNNNNNNNNNNNNNN
Ps103403	SNP_path_262181	A/G	42.1	A	B	B	A	B	A	A	B	NNNNNNNNNNNNNNNNNNNNNNNNNNNNNNNNNNNTTCATTGCCATCAACATCATATATTTCCATTGTATCCAAGCTTAAATATTCCTTTTCTTCTCCT[A/G]AGTTATAGAATATAAGCAAAATACCTTTTTTTNNNNNNNNNNNNNNNNNNNNNNNNNNNNNNNNNNNNNNNNNNNNNNNNNNNNNNNNNNNNNNNNNNN
Ps148240	SNP_path_49150	A/G	42.1	A	B	A	A	A	A	A	A	NNNNNNNNNNNNNNNNNNNNNNNNNNNNNNNNNNNNNNNTCTTATTATATGTCCTTTCAGCTATGATTATGTTGAGTCGGTTTCTCATCAGTTTGTCAC[A/G]TGTGACTTAGATAACACGATACAATATATGATTTTTAGTTGTTTGGGATGACATTTATTCCTTCCTAATGATCCCATTCTTTTCTTCGAGAGTTTTCTC
Ps124072	SNP_path_446672	A/T	42.1	A	B	B	A	B	A	A	B	NNNNNNNNNNNNNNNNNNNNNNNNNNNNNNNNNNNNNNNNNNNNNAAATTCTCCATTTGCTTTTTCAACAGTTTGATCCGCGATGTTTTTGAACAAGCA[A/T]TCACTATCAGCCTGTGACATAAATAAGTTGCAGGTTTAGTAAAAAGATAAAACCATGACCATCANNNNNNNNNNNNNNNNNNNNNNNNNNNNNNNNNNN
Ps163664	SNP_path_336829	A/G	42.1	A	B	B	A	MD	A	A	B	NNNNNNNNNNNNNNNNNNNNNNNNNNNNNNNNNNNNNNNNNNNNNNNNNNNNNNNNNNNNNNNNNNNGACGAGGAGATTTATATTTTAGGATATAAGTT[A/G]GAAGTTTGTTTATAAGATAGGCTACAATAAGAATACATTCTCCCCATAAAGAAAGATGTAAGTTTGCTTGAAAGCATANNNNNNNNNNNNNNNNNNNNN
Ps162963	SNP_path_316417	A/G	42.1	A	B	B	B	MD	A	B	B	NNNNNNNNNNNNNNNNNNNNNNNNNNNNNNNNNGATATAGCTAGCAACATTTTGTGTATTGTCCTTTGAACGATCTTTAGTATTTTTGAATTTTGTATC[A/G]ATACTCGTGATTGATTTCCTATTCAAGCATAAGCTCTCTATTTTCACTTNNNNNNNNNNNNNNNNNNNNNNNNNNNNNNNNNNNNNNNNNNNNNNNNNN
Ps134068	SNP_path_301720	C/T	42.1	A	B	B	A	B	A	A	B	NNNNNNNNNNNNNNNNNNNNNNNNNNNNNNNNNNNNNNNNNNNNNNNNNNNNNNTCACATGAGTTGGTCTCCTAAAATTACCTCTAACACCACCGTGGG[C/T]AAACCCTCATCACCAAAATGTGTTATACACCTACCAATGCCTTTAAGTCTCCCTGCCATTGCAGGGGAAACATGCACATATGTACTTTTTTTACCAGTA
Ps121777	SNP_path_286983	C/T	42.1	A	B	B	A	A	A	A	B	NNNNNNNNNNNNNNNNNNNNNNNNNNNNNNNNNNNNNNNNNNNNNNNAAAAATGATGGTGATTAAAAAAGAATGTGGTCCAAATTAGTCTCACTGGGGG[C/T]CCACAGTGGGCACCACTATACTGGTAAAAAAAGTACATNNNNNNNNNNNNNNNNNNNNNNNNNNNNNNNNNNNNNNNNNNNNNNNNNNNNNNNNNNNNN
Ps163393	SNP_path_271080	C/T	42.1	A	B	B	A	A	A	A	B	NNNNNNNNNNNNNNNNNNNNNNNNNNNNNNNNNNNNNNNNNNNNNNNNNNNNNNNNNNGGGCGAGGGTGCCCTAACTTAGGACTCCTACAAATATAACA[C/T]TAGAGTCACGATCATGGAAGTCGTGTGACAATCTCAAGGTTTATAGATATCCTCATTAACCTATTGTTATTTCTTATAGATTTTTTTNNNNNNNNNNNN
Ps151039	SNP_path_261528	C/T	42.1	A	B	B	B	A	A	A	B	NNNNNNNNNNNNNNNNNNNNNNNNNNNNCAAGTAGGATGGGGTGGTAGAACATCTAACTCTCAAGGTGGTCCTAGTCCTCAAATGGGGTCTGGATATTT[C/T]CCTGATAAAGTATTTACTCATTCAAGTTATTTTAAAGATGTTGCATTTCAAGTTGAANNNNNNNNNNNNNNNNNNNNNNNNNNNNNNNNNNNNNNNNNN
Ps121545	SNP_path_24626	A/T	42.1	A	B	B	B	MD	A	B	B	NNNNNAAGGAGTTCTACAAACTTTTTTAATTGAGCATCTACCTTGGCCTTCACAAATATTTACAGAAAAAAGAATAGGTGGTTTGTAAGGAGAGGGGGC[A/T]ACTTAAGGTGCCTCCTTCTCAACTTCTTTAACACCCTCCATTTCAGAAGGTGTAGATTCACTAACCTCAACTTCCTTNNNNNNNNNNNNNNNNNNNNNN
Ps133672	SNP_path_223772	C/T	42.1	A	B	B	A	B	A	A	B	NNNNNNNNGAGTTATTGCTTGGCTTGTCTAATCTCACTAGTGGAGCAGGTAGTTGGTTTCTTACAAACTCGGTGTCCATACTATGTTTTGGTACTATAC[C/T]TATTCCTGTTTTATTTATACTACAGACAAGATATTTGAAGCTTCAAAAATGGCCTGTTGAGTGGGGTTGGTGTCGAGATCTTCAATCATTTATTTTTGT
Ps148725	SNP_path_161633	C/G	42.1	A	B	B	A	B	A	B	A	NNNNNNNNNNNNNNNNNNNNNNNNNNNNNNNNNNNNNNNNTCATATTACCCAATGTTGGGATTGATCAACTTGATATCTATGTGTATGATAGTTGAATT[C/G]ATGATAAACAAATCATAAAGAAGGGGANNNNNNNNNNNNNNNNNNNNNNNNNNNNNNNNNNNNNNNNNNNNNNNNNNNNNNNNNNNNNNNNNNNNNNNN
Ps152764	SNP_path_100010	A/T	42.1	A	B	A	B	MD	A	B	B	NNNNNNNNNNNNNNNNNNNNNNNNNNNNNNNNNNNNNNNNNNATAAAGCTCTCTCAACGACGAAGAAGGAGCTTAACAACTCTCTCAACGACAAATTTA[A/T]TGTTATACAAGTTGGTTTCCATAATACATAATGTTAAGAGGAGTTTTTTTGTCTTGGAATAAAGATTCCTAGGGGAAATTNNNNNNNNNNNNNNNNNNN
Ps139284	SNP_path_357992	A/G	42.1	A	B	A	A	A	A	A	A	NNNNNNNNNNNNNNNNNNNNNNNNNNNNATATGATGTTATTATGAGATGATAAAAGACTGTGTGCAAACTACGAAACAAAGAATGAATTCTGAAAAGAA[A/G]AAATGGCTCACCACTTCCAACTTTCATNNNNNNNNNNNNNNNNNNNNNNNNNNNNNNNNNNNNNNNNNNNNNNNNNNNNNNNNNNNNNNNNNNNNNNNN
Ps162669	SNP_path_241823	A/G	42.1	A	B	A	A	A	A	A	A	NNNNNNNNTTTTCCATGTTATGCAACAAATGCACAAATTTTAAATGTTCTCTATCCTCGTACTATTTAATGTAAATAAAACTTGAGAAATGGGAGTGAA[A/G]GTTTTGGGATCTGAATAAGTAAAAATAGTTAGAGATNNNNNNNNNNNNNNNNNNNNNNNNNNNNNNNNNNNNNNNNNNNNNNNNNNNNNNNNNNNNNNN
Ps132208	SNP_path_379026	T/G	42.6	A	B	B	B	B	A	B	B	NNNNNNNNNATCTACAGATGTTATTGGTGATCTACATTAGATGGAGGTGGTGTCACGATATTAGAAGGTCCCTCATCATCAACATGTTTGAAACTCCAA[T/G]GTACATGGAATTGAAACTCCAATCCATGATCTATAATGGCACGTGCAGAGCTTACAACGTTACNNNNNNNNNNNNNNNNNNNNNNNNNNNNNNNNNNNN
Ps112764	SNP_path_95737	A/G	42.8	A	B	A	A	B	A	A	A	NNNNNNNNNNNNNNNNNNNNNNNNNNNNNNNNNCACAGCTATCCTTTCGAAACCAGAGAACAAAAACAACAACACAGTTCAAGAGAAACAACAAGACCC[A/G]GAAGTTTTTAAACAACATGAAGACGAAACTCAACCTAAAAAANNNNNNNNNNNNNNNNNNNNNNNNNNNNNNNNNNNNNNNNNNNNNNNNNNNNNNNNN
Ps133043	SNP_path_91278	A/G	42.8	A	B	A	B	A	A	B	B	NNNNNNNNNNNNNNNNNNNNNNNNNNNNNNNNNNNNNNNNNNNNNNNNNACAACACTGTACTAAATTTTCAGAATTTGAACAAGAAACAGTTTACATAC[A/G]ATGGACCAGTTAACCAAAAACAAAGCCAACTCAACCCNNNNNNNNNNNNNNNNNNNNNNNNNNNNNNNNNNNNNNNNNNNNNNNNNNNNNNNNNNNNNN
Ps130272	SNP_path_73595	C/T	42.8	A	B	B	B	B	A	B	B	TTCAACACCTTTGTCAGACATGAATACTAATGGGAAAAAGTAAAATGTGATTTTCGGGCTGAAAATGTAGGTATAGCCGTATAGGTATACAATTACTAT[C/T]GAGTTTAGTTATTTATCATGAAACAAATGGTACAGGTGCGTGAAAAGAGGGAAAAGTCTCAGAATTTGGATTGGGCCTAACTNNNNNNNNNNNNNNNNN
Ps134842	SNP_path_458743	C/T	42.8	A	B	B	B	B	A	B	B	NNNNNNACATATTGAGTACTAGTCCTAGATATTTTTTATGTTGGTATTATTCTAATACGTACAGGATTATGATCGGTCATCCGAGATATAATTGAATGA[C/T]GGAGGATAATGTGTAAGGTGAAGAAGATGAANNNNNNNNNNNNNNNNNNNNNNNNNNNNNNNNNNNNNNNNNNNNNNNNNNNNNNNNNNNNNNNNNNNN
Ps132649	SNP_path_448445	A/G	42.8	A	B	B	B	B	A	B	B	NNNNNNNNNNNNNNNNNNNNNNNNNNNNNNNNNNNNNNNNNNNNNNNNNNNNNNNNNNTCGATTATATCATGTAAGATACTACTCCATTGATCCTCAGG[A/G]AATCTCGCGTGTTCATCTTAAGACATCGTTCTTCTAATTTTCAGAAAGTCTTANNNNNNNNNNNNNNNNNNNNNNNNNNNNNNNNNNNNNNNNNNNNNN
Ps156956	SNP_path_44368	A/G	42.8	A	B	B	B	A	A	B	B	NNNNNNNNNNNNNNNNNNNNNNAGATTCAAATGACGATAATACTCTTGGCTGTCACTTTTTGAACCCTTGAAGCAAAGATGGACTGGAATTACCGATGC[A/G]CTGAGATTTAGATATCAAGTGTCATGACTTCTCAATCAAAAAATGACTAANNNNNNNNNNNNNNNNNNNNNNNNNNNNNNNNNNNNNNNNNNNNNNNNN
Ps117572	SNP_path_414414	C/G	42.8	A	B	B	B	B	A	B	B	GCATCATCACTGTTAAAGATCCTGCACAGTTAATTTAGGCTGTACTCATAAGTTACACCGAGTAGGATAGATGGACGAACTCACTGGTTAACATGTCAA[C/G]ATTGTAACATTTGTATCTAGAGAGAAAAAAAGTAGAATATGTTGTATTATTGTGTAGTTCAGNNNNNNNNNNNNNNNNNNNNNNNNNNNNNNNNNNNNN
Ps155590	SNP_path_412512	A/C	42.8	A	B	B	A	B	B	B	A	NNNNNNNTGTCTCTCGGTTGACTCCCATAGATAAGATTTTTTATTTGTAGTTAATGTAGGTTTTTTCTTTACTCAACAAGTTTTTCAGATTATGGGTCT[A/C]TTTATGCTCTAGCTTCTCTCCAAACATACAATCCTGCCTCAANNNNNNNNNNNNNNNNNNNNNNNNNNNNNNNNNNNNNNNNNNNNNNNNNNNNNNNNN
Ps151630	SNP_path_405172	A/G	42.8	A	B	B	A	B	B	MD	A	NNNNNNNNNNNNNNNNNNNNNNNNNNNNNNNNNNNNNNNNNNNNNNNNNNTCAATTCCTATTAGTCTCTTGCAAAGGTGTTTATAATTGTACTCTACAC[A/G]ACCCTTCATAGCTACCTTCAATGCAATAACGACCCTCATCCACCTCAAGTTGAAGTACTACAATGACCACAGCNNNNNNNNNNNNNNNNNNNNNNNNNN
Ps141919	SNP_path_403297	C/T	42.8	A	B	B	B	B	A	B	B	NNNNNNNNNNNNNNNNNNNNNNNNNNNNNNNNNNNNNNNNNATCCTAAAATTTGATGGTCAGAAACTGGTAGCAAGATCTTTATTGCTTAATTTCTTTT[C/T]GTCTATGGCAGCCAACAACAATACCAACATAATGAGTAACTAGGGTATTCATCTAGTTTTAGTTATATGTTTCNNNNNNNNNNNNNNNNNNNNNNNNNN
Ps100931	SNP_path_386693	C/T	42.8	A	B	B	B	B	A	B	B	NNNNNNNNNNNNNNNNNNNNNNNNNNNNNNNNNNNNNNNNNNNNNNNNNNNNNNNNAACCAAAATCTTGTTCTAACAAATATCTCCAGTTTCCTTTCCA[C/T]TTTGCAAGTTGCCTTTCTATCAAAATAACACTACATCTGGGGCACAACATGNNNNNNNNNNNNNNNNNNNNNNNNNNNNNNNNNNNNNNNNNNNNNNNN
Ps149648	SNP_path_37282	A/C	42.8	A	B	B	A	B	B	MD	A	NNNNNNNNNNNNNNNNNNNNNNNNNNNNNNNNNNNNNNNNNNGCTATAAATAGGCCAACACATGTATGGACTCAAAGTTGGACTTTGTTTTCAAGCAAT[A/C]TATTGCACAAACAAAGAGATTTGGCAAATAATTCAAGTTTATCCCTTTCTATAATACACTATCCAACNNNNNNNNNNNNNNNNNNNNNNNNNNNNNNNN
Ps154202	SNP_path_365597	A/G	42.8	A	B	B	A	B	B	MD	A	NNNNNNNNNNNNNNNNNNNNNNNNNNNAAGATAAAGGTTAGAGAGATGAAACCCACAGATTATCTAAGTTTGACCGAACGTTGGCCTTCTCCTATCCCC[A/G]AGAGATTTTCTTGAGATTTGAATATAATATTTAGCTTTTACATATTATGCCTATGAACCTTTNNNNNNNNNNNNNNNNNNNNNNNNNNNNNNNNNNNNN
Ps129434	SNP_path_360586	A/C	42.8	A	B	B	B	B	A	B	B	NNNNNNNNNNNNNNNNNNNNNNNNNNNNNNNNNNNNNNNNNNTCCTTCACCATGGAGAGAGAGAGAGAAGAATAAACTTCCTTTGCTTCATGCAGGTAA[A/C]TGTGCTATTGAAGCCTCAGGTCACACATGTTGTCCTCCATGTGCNNNNNNNNNNNNNNNNNNNNNNNNNNNNNNNNNNNNNNNNNNNNNNNNNNNNNNN
Ps117091	SNP_path_329579	C/T	42.8	A	B	B	B	A	A	B	B	NNNNNNNNNNNNNNNNNNNNNNNNNNNNNNNNNNNNNNNNNNNNNNNNNNNNNNNNNNNNNNNNNNNNNNNNTCATCACTTCTTCTCATCTCTCACTTG[C/T]TGCTAAAATTGAAGAGACATAAGTTCCTCTTTTACTAGATCCTCAAATATGTTTAATCGTATTCTAATTTTTGTAATTTTATTGTGTATAGATTGAGGA
Ps147672	SNP_path_320547	A/G	42.8	A	B	B	A	MD	B	A	A	NNNNNNNNNNNNNNNNNNNNNNNNNNNNNNNNNNNNNNNNNNNNNNNNGGTTCTGATTCAGGAATGGGAAACACGAGTGTACCTGAGGCGTGTGTGACT[A/G]ATTCTATTCATTTAATTCACAGTGAATTGAAGANNNNNNNNNNNNNNNNNNNNNNNNNNNNNNNNNNNNNNNNNNNNNNNNNNNNNNNNNNNNNNNNNN
Ps129094	SNP_path_305090	A/G	42.8	A	B	B	A	B	B	MD	A	NNNNNNNNNNNNNNNNNNNNNNNNNNNNNNNNNNNNNNNNNNNNNNNNNCCATTGTGGAAAGTACGTATCCTGCTTTCATGGAAAATTATAAATCTTAC[A/G]ACTACCTCATAAGTCGAGCAACCTTAACATCAACCATTGGAGTTGTTGATCAATTTAATAATCATATACTTCAAATGATGTTAGGTATACTTTTCTTAC
Ps151219	SNP_path_301449	C/T	42.8	A	B	B	B	B	A	B	B	NNNNNNNNNNNNNNNNNNNNNNNNNNNNNNNNNNNNNNNNNNNNNNNNNNNNNNGGAGTCTGTATGAACTCATACGAAAGATGCATCTCAGGTATCTGT[C/T]TGTTCTCATGTTTTCAGCTCTATTTACAGTATTTGCATATATTGAGTGTTTTATTGTAAATGTTTCATTAGATANNNNNNNNNNNNNNNNNNNNNNNNN
Ps141068	SNP_path_257595	A/G	42.8	A	B	B	B	B	A	B	B	NNNNNNNNNNNNNNNNNNNNNNNNNNNNNNNNNNNNNNNNNNNNNNNNNNNNNNNNNNNNNNNNNAAATTTCTAACCTAAATCCTAATTTGAAACCAAG[A/G]ACACAAATGATTCCTAAAAGAAAATTCCCGAGTTAATAGCTAACACGGAGGAATCAAAGCCTAATTCATTAGNNNNNNNNNNNNNNNNNNNNNNNNNNN
Ps149120	SNP_path_257434	A/G	42.8	A	B	A	A	A	A	A	A	NNNNNNNNNNNNNNNNNNNNNNNNNNNNNNNNNNNNNNNNNNNNNNNNNATCATTCAAAGGAAGTGGCGCCAAAACCCACAAAATAAAAATAATCTTGG[A/G]CAAAAGTAGTATTGTCATGTCCAGACAACCACTNNNNNNNNNNNNNNNNNNNNNNNNNNNNNNNNNNNNNNNNNNNNNNNNNNNNNNNNNNNNNNNNNN
Ps111384	SNP_path_243371	T/G	42.8	A	B	B	A	B	B	B	A	NNNCTAAGCCATCATCATTGAAATGATGTCAAACATGGTGACAACATACCGATAAGTGATCTAGAAGTCGTCGAGCCGCCGAAGATATCATAAACACAT[T/G]ACCCTTTCCCCTGATCTAGAAAGAGGTAGAGCTAGTCACACTTCTCTTGAAGNNNNNNNNNNNNNNNNNNNNNNNNNNNNNNNNNNNNNNNNNNNNNNN
Ps140913	SNP_path_229181	C/G	42.8	A	B	B	A	B	A	A	A	NNNNNNNNNNNNNNNNNNNNNNNNNNNACGGAAGACGAAAAAACAACGATTGAATTTTGCTTTGGGAATACAAAGGAATTTGAGTGGACTTGAACATTC[C/G]AAGAGGAAAGGCCACACCTTAGTCTAGAAGCATNNNNNNNNNNNNNNNNNNNNNNNNNNNNNNNNNNNNNNNNNNNNNNNNNNNNNNNNNNNNNNNNNN
Ps123343	SNP_path_225595	T/G	42.8	A	B	B	B	B	A	B	B	NNNNNNNNNAGAAAAGATGAGCAACGGCTATATGTGTTTAGAAGTTTGTGTTTTGTTGGGGGTTGTTCAAGAGAATTTGGCGTTGTTGAACAAGAATTT[T/G]GCACTTACTCGTATGGAAAGAATTTAGTAACGTGTTACATGGTTTNNNNNNNNNNNNNNNNNNNNNNNNNNNNNNNNNNNNNNNNNNNNNNNNNNNNNN
Ps159887	SNP_path_212308	A/T	42.8	A	B	A	A	A	A	A	A	NNNNNNNNNNNNNNNNNNNNNNNNNNNNNNNNNNNNNNNNNNNNNNNNNNNNNNNNNNNNNNNNNNNNNNNGAAGCTTTTCTATAATAGGTAAAAAAAA[A/T]TCCAAGATCTTGGCTAAGTAGGAAAGGAAAAGAATCAAAAAATGATATTCAATGCAAAATTAAGTCANNNNNNNNNNNNNNNNNNNNNNNNNNNNNNNN
Ps135650	SNP_path_204412	T/G	42.8	A	B	B	B	B	A	B	B	NNNNNNNNNNNNNNNNNNNNNNNNNNNNNNNNNNNNNNNNNNNNNNNNNNNNNNNNNNNNTTTCGATTGACAAAGGGACCCATCAAAGAAGTAAACTTG[T/G]AATGCTTAGAAAACATCTTTACGTATTTAGTGAAGTTTTCTTGTAATGGGCATCTGGTGTCACTAGGCGTCATGGAGGCTTGGCGTGTTGCTTCAACTC
Ps150694	SNP_path_182375	A/G	42.8	A	B	A	B	B	A	B	B	NNNNNNNNNNNNNNNNNNNNNNNNNNNNNNNNNNNNNNNNNNNNNATTCATTTGAGGCTTCCATTCTTGCTTTACCATTTTTGGTTACTTTGTTGAATA[A/G]TAATGGACATTGCCATTGTGGCTTCTAAGNNNNNNNNNNNNNNNNNNNNNNNNNNNNNNNNNNNNNNNNNNNNNNNNNNNNNNNNNNNNNNNNNNNNNN
Ps150424	SNP_path_123280	A/G	42.8	A	B	B	B	B	A	B	B	NNNNNNNNNNNNNNNNNNNNNNNNNNNNNNNNNNNNNNNNNCTTAACTAACAATAGGAGACCTAACAGATATACACCGGAAGTTTTCATATAACAAACG[A/G]AAAAAACTGTAATTTACTGATACAAACAAATTTACANNNNNNNNNNNNNNNNNNNNNNNNNNNNNNNNNNNNNNNNNNNNNNNNNNNNNNNNNNNNNNN
Ps142664	SNP_path_119398	A/G	42.8	A	B	B	B	B	A	B	B	NNNNNNNNNNNNNNNNNNNNNNNNNNNNNNNNNNNNNNNNNNNNNNNNNNNNNNNNNNNNNNNNNTATTGAGACAAAGGGTGTGCTCTGTTATGAATGG[A/G]AATCACGGTTATGTTAAAAAGATTCATCCTTTTGATCCTTTTTTATTCAATTTGAAGGNNNNNNNNNNNNNNNNNNNNNNNNNNNNNNNNNNNNNNNNN
Ps140229	SNP_path_117790	C/T	42.8	A	B	B	B	A	A	B	B	NNNNNNNNNNNNNNNNNNNNNNNNNNNNNNNNNNNNNNTCAGTTTTCCCTCTACCTCAATATCACCATCCTCATCTATATTCACTCATCTTCTCCACTG[C/T]ATATTTTTCTCTCTACAAACTAACCATCATAACTTCATACAACATCTTCCATCTTACCTNNNNNNNNNNNNNNNNNNNNNNNNNNNNNNNNNNNNNNNN
Ps130478	SNP_path_105915	A/C	42.8	A	B	A	B	A	A	B	B	NNNNNNNNNNNNNNNNNNNNNNNNNNNNAAACTTGAATCTAAACACTGATTCAGCAATCGAAAAAGGAAAGAATGTGTGCCAGTGAGAGAGATACCAAC[A/C]GCATTTAAGAGAAATTTGGGGGTGAACAATAAAGATGTGCNNNNNNNNNNNNNNNNNNNNNNNNNNNNNNNNNNNNNNNNNNNNNNNNNNNNNNNNNNN
Ps151979	SNP_path_62636	A/T	42.8	A	B	B	B	B	A	B	B	NNNNNNNNNNNNNNNNNNNNNNNNNNNNNNNNNNNNNNNNNNNNNNTATGGAGACGGTTTTGCATGCAGGCAGAACGTGGAAAGTAGGGAAGAAAGACC[A/T]GTTGGGAAGTAGTTATCTTGTTTTTCCATAAATAAGGATTGTAACTTAGGGAANNNNNNNNNNNNNNNNNNNNNNNNNNNNNNNNNNNNNNNNNNNNNN
Ps113391	SNP_path_29707	C/T	42.8	A	B	A	A	A	B	A	A	NNNNNNNNNNNNNNNNNNNNNNNNNNNNNNNNNNNNNNNNNNNNNNNNNNNNNNNNNNNNNNNNNNNNTACCACCTACAGCCTCCAGCACAATTGATCA[C/T]AATTCCACTACCCCAAGCCCCTCACCAACTCCCATTAATCACCATCCTATGATNNNNNNNNNNNNNNNNNNNNNNNNNNNNNNNNNNNNNNNNNNNNNN
Ps160114	SNP_path_329537	A/T	42.8	A	B	A	B	A	A	B	B	NNNNNNNNNNNNNNNNNNNNNNNNNNNNNNNNNNNNNNNNNNNNNNNNTATAACCTACCAGATTTTTTTAAAATATCTGGAACTTATGGAGTTTTCGGA[A/T]TTTTCTAAATATGTGATAACGAAGCATAACTTCTTCTAGTTTTTTCTAAANNNNNNNNNNNNNNNNNNNNNNNNNNNNNNNNNNNNNNNNNNNNNNNNN
Ps146099	SNP_path_269821	A/G	42.8	A	B	A	A	A	B	MD	A	NNNNNNNNNNNNNNNNNNNNNNNNNNNNNNNNNNNNNNNNNNNNNNNNNNNNNNNNNNNNNNNNNNNNNNAACATCACAGTAGGCCCTAAGATGAATAC[A/G]AGTAGTTGAACTAGCTGGTTTGAACACCAATAAGTAATCACTTGTACCTTTAANNNNNNNNNNNNNNNNNNNNNNNNNNNNNNNNNNNNNNNNNNNNNN
Ps145482	SNP_path_449493	A/T	42.8	A	B	A	A	A	A	A	A	NNNNNNNNNNNNNNNNNNNNNNNNNNNNNNNNNNNNTTTCACTTAATTTTTCACTGATACGCGTCTCTCACACATATTAGCTTGGTTTCTATGGTTGAC[A/T]ATTTCATGTTTTAATGCTTCATTGATATTTTATAAAGACTCAATNNNNNNNNNNNNNNNNNNNNNNNNNNNNNNNNNNNNNNNNNNNNNNNNNNNNNNN
Ps134871	SNP_path_48693	A/G	42.8	A	B	A	A	A	A	A	A	NNNNNNNNNNNNNGTTAATGTTAAGAGAAATATTGCTTCACCACGTTCTATGTCACCTGCTAGAGTCAATGGAAATGGAATGAATCAGAATCTACAACA[A/G]CAACAACCTTCTCTTAGCCGGAGTAACTCTGCAAGGAAAACTGAAGTTTCACCTTTTAGAAGAANNNNNNNNNNNNNNNNNNNNNNNNNNNNNNNNNNN
Ps116813	SNP_path_277198	A/G	43.3	A	B	A	B	A	B	A	B	CCACATAATTTGAATCGTGGAATCACATTAGTAATTCTAGATGTCTCTTTTGCAATTGCCTTAGTTTTTTAGGATTACCTTAATGGTAGATTACAGACT[A/G]AGTCATCATTTTATATTGAGGTGATCATATCTAATCTCCTCTNNNNNNNNNNNNNNNNNNNNNNNNNNNNNNNNNNNNNNNNNNNNNNNNNNNNNNNNN
Ps112750	SNP_path_93027	C/G	43.3	A	B	A	A	B	B	A	A	NNNNNNNNNNNNNNNNNNNNNNNNNNNNNNNNNNNNNNNNNNNNNNNNNNNNNNAACTTATTCAACTTATTCTAGTCTTCTCTTCTAATTTTCCACTAT[C/G]AACCAAAATTTTAACACATGCTAACCATAATCCATTAAAGAGAAAAAAGTGCTTCATANNNNNNNNNNNNNNNNNNNNNNNNNNNNNNNNNNNNNNNNN
Ps152007	SNP_path_69249	A/G	43.3	A	B	B	A	A	A	B	A	NNNNNNNNNNNNNNNNNNNNNNNNNNNNNNNNNNNNNNNNNNNNNNNNNNNNNGCAAGAGTGAGCTTTGTCGGAGCACCGCAGAAATGACTAAGGCATA[A/G]TAAAAATTGAATAGGAAATCTAACATGTTCCTTGATCTTACATTTTTCCATTCCAAACATCTTTCTACTATACTCGATAATTTGNNNNNNNNNNNNNNN
Ps163333	SNP_path_63026	C/G	43.3	A	B	B	B	B	B	A	B	NNNNNNNNNNNNNNNNNNNNNNNNNNNNNNNNNNNNNNNNNCCCATTGGCTTTTGGTGTTGTTGAAATTAAAATAAAGGAAAGTTTGAGGCAGTTTCCA[C/G]AGTTGTTAATTGAAGACATTGGACAAGATAGAATATATGTATTCATTCAGATCAACAAANNNNNNNNNNNNNNNNNNNNNNNNNNNNNNNNNNNNNNNN
Ps120499	SNP_path_62899	A/G	43.3	A	B	B	A	B	B	A	A	NNNNNNNNNNNNNNNNNNNNNNNNNNNNNNNNNNNNNNNNNNNNNNTTCCGTGTCAGTTTTCGATTTTCCATCATCATCTTGTTTTTACTAGGTGAAGG[A/G]TTCTGTGATCCTCCTAAAATCTTACACTGGTTGCAATTGCTAAACTCTTCACCAGGTGAAAATCTTGTGCCCTTGTGACTCTTTATGATGGGAAGGTTA
Ps144485	SNP_path_60275	C/G	43.3	A	B	B	A	B	B	A	A	NNNNNNNNNNNNNNNNNNNNNNNNNNNNNNNNNNNNNNNNNNNNNATGGTTTTACTCTGACAAATCTATTATGAGGCCTTATGTTGTAGCCATTTTGCA[C/G]ACTCTCAAAAACGGTCATGTAATTGATAGTTTTCGAACATGTGCAGATACCGNNNNNNNNNNNNNNNNNNNNNNNNNNNNNNNNNNNNNNNNNNNNNNN
Ps144188	SNP_path_417929	C/T	43.3	A	B	B	A	B	B	B	A	NNNNNNNNNNNNNNNNNNNNNNNNNNNNNNNNNNNNNNNAAGTTGAAACTTCAAGGAAGAAGATCGAAAAACAAATATCTGAACTTTATAGAAAAGAGA[C/T]TAAGACCTCTGGATTGGCGGAGATCTAAATGTAGAAATACGCGGGAATCAAATTTTGATTCTAACAGGTGGTGTCACTGTTCCGTAATGGANNNNNNNN
Ps162295	SNP_path_417094	C/T	43.3	A	B	B	A	A	A	A	A	NNNNNNNNNNNNNNNNNNNNNNNNNNNNNNNNNNNNNNNNNNNNNNNNNNNNNNNNNAGAAGCTTCCAGAAAAACACAATCACCTTAGATGGTGCCTAA[C/T]TATCCCGTATATGGGAATTAACCTTAATGCATTCGAGGGAAAATGGGTAGAAGAAGACAAAAGAATATGGTAGGTAGAGGACACCAAGAAAACACCATC
Ps145383	SNP_path_383970	A/G	43.3	A	B	B	A	MD	MD	B	A	NNNNNNNNNNNNNNNNNNNNNNNNNNNNNNNNNNNNNNGAATAGCAATTCTTCTCCATGTTCATTTTTCCTGGATGTAACTTATCCTCCATATAGATAC[A/G]CAACAAATGAAAATCATTCTTAAATATAATTAGAATTTTTATCCAAATTGTTAGGGCTGATACACTTAGACGAGGGAGGAATGAGAGANNNNNNNNNNN
Ps151539	SNP_path_383803	A/G	43.3	A	B	B	B	A	B	A	B	NNNNNNNNNNNNNGTTGTTGTTGTTGAGGATCTTCTTCCAGTTATTGGATCTCTAGATGATAGAACCAATCTTGGCCTTCCTTTTGGGCATATTGTTAT[A/G]CATATATCTGAATAAGACATGTTGGAATCTTTCTCATGGAACTTTAGTTGATCGGCAGCGTCAGACTGATAATCTTATCATCAAGGTGACTTTGAACTC
Ps123758	SNP_path_350819	A/G	43.3	A	B	B	A	A	A	A	A	NNNNNNNNNNNNNNNNNNNNNNNNNNNNNNNNNNNNNNNNNNNNNNNNNNNNNNNNNNNNNNGTAATATCGTCAAAAGATGTTAATTATGATATTGACA[A/G]CTATCAAGATATTGATAACAACTGTCAAGGTATTGATGACAATTATCAAGGTATTTATGACAACAGTCAAGGTGTTAGTGAAAACTATCAAGTGGCTTT
Ps149526	SNP_path_345099	T/G	43.3	A	B	B	A	A	A	MD	A	NNNNNNNNNNNNNNNNNNNGTGTTCCAATATGTGAATGAATACCAGTGAAAAATGGGTTCAGATTCTCAAGACCTCTTTTTCCATCTTTTTTAGGTACA[T/G]ACCGCCCCAAAGGATGTCATTGGTCACTAGCTCATTTCTCNNNNNNNNNNNNNNNNNNNNNNNNNNNNNNNNNNNNNNNNNNNNNNNNNNNNNNNNNNN
Ps143616	SNP_path_310835	A/C	43.3	A	B	B	A	A	A	B	A	NNNNNNNNNNNNNNNNNNNNNNNNNNNNNNNNNNNNNNNNNNNNNNNNNNNNNNNNNNNNNNNNNNNNCCCCACTGATGAAGTGTTCGACCCAATTGTA[A/C]AGGACGAAGATATCATCAACTTTGAAAAAAACATACTAGTTTCACCAAATTCATTATTGATCACCATGACNNNNNNNNNNNNNNNNNNNNNNNNNNNNN
Ps151248	SNP_path_307896	A/T	43.3	A	B	B	A	A	A	B	A	NNNNNNNNNNNNNNGAAAGAGCATGAAACTCTCGTTTGAACCACTTTGGCCCATACTTTCGATTTGCAAAGGGAGACAATGAAGGAATGAAGGTATGAC[A/T]CTTTGAAAACATCATGAAGTATTCAGTNNNNNNNNNNNNNNNNNNNNNNNNNNNNNNNNNNNNNNNNNNNNNNNNNNNNNNNNNNNNNNNNNNNNNNNN
Ps151133	SNP_path_282087	A/G	43.3	A	B	A	B	A	A	B	B	NNNNNNNNNNNNNNNNNNNNNNNNNNNNNNNNNNNNNNNNNNNNNNNTAAAAAAATAATTTGACCGATTTGCCTATGGATTCGAAGAATTATTTCGAGC[A/G]AATTTTAAGCACTATGTGGAACAAAATGCATGTTGTGANNNNNNNNNNNNNNNNNNNNNNNNNNNNNNNNNNNNNNNNNNNNNNNNNNNNNNNNNNNNN
Ps160570	SNP_path_257507	C/G	43.3	A	B	B	A	A	A	A	A	NNNNNNNNNNNNNNNNNNNNNNNNNNNNNNNNNNNNNNNNNNNNNNNNNNNNNNNNNTCAATTTTAACAATTCAATATAATTACTATTCATTCTCCCTT[C/G]TCTCTCATTCCTCCCTCGTCTAAGTGTATCAGCCCTAACAATTTGGATAAAAATTCTAATTATATTTAAGAATGATTTTCATTTGTTGNNNNNNNNNNN
Ps150870	SNP_path_224769	C/T	43.3	A	B	B	A	A	A	A	A	NNNNNNNNNNNNNNNNNNNNNNNNNNNNNNNNNNNNNNNNNNNNNNNNNNNNNNTTCATTGGTTAAAACTTATAGTAACAACCCAAAAGCCTTTGAATC[C/T]GATTTTGTTACTGCTATAATTAAGATGGGGAATATTAAGCCTCTTACCGGATCAAAAGGAGAGATTAGGAAGNNNNNNNNNNNNNNNNNNNNNNNNNNN
Ps148902	SNP_path_205356	A/G	43.3	A	B	A	B	A	B	A	B	NNNNNNNNNNNNNNNNNNNNTAACATTAAAGTTGGCATTCCACCCTGATACTCACACAAATATTAAAATAAATTCACAAAAGTCTAGGCTACCAAGTGC[A/G]GTTGAAAGGGAGTGGTTCTCAAGTGATTTAGTACCTCCAATTCAAAATCGTTGAATGAAACCTTAAATCTCAGTCTGGAAAANNNNNNNNNNNNNNNNN
Ps133528	SNP_path_191956	C/T	43.3	A	B	B	A	A	A	B	A	NNNNNNNNNNNNNNNNNNNNNNNNNNNNNNNNNNNNNNNNNNNNNNNNNNNNNNNNNNNNNNNNNNNAGTTAAATCCATTATGAGGAATCTCATTAGTA[C/T]GTGACTTATGGGTTTACGGTACCCTAAATAGATAAATCGTTCTTTACTTGGATACTCTAATTTCTGTCTCGTTAGTTGTAAATTGAATCTAAAAAGTAC
Ps162641	SNP_path_188280	A/T	43.3	A	B	B	B	A	B	A	B	ATTATTTTTTGAAAGGAGGTTTGATTTATTTGAGAAAGACATGATAATAAGATTCCTTGCATAAGACGCGTGCCGAACGTTGGAAAAAAGAGAGTCAAT[A/T]ATAATATCATTTTGTGGATAAGGGAAAAGAACATTCAACGGAATATTATTTTCTTTAGTAAAAATGGGAAAATTATCGTCAAATCNNNNNNNNNNNNNN
Ps159011	SNP_path_17770	A/G	43.3	A	B	B	A	B	A	A	A	AAGCAACAACCCTTTACTAAAAAAAAAGTATATTTATCAGAAAAACAAAGACAAGAGCCAATTGGTATCTATGAATTGAATCTAATGTATTCTTAGCTA[A/G]ACATTTTAATTTTCGACCGGCCTTATAACAGGCAAAGTTTGTCAATATATGATCGTCTTTGTTTCCAATGTAACCAAAANNNNNNNNNNNNNNNNNNNN
Ps158988	SNP_path_168213	T/G	43.3	A	B	B	A	A	A	B	A	NNNNNNNNNNNNNNNNNNNTTTTCCATTTGATTGAAGTGAAGAAATCAAATGGAGATACATTGGAATATCAGAAAATATTGAATGAGAAAATTAGGCCT[T/G]CTCTTCAAGATATTGTTTGGGTTTGGCAAGGTGAAATACAAGAACAATCACAAGAGTCGGAGNNNNNNNNNNNNNNNNNNNNNNNNNNNNNNNNNNNNN
[truncated: 4,511 more rows]

## Sheet: PsLGII
IdSnp	Id_discoSnp	SNPs	GenPos	Baccara	PI180693	Champagne	Térèse	DP	FP	JI296	552	Context Sequence
[truncated: 8,898 more rows]

## Sheet: PsLGIII
IdSnp	Id_discoSnp	SNPs	GenPos	Baccara	PI180693	Champagne	Térèse	DP	FP	JI296	552	Context Sequence
[truncated: 12,706 more rows]

## Sheet: PsLGIV
IdSnp	Id_discoSnp	SNPs	GenPos	Baccara	PI180693	Champagne	Térèse	DP	FP	JI296	PM552	Context Sequence
[truncated: 9,652 more rows]

[truncated: 3 more sheets: PsLGV,  PsLGVI, PsLGVII]
