# Supplementary material for: SNP discovery and genetic mapping using genotyping by sequencing of whole genome genomic DNA from a pea RIL population
Source: BMC Genomics. 2016 Feb 18;17:121. doi: 10.1186/s12864-016-2447-2 (PMC4758021; doi:10.1186/s12864-016-2447-2)
Supplement: Additional file 9: Table S6. — Comparing polymorphism data in the 48 ‘Baccara’ x ‘PI180693’ RILs from a set of 953 SNP genotyped both in WGGBS and LGC Kasp™ assay methods, ordered according to their genetic position on the BP-WGGBS map. “A” corresponds to ‘Baccara’ homozygous parental genotype, “B” to ‘PI180693’ homozygous parental genotype, “H” to an heterozygous genotype, “-” indicates uncalled data. (XLSX 439 kb) [file 12864_2016_2447_MOESM9_ESM.xlsx]

## Sheet: Additional file 9_Table S6
PsLG	SNP	GenPos WGGBS_BPI	Genotyping method	IdSnp / DNA Id	BAP8_043	BAP8_130	BAP8_184	BAP8_066	BAP8_142	BAP8_172	BAP8_186	BAP8_243	BAP8_018	BAP8_070	BAP8_136	BAP8_198	BAP8_006	BAP8_051	BAP8_057	BAP8_060	BAP8_109	BAP8_129	BAP8_183	BAP8_195	BAP8_215	BAP8_024	BAP8_110	BAP8_131	BAP8_165	BAP8_197	BAP8_203	BAP8_056	BAP8_094	BAP8_099	BAP8_126	BAP8_004	BAP8_116	BAP8_166	BAP8_177	BAP8_202	BAP8_029	BAP8_037	BAP8_047	BAP8_082	BAP8_090	BAP8_104	BAP8_121	BAP8_123	BAP8_178
PsLGI	T/G	32.3	KASPTM	Ps154523	A	B	B	B	B	B	B	A	B	A	H	B	A	B	B	B	B	A	A	A	B	A	A	B	A	A	A	A	A	B	B	B	A	H	B	A	A	B	B	B	B	A	A	A	B
PsLGI	T/G	32.3	WGGBS	Ps154523	A	B	B	B	B	A	B	A	B	A	A	B	A	B	-	B	B	A	A	A	B	-	A	B	-	-	-	A	-	B	B	B	A	B	B	-	-	-	B	B	B	A	A	A	B
PsLGI	T/G	32.8	KASPTM	Ps101246	A	B	B	B	B	B	B	A	B	A	H	B	A	B	B	B	B	A	A	A	B	A	A	B	A	A	A	A	A	B	B	B	A	-	B	A	A	B	B	B	B	A	A	A	B
PsLGI	T/G	32.8	WGGBS	Ps101246	A	B	B	B	B	A	B	A	B	A	A	B	A	B	B	B	B	-	A	A	B	A	A	B	A	A	A	A	A	B	B	B	A	A	B	A	A	B	-	B	B	A	A	A	B
PsLGI	C/T	32.9	KASPTM	Ps110077	A	B	B	B	B	B	B	A	B	A	-	B	A	B	B	B	B	A	A	A	B	A	A	B	A	A	A	A	A	B	B	B	A	-	B	A	A	B	B	B	B	A	A	A	B
PsLGI	C/T	32.9	WGGBS	Ps110077	A	B	B	B	B	B	B	A	B	A	A	B	A	B	B	-	B	A	A	A	B	-	A	B	A	A	A	A	-	B	-	B	A	B	B	A	A	B	B	B	B	A	A	A	B
PsLGI	A/G	33	KASPTM	Ps161430	A	B	B	B	B	B	B	A	B	A	H	B	A	B	B	B	B	A	A	A	B	A	A	B	-	A	A	A	A	B	B	B	A	-	B	A	A	B	B	B	B	A	A	A	B
PsLGI	A/G	33	WGGBS	Ps161430	A	B	-	B	B	B	B	A	-	A	-	B	A	B	B	B	B	A	A	A	B	A	-	B	-	-	A	A	A	B	B	B	A	B	B	A	A	B	-	-	B	A	A	-	B
PsLGI	C/T	33.1	KASPTM	Ps136116	A	B	B	B	B	B	B	A	B	A	H	B	A	B	B	B	B	A	A	A	B	A	A	B	A	A	A	A	A	B	B	B	A	H	B	A	A	B	B	B	B	A	A	A	B
PsLGI	C/T	33.1	WGGBS	Ps136116	A	B	B	B	B	B	B	A	B	A	-	B	A	B	B	B	B	A	A	-	B	A	A	B	A	A	A	A	A	B	B	B	A	-	-	A	A	B	-	B	B	A	A	-	B
PsLGI	C/T	33.2	KASPTM	Ps104666	A	B	B	B	B	B	B	A	B	A	-	B	A	B	B	B	B	A	A	A	B	A	A	B	A	A	A	A	A	B	B	B	A	H	B	A	A	B	B	B	B	A	A	A	B
PsLGI	C/T	33.2	WGGBS	Ps104666	A	B	B	B	B	B	B	A	B	A	B	B	A	B	B	B	B	A	A	A	B	A	A	-	A	A	A	A	A	B	B	B	A	B	B	A	A	B	B	B	B	A	A	A	B
PsLGI	A/C	33.3	KASPTM	Ps115178	A	B	B	B	B	B	B	A	B	A	H	B	A	B	B	B	B	A	A	A	B	A	A	B	A	A	A	A	A	B	B	B	A	H	B	A	A	B	B	B	B	A	A	A	B
PsLGI	A/C	33.3	WGGBS	Ps115178	A	B	B	B	B	B	B	A	B	A	-	B	A	B	B	B	B	A	A	-	B	A	A	B	A	A	A	A	A	B	B	B	A	A	-	-	A	B	B	B	B	A	A	A	B
PsLGI	A/T	33.4	KASPTM	Ps125382	A	B	B	B	B	B	B	A	B	A	H	B	A	B	B	B	B	A	A	A	B	A	A	B	A	A	A	A	A	B	B	B	A	-	B	A	A	B	B	B	B	A	A	A	B
PsLGI	A/T	33.4	WGGBS	Ps125382	A	-	B	B	B	-	B	A	B	A	A	B	A	B	B	B	B	A	A	A	B	A	A	B	-	A	A	A	A	B	B	-	A	B	-	A	A	B	B	-	B	A	A	A	B
PsLGI	A/G	33.5	KASPTM	Ps160794	A	B	B	B	B	B	B	A	B	A	H	A	A	B	B	B	B	A	A	A	B	A	A	B	-	A	A	A	A	B	B	B	A	H	B	A	A	B	B	B	B	A	B	A	B
PsLGI	A/G	33.5	WGGBS	Ps160794	A	-	B	B	-	A	B	A	B	A	A	-	A	B	B	B	B	A	A	A	B	A	A	-	-	A	A	A	A	B	B	B	A	-	-	A	A	B	B	B	-	A	B	A	B
PsLGI	C/T	34	KASPTM	Ps144873	A	B	B	B	B	B	B	A	B	A	H	B	A	B	B	B	B	A	A	A	B	A	A	B	A	A	A	A	A	B	B	B	A	-	B	A	A	B	B	B	B	A	B	A	B
PsLGI	C/T	34	WGGBS	Ps144873	A	B	B	B	B	B	B	A	B	A	A	B	A	B	B	B	B	A	A	A	B	A	A	B	A	A	A	A	A	B	B	B	A	-	-	-	A	B	-	B	-	A	-	A	-
PsLGI	A/G	34.4	KASPTM	Ps127145	-	B	B	B	B	B	B	-	B	-	B	-	-	B	B	B	B	-	-	-	B	-	-	B	-	-	-	-	-	B	B	B	-	B	B	-	-	B	B	B	B	-	B	-	B
PsLGI	A/G	34.4	WGGBS	Ps127145	A	B	B	-	B	B	B	A	B	A	A	A	A	B	B	-	B	A	A	A	B	A	A	B	A	A	A	A	A	B	B	B	A	B	B	-	A	B	-	B	B	A	B	A	B
PsLGI	A/G	34.6	KASPTM	Ps112412	A	B	B	B	B	B	B	A	B	A	H	A	A	B	B	B	B	A	A	A	B	A	A	B	A	A	A	A	A	B	B	B	A	-	B	A	A	B	B	B	B	A	B	A	B
PsLGI	A/G	34.6	WGGBS	Ps112412	A	B	B	B	-	B	B	A	B	A	A	A	A	B	B	B	B	A	A	A	B	-	A	B	A	A	A	A	A	-	B	B	A	-	B	A	A	B	B	B	B	A	B	A	B
PsLGI	C/T	34.7	KASPTM	Ps122998	A	B	B	B	B	B	B	A	B	A	H	A	A	B	B	B	B	A	A	A	B	A	A	B	A	A	A	A	A	B	B	B	A	-	B	A	A	B	B	B	B	A	B	A	B
PsLGI	C/T	34.7	WGGBS	Ps122998	A	-	B	B	B	A	B	A	-	A	A	A	A	B	B	B	B	-	A	A	B	A	A	B	A	-	A	A	A	B	B	B	A	A	B	A	A	B	B	B	B	A	B	A	B
PsLGI	A/C	34.9	KASPTM	Ps110617	A	B	B	B	B	B	B	A	B	A	H	A	A	B	B	B	B	A	A	A	B	A	A	B	A	A	A	A	A	B	B	B	A	-	B	A	A	B	B	B	B	A	B	A	B
PsLGI	A/C	34.9	WGGBS	Ps110617	A	B	B	B	B	B	B	A	B	A	-	A	A	B	B	B	B	-	A	A	B	A	A	B	A	A	A	A	A	B	B	B	A	-	B	A	A	B	B	B	B	A	B	A	-
PsLGI	A/C	35.1	KASPTM	Ps103610	A	B	B	B	B	B	B	A	B	A	H	A	A	B	B	B	B	A	A	A	B	A	A	B	B	A	A	A	A	B	B	B	A	-	B	A	A	B	B	B	B	A	B	A	B
PsLGI	A/C	35.1	WGGBS	Ps103610	-	B	B	B	B	A	B	A	B	A	A	A	A	B	B	-	B	A	A	A	B	A	A	B	B	A	A	A	A	B	B	B	A	A	B	A	A	B	B	B	B	A	B	A	B
PsLGI	C/T	35.2	KASPTM	Ps153981	A	B	B	B	B	B	B	A	B	A	H	A	A	B	B	B	B	A	A	A	B	A	A	B	B	A	A	A	A	B	B	B	A	-	B	A	A	B	B	B	B	A	B	A	B
PsLGI	C/T	35.2	WGGBS	Ps153981	A	B	B	B	-	-	-	A	B	A	A	A	A	B	B	B	B	A	A	A	-	-	A	B	B	A	A	A	-	B	B	B	A	-	B	A	A	B	B	-	B	A	B	A	B
PsLGI	T/G	35.3	KASPTM	Ps105549	A	B	B	B	B	B	B	A	B	A	B	A	A	B	B	B	-	A	A	A	B	A	A	B	-	A	A	A	A	B	B	B	A	-	B	A	A	B	B	B	B	A	B	A	B
PsLGI	T/G	35.3	WGGBS	Ps105549	A	B	B	B	B	B	-	A	B	A	B	A	A	B	B	B	A	A	A	A	B	A	A	B	B	A	A	A	A	B	B	B	A	A	B	A	A	-	B	B	B	A	B	A	B
PsLGI	T/G	35.7	KASPTM	Ps137391	A	B	B	B	B	B	B	A	B	A	-	A	A	B	B	B	B	A	A	A	B	A	A	B	-	A	A	A	A	B	B	B	A	-	B	A	A	B	B	B	B	A	B	A	B
PsLGI	T/G	35.7	WGGBS	Ps137391	A	B	B	B	B	B	B	A	B	A	-	A	A	B	B	B	B	A	A	-	-	A	A	B	B	-	A	A	A	-	B	B	A	-	B	A	A	B	-	B	B	A	B	A	B
PsLGI	C/T	36.6	KASPTM	Ps117406	A	B	A	B	B	B	B	A	B	A	B	A	A	B	B	B	H	-	A	A	B	A	A	B	-	A	A	A	A	B	B	B	A	-	B	A	A	B	B	B	B	A	B	A	B
PsLGI	C/T	36.6	WGGBS	Ps117406	A	B	A	B	B	B	B	A	B	A	B	A	A	B	B	B	-	A	A	-	B	A	A	B	B	A	A	A	A	B	B	B	-	-	B	A	A	B	B	B	-	A	B	A	B
PsLGI	A/C	37	KASPTM	Ps131335	A	B	A	B	B	B	B	A	B	A	B	A	A	B	B	B	-	A	A	A	B	A	A	B	-	A	A	A	A	B	B	B	A	-	B	A	A	B	B	B	B	A	B	A	B
PsLGI	A/C	37	WGGBS	Ps131335	A	B	A	-	B	A	B	A	B	A	B	A	A	B	-	B	B	A	A	-	B	A	-	B	B	A	A	A	A	B	B	B	A	-	B	A	A	B	B	B	B	A	B	A	B
PsLGI	C/T	37.3	KASPTM	Ps144392	A	B	A	B	B	B	B	A	B	A	B	A	A	B	B	B	H	A	A	A	B	A	A	B	-	A	A	A	A	B	B	B	B	-	B	A	A	B	B	B	B	A	B	A	B
PsLGI	C/T	37.3	WGGBS	Ps144392	A	B	A	B	B	-	B	A	B	A	-	A	A	B	B	B	-	A	A	A	B	A	A	B	B	A	-	A	A	B	B	B	B	A	B	-	A	B	B	B	B	A	B	A	-
PsLGI	A/C	37.7	KASPTM	Ps158588	A	B	A	B	B	B	B	A	B	A	B	A	A	B	B	B	H	A	A	A	B	A	A	B	-	A	A	A	A	B	B	B	B	-	B	A	A	B	B	B	B	A	B	A	B
PsLGI	A/C	37.7	WGGBS	Ps158588	A	-	A	B	B	A	B	A	B	-	B	A	A	B	B	B	A	A	A	A	B	-	A	B	-	A	A	-	-	B	B	B	B	A	B	-	A	-	B	B	B	A	-	A	B
PsLGI	A/G	38	KASPTM	Ps124058	-	B	-	B	B	B	B	-	B	-	B	-	-	B	B	B	B	-	-	-	B	-	-	B	B	-	-	-	-	B	B	B	B	B	B	-	-	B	B	B	B	-	B	-	B
PsLGI	A/G	38	WGGBS	Ps124058	A	B	A	B	B	B	B	A	B	A	B	A	A	B	B	B	A	A	A	A	B	A	A	B	B	A	A	A	A	B	B	B	B	-	-	A	A	-	B	B	-	A	B	A	B
PsLGI	A/T	38.2	KASPTM	Ps120103	A	B	A	B	B	B	B	A	B	A	B	A	A	B	B	B	H	A	A	A	B	A	A	B	-	A	A	A	A	B	B	B	B	-	B	A	A	B	B	B	B	A	B	A	B
PsLGI	A/T	38.2	WGGBS	Ps120103	A	B	-	B	B	B	B	A	B	A	B	A	A	-	B	B	A	A	A	A	B	A	-	B	-	A	A	A	A	B	B	B	B	-	B	A	A	A	B	B	B	A	B	A	B
PsLGI	A/G	38.6	KASPTM	Ps157142	A	-	A	A	B	B	B	A	B	A	B	A	A	B	B	B	H	A	-	-	-	-	A	B	-	A	-	A	-	-	B	B	B	-	B	A	A	B	B	B	B	A	B	A	B
PsLGI	A/G	38.6	WGGBS	Ps157142	-	B	A	A	-	B	B	A	-	A	B	A	A	B	B	B	-	A	A	A	B	A	A	B	B	A	A	A	A	-	-	-	B	-	B	A	A	B	B	B	B	A	B	A	B
PsLGI	A/C	38.9	KASPTM	Ps158219	A	B	A	A	B	B	B	A	B	A	B	A	A	B	B	B	-	A	A	A	B	A	A	B	B	A	A	-	A	B	-	B	B	-	B	A	A	B	B	B	B	A	B	A	B
PsLGI	A/C	38.9	WGGBS	Ps158219	A	B	-	A	B	A	B	-	B	-	-	A	A	B	B	B	B	A	A	A	-	A	A	B	-	A	A	A	A	B	-	B	B	A	B	A	A	B	B	-	B	A	B	-	B
PsLGI	A/T	39.3	KASPTM	Ps130096	A	B	A	A	A	B	B	A	B	A	B	A	A	B	B	B	A	A	A	A	B	A	A	B	-	A	A	A	A	B	-	B	B	-	B	A	A	-	B	B	B	A	B	A	B
PsLGI	A/T	39.3	WGGBS	Ps130096	A	B	A	A	A	B	B	A	B	A	B	A	A	-	B	B	A	A	A	A	B	A	A	B	B	A	A	A	A	B	-	-	B	B	B	-	A	A	B	B	B	A	B	A	B
PsLGI	C/T	40	KASPTM	Ps160937	A	B	A	A	B	B	B	A	B	A	B	A	A	B	B	B	-	A	A	A	B	A	A	B	-	A	A	A	A	B	-	B	B	A	B	A	A	A	B	B	B	A	B	A	B
PsLGI	C/T	40	WGGBS	Ps160937	A	-	-	-	-	-	-	A	B	-	B	A	A	B	B	B	A	A	A	A	B	A	A	B	B	A	A	A	A	-	A	B	B	A	B	-	A	A	-	B	B	A	B	A	B
PsLGI	T/G	40.3	KASPTM	Ps159616	A	B	A	A	A	B	B	A	B	A	B	A	A	B	B	B	H	A	A	A	B	A	A	B	-	A	A	A	A	B	H	B	B	-	B	A	A	-	B	B	B	A	B	A	B
PsLGI	T/G	40.3	WGGBS	Ps159616	A	-	A	A	A	B	-	A	B	A	-	A	A	B	B	B	-	A	A	A	B	A	A	B	-	A	A	A	B	-	A	B	B	-	B	A	A	A	-	B	-	A	B	A	B
PsLGI	A/G	40.7	KASPTM	Ps129936	A	B	A	A	A	B	B	A	B	A	B	A	A	B	A	B	A	A	A	A	B	A	A	B	B	A	A	A	A	B	-	B	B	-	B	A	A	-	B	B	B	A	B	A	B
PsLGI	A/G	40.7	WGGBS	Ps129936	A	B	A	A	A	B	B	A	B	A	B	A	A	B	A	B	A	-	A	A	B	A	A	B	B	A	A	A	A	B	-	B	B	-	B	A	A	A	B	-	B	-	B	A	B
PsLGI	A/G	40.8	KASPTM	Ps154217	A	B	A	A	A	B	B	A	B	A	B	A	A	B	A	B	A	A	A	A	B	A	A	B	-	A	A	A	A	B	H	B	B	H	B	B	A	H	B	B	B	A	B	A	B
PsLGI	A/G	40.8	WGGBS	Ps154217	A	B	A	A	A	-	B	A	B	A	B	A	A	B	-	-	A	A	-	-	B	A	A	B	B	A	A	-	A	B	A	B	B	B	B	B	A	A	-	-	B	A	B	A	B
PsLGI	A/G	40.9	KASPTM	Ps153151	A	B	A	A	A	B	B	A	B	A	B	A	A	B	A	B	A	A	A	A	B	A	A	B	-	A	A	A	A	B	-	B	B	-	B	B	A	-	B	B	B	A	B	A	B
PsLGI	A/G	40.9	WGGBS	Ps153151	A	B	A	A	A	-	B	A	-	A	-	A	A	B	A	B	A	-	A	A	B	A	-	-	B	A	A	A	A	B	A	B	-	B	-	B	A	A	B	-	B	A	B	A	B
PsLGI	C/T	41	KASPTM	Ps142394	A	B	A	A	A	B	B	A	B	A	B	A	A	B	A	B	A	A	A	A	B	A	A	B	-	A	A	A	A	B	-	B	B	-	B	-	A	-	B	B	B	A	B	A	B
PsLGI	C/T	41	WGGBS	Ps142394	A	B	-	A	A	B	B	A	-	-	B	A	A	B	A	B	A	A	-	A	B	A	A	B	B	A	A	A	A	B	-	B	B	B	B	-	A	A	B	B	B	A	B	A	B
PsLGI	A/G	41.1	KASPTM	Ps159717	A	B	A	A	A	B	B	A	B	A	B	A	A	B	A	B	A	A	A	A	B	A	A	B	B	A	A	A	A	B	-	B	B	-	B	B	A	-	B	B	B	A	B	A	B
PsLGI	A/G	41.1	WGGBS	Ps159717	A	B	A	A	A	B	B	A	B	A	B	A	A	B	-	B	-	A	A	A	B	-	A	-	B	A	A	A	A	B	-	-	B	-	B	B	A	A	B	-	B	A	B	A	-
PsLGI	C/T	41.5	KASPTM	Ps139753	A	B	A	A	A	B	B	A	B	A	B	A	A	B	A	B	A	A	A	A	B	A	A	B	-	A	A	A	A	B	H	B	B	-	B	B	A	-	B	B	B	A	B	A	B
PsLGI	C/T	41.5	WGGBS	Ps139753	A	B	A	A	A	B	B	A	-	-	B	A	A	B	A	-	A	A	A	A	B	A	A	B	B	A	A	-	A	B	A	B	B	A	B	B	-	-	B	B	B	A	B	A	B
PsLGI	C/T	42.1	KASPTM	Ps134068	A	B	A	A	A	B	B	A	B	A	B	A	A	B	A	B	A	A	A	A	B	A	A	B	-	A	A	A	A	B	-	B	B	-	B	B	A	-	B	B	B	A	B	A	B
PsLGI	C/T	42.1	WGGBS	Ps134068	A	B	A	A	A	-	B	A	B	A	-	A	A	B	A	B	A	A	A	A	B	A	A	B	B	A	A	A	A	B	-	B	B	A	B	B	A	-	B	B	B	-	B	A	B
PsLGI	A/C	42.8	KASPTM	Ps130478	B	B	A	A	A	B	B	A	B	A	B	A	A	B	A	B	A	A	A	A	B	A	-	-	B	A	A	A	A	B	H	B	B	-	B	-	A	H	B	B	B	A	B	A	B
PsLGI	A/C	42.8	WGGBS	Ps130478	B	B	A	A	A	-	B	-	B	A	-	A	A	B	A	B	A	A	A	A	B	A	A	B	B	A	A	-	A	B	A	B	B	A	B	-	A	-	B	B	B	A	B	A	B
PsLGI	C/T	90.5	KASPTM	Ps111960	B	A	A	-	A	A	B	B	A	A	A	B	B	B	A	B	A	B	B	A	B	B	B	B	A	B	A	A	B	A	A	B	A	B	A	A	A	A	B	B	B	A	B	A	B
PsLGI	C/T	90.5	WGGBS	Ps111960	B	A	A	A	A	A	B	B	A	A	A	B	B	B	A	B	A	B	B	A	B	B	-	-	A	B	A	A	B	A	A	B	A	B	A	A	A	A	-	B	B	A	B	A	B
PsLGI	A/G	91.1	KASPTM	Ps119093	B	A	A	-	A	A	B	B	A	A	A	B	B	B	A	B	A	B	B	A	B	B	B	B	A	B	B	A	B	B	A	B	A	B	A	A	A	A	B	B	B	A	B	A	B
PsLGI	A/G	91.1	WGGBS	Ps119093	B	-	A	-	A	A	B	B	A	A	A	B	B	B	A	B	A	B	B	A	B	B	-	B	A	-	-	A	B	B	A	B	A	B	A	A	A	A	B	B	B	A	B	A	B
PsLGI	T/G	91.4	KASPTM	Ps125091	B	A	A	-	A	A	B	B	A	A	A	B	B	B	A	B	A	B	B	A	B	B	B	B	A	B	-	A	B	B	A	B	A	B	A	A	A	A	B	B	B	A	B	A	B
PsLGI	T/G	91.4	WGGBS	Ps125091	B	A	A	A	A	B	B	B	A	-	-	B	B	B	A	B	A	B	B	A	B	B	B	B	A	B	A	A	B	B	-	B	A	B	A	A	-	A	-	B	B	A	-	A	B
PsLGI	A/C	91.7	KASPTM	Ps115675	B	A	A	H	A	A	B	B	A	A	A	B	B	B	A	B	A	B	B	A	B	B	B	B	A	B	B	A	B	B	A	B	A	B	A	A	A	A	B	B	B	A	B	A	B
PsLGI	A/C	91.7	WGGBS	Ps115675	-	A	A	-	A	-	B	B	A	A	A	B	B	B	A	B	A	B	B	A	B	B	B	B	A	B	B	A	-	B	A	B	A	B	A	A	A	A	B	-	B	A	B	A	B
PsLGI	C/T	92.3	KASPTM	Ps150606	B	A	A	H	A	A	B	B	A	A	A	B	B	B	A	B	A	B	B	B	B	B	B	B	A	B	B	A	B	B	A	B	A	B	A	A	A	A	B	B	B	A	B	A	B
PsLGI	C/T	92.3	WGGBS	Ps150606	B	A	A	-	A	A	B	-	-	A	A	B	B	B	A	B	A	B	B	B	B	B	B	B	-	B	B	A	B	-	A	B	A	-	A	A	A	A	B	-	B	A	B	-	B
PsLGI	C/T	93.3	KASPTM	Ps113779	B	A	A	-	A	A	B	B	A	A	A	B	B	A	A	B	A	B	B	B	B	B	B	B	A	B	B	A	B	B	A	B	A	B	A	A	A	B	B	B	B	A	B	A	B
PsLGI	C/T	93.3	WGGBS	Ps113779	B	A	A	-	A	A	B	B	A	A	A	B	-	-	A	B	A	B	-	B	B	B	B	B	A	B	B	A	B	B	A	B	A	B	A	A	A	B	B	B	B	A	B	A	B
PsLGI	A/G	94.1	KASPTM	Ps135952	B	A	A	-	A	A	B	B	A	A	A	B	B	B	A	B	A	B	B	B	B	B	B	B	A	B	B	A	B	B	A	B	A	B	A	A	A	A	B	B	B	A	B	A	B
PsLGI	A/G	94.1	WGGBS	Ps135952	B	A	A	A	A	A	B	B	A	A	A	B	B	B	A	B	-	B	B	B	B	-	A	B	A	B	B	A	B	B	A	-	A	B	A	A	-	A	B	B	-	A	B	-	B
PsLGI	A/G	94.4	KASPTM	Ps161850	B	A	A	A	A	A	-	B	A	A	A	B	B	A	A	B	A	B	B	B	B	-	B	-	A	-	B	A	B	B	A	B	A	-	A	A	A	A	B	B	B	A	B	A	B
PsLGI	A/G	94.4	WGGBS	Ps161850	-	A	A	-	A	A	B	B	A	-	A	-	B	A	A	B	A	B	B	-	B	B	-	B	A	B	B	-	-	-	A	B	A	B	A	-	A	A	B	B	-	A	B	A	B
PsLGI	A/G	94.9	KASPTM	Ps106302	B	A	A	-	A	A	B	B	A	A	A	B	B	A	A	B	A	B	B	B	B	B	B	B	A	B	B	A	B	B	A	B	A	B	A	A	A	B	B	B	B	A	B	A	B
PsLGI	A/G	94.9	WGGBS	Ps106302	B	A	A	A	A	A	B	B	A	A	A	B	B	A	A	B	A	B	B	-	B	B	B	B	-	B	B	A	B	B	A	B	A	B	A	A	A	B	B	-	B	A	B	A	B
PsLGI	T/G	95	KASPTM	Ps139794	B	A	A	H	A	A	B	B	A	A	A	B	B	A	A	B	A	B	B	B	B	B	B	B	A	B	B	A	B	B	A	B	A	B	A	A	A	B	B	B	B	A	B	A	B
PsLGI	T/G	95	WGGBS	Ps139794	B	-	A	A	A	A	B	B	A	A	A	B	B	A	A	B	A	B	-	B	B	B	B	B	A	B	B	A	-	B	A	B	A	B	A	-	A	B	-	B	B	A	B	-	B
PsLGI	A/G	95.1	KASPTM	Ps159290	B	A	A	-	A	A	B	B	A	A	A	B	B	A	A	B	A	B	B	B	B	B	B	B	A	B	B	A	B	B	A	B	A	B	A	A	A	B	B	B	B	A	B	A	B
PsLGI	A/G	95.1	WGGBS	Ps159290	-	A	-	A	A	-	B	B	A	A	A	B	B	A	A	B	A	B	B	B	B	B	B	B	A	B	B	A	B	-	A	B	A	-	-	-	A	B	B	B	B	A	B	-	B
PsLGI	C/G	95.5	KASPTM	Ps129342	B	A	A	H	A	A	B	B	A	A	A	B	B	A	A	B	A	B	B	B	B	B	B	B	A	B	B	A	B	B	A	B	A	B	A	A	A	B	B	B	B	A	B	A	B
PsLGI	C/G	95.5	WGGBS	Ps129342	-	-	A	B	A	A	B	B	A	A	A	B	B	A	A	B	A	B	B	-	-	B	-	B	A	B	B	-	B	B	A	B	A	B	A	A	A	B	B	B	B	A	B	A	B
PsLGI	C/T	96.4	KASPTM	Ps153219	B	A	A	-	A	A	B	B	A	A	A	B	B	A	A	B	A	B	B	B	B	B	B	B	A	B	B	A	B	B	A	B	A	B	A	A	A	B	B	B	B	A	B	A	B
PsLGI	C/T	96.4	WGGBS	Ps153219	B	A	A	A	A	A	-	B	-	-	A	B	B	A	A	B	-	B	B	-	B	B	-	B	A	B	B	A	B	-	A	B	A	B	A	A	A	B	B	B	-	A	B	-	B
PsLGI	A/G	97	KASPTM	Ps115663	B	A	A	-	A	A	B	B	A	A	A	B	B	A	A	B	A	B	B	B	B	B	B	B	A	B	B	A	B	B	A	B	A	B	A	A	A	B	B	B	B	A	B	B	B
PsLGI	A/G	97	WGGBS	Ps115663	B	A	A	-	A	A	B	B	A	A	-	B	B	B	A	B	A	B	B	B	B	-	B	B	A	B	B	A	-	B	A	B	A	-	A	A	A	B	B	B	B	A	B	B	B
PsLGI	A/G	97.2	KASPTM	Ps130123	B	A	A	-	A	A	B	B	A	A	A	B	B	A	A	B	A	B	B	B	B	B	B	B	A	B	B	A	B	B	A	B	A	B	A	A	A	B	B	B	B	A	B	B	B
PsLGI	A/G	97.2	WGGBS	Ps130123	B	A	A	-	A	A	B	B	A	A	A	-	B	-	A	B	A	B	B	B	-	B	B	B	A	B	B	A	B	B	A	B	-	-	A	A	A	B	B	B	B	A	B	B	B
PsLGI	C/T	97.3	KASPTM	Ps144780	B	A	A	-	A	A	B	B	A	A	A	B	B	A	A	B	A	B	B	B	B	B	B	B	A	B	B	A	B	B	A	B	A	B	-	A	A	B	B	B	B	A	B	B	B
PsLGI	C/T	97.3	WGGBS	Ps144780	B	A	A	A	A	-	B	B	A	A	A	B	B	A	-	B	A	-	B	B	B	B	B	B	A	B	B	-	B	B	A	B	A	-	A	A	-	B	B	-	B	A	-	B	B
PsLGI	C/T	97.5	KASPTM	Ps139170	B	A	A	-	A	A	B	B	A	A	A	B	B	A	A	B	A	B	B	B	B	B	B	B	A	B	B	A	B	B	A	B	A	B	A	A	A	B	B	B	B	A	B	B	B
PsLGI	C/T	97.5	WGGBS	Ps139170	B	A	A	A	A	B	-	B	A	A	-	B	B	A	A	B	A	B	B	B	-	-	B	B	A	B	B	A	B	B	-	B	A	B	-	A	A	B	B	B	B	A	B	B	B
PsLGI	C/T	97.8	KASPTM	Ps146439	B	A	A	H	A	A	B	B	A	A	A	B	B	A	A	B	A	B	B	B	B	B	B	B	A	B	B	A	B	B	A	B	A	B	A	A	A	B	B	B	B	A	B	B	B
PsLGI	C/T	97.8	WGGBS	Ps146439	B	A	A	A	A	A	B	B	A	A	-	B	B	A	A	B	A	-	B	B	B	B	B	-	A	B	B	A	B	-	-	B	A	B	-	A	A	B	B	B	B	A	B	B	-
PsLGI	C/T	98.2	KASPTM	Ps101554	B	A	B	-	A	A	B	B	A	A	A	B	B	A	A	B	A	B	B	B	B	B	B	B	A	B	B	A	B	B	A	B	A	B	A	A	B	B	B	B	B	A	B	B	A
PsLGI	C/T	98.2	WGGBS	Ps101554	B	A	-	A	A	A	B	B	A	A	A	B	B	A	A	B	A	B	B	B	B	B	B	B	A	B	B	A	B	B	A	B	A	B	A	A	B	B	B	B	B	A	B	B	-
PsLGI	C/T	98.5	KASPTM	Ps133721	B	A	B	-	A	A	B	B	A	A	A	B	B	A	A	B	A	B	B	B	B	B	B	B	A	B	B	A	B	B	A	B	A	B	A	A	B	B	B	B	B	A	B	B	A
PsLGI	C/T	98.5	WGGBS	Ps133721	-	A	B	A	A	A	B	B	-	A	A	B	B	A	A	-	A	B	B	B	B	B	B	B	A	-	B	A	B	B	A	B	A	B	A	A	B	B	B	B	B	-	B	-	A
PsLGI	C/T	98.6	KASPTM	Ps143192	B	A	B	-	A	A	B	B	A	A	A	B	B	A	A	B	A	B	B	B	B	B	B	B	A	B	B	A	B	B	A	B	A	B	A	A	B	B	B	B	B	A	B	B	A
PsLGI	C/T	98.6	WGGBS	Ps143192	B	A	B	A	A	A	B	B	A	A	A	B	-	A	A	B	A	B	B	B	-	B	B	-	A	B	B	A	B	B	A	-	A	B	A	A	B	B	-	B	-	-	B	B	A
PsLGI	C/T	99.1	KASPTM	Ps126981	B	A	A	H	A	A	B	B	A	A	A	B	B	A	A	B	A	B	B	B	B	B	B	B	A	B	B	A	B	B	A	B	A	B	A	A	A	B	B	B	B	A	B	B	A
PsLGI	C/T	99.1	WGGBS	Ps126981	B	A	-	A	-	A	B	B	A	A	-	B	B	A	A	B	A	B	B	B	B	B	-	B	A	B	B	A	-	B	A	B	-	B	A	A	A	B	B	B	B	A	B	B	A
PsLGI	A/G	99.6	KASPTM	Ps134836	B	A	B	-	A	A	B	B	A	A	A	B	B	A	A	B	A	B	B	B	B	B	B	B	A	B	B	A	B	B	A	B	A	B	A	A	B	B	B	B	B	A	B	B	A
PsLGI	A/G	99.6	WGGBS	Ps134836	B	A	B	-	A	A	-	B	A	A	-	B	B	A	A	-	A	B	B	B	B	B	B	B	A	B	B	A	B	-	A	B	A	B	A	A	B	B	-	B	B	A	B	B	A
PsLGI	T/G	99.7	KASPTM	Ps111175	B	A	B	-	A	A	B	B	A	A	A	B	B	A	A	B	A	B	B	B	B	B	B	B	A	B	B	A	B	B	A	B	A	B	A	A	A	B	B	B	B	A	B	B	A
PsLGI	T/G	99.7	WGGBS	Ps111175	B	A	B	B	A	A	B	B	A	A	A	B	B	A	A	B	A	B	B	B	B	B	-	B	A	B	B	-	B	B	A	B	A	B	A	A	A	B	-	B	-	A	B	B	A
PsLGI	C/T	99.8	KASPTM	Ps139148	B	A	B	-	A	A	B	B	A	A	A	B	B	A	A	B	A	B	B	B	B	B	B	B	A	B	B	A	B	B	A	B	A	B	A	A	B	B	B	B	B	A	B	B	A
PsLGI	C/T	99.8	WGGBS	Ps139148	B	A	-	B	A	A	B	B	A	A	A	-	B	A	A	-	-	B	-	B	B	B	B	B	A	B	-	A	B	B	A	-	A	B	A	A	B	B	B	B	B	A	B	B	A
PsLGI	C/T	99.9	KASPTM	Ps132386	B	A	B	-	A	A	B	B	A	A	B	B	B	A	A	B	A	B	B	B	B	B	B	B	-	B	B	A	B	B	A	B	A	B	A	A	A	B	B	B	-	A	B	B	A
PsLGI	C/T	99.9	WGGBS	Ps132386	B	A	B	A	A	A	B	-	-	A	B	B	B	A	A	B	-	B	B	B	B	B	B	B	A	B	B	A	B	-	A	-	A	B	A	A	A	B	B	B	B	A	-	B	A
PsLGI	C/T	100.2	KASPTM	Ps105642	B	A	B	-	A	A	B	B	A	A	B	B	B	A	A	B	A	B	B	B	B	B	B	B	A	B	B	A	B	B	A	B	A	B	A	A	A	B	-	B	B	A	B	B	A
PsLGI	C/T	100.2	WGGBS	Ps105642	B	A	B	B	A	A	B	B	-	A	B	B	-	A	A	B	A	B	B	B	B	B	B	B	A	B	B	A	B	B	A	B	A	B	A	A	A	B	B	B	-	A	B	B	A
PsLGI	A/T	100.8	KASPTM	Ps161741	B	A	B	H	A	A	B	B	A	A	B	B	B	B	A	B	A	B	B	B	B	B	B	B	-	B	B	A	B	B	A	B	A	B	A	A	A	B	A	B	B	A	B	B	A
PsLGI	A/T	100.8	WGGBS	Ps161741	B	A	B	-	A	A	B	-	A	-	B	B	B	B	A	B	A	-	B	B	B	B	B	-	-	B	B	A	B	-	A	B	A	B	-	-	A	B	-	B	B	A	B	B	A
PsLGI	A/G	101.6	KASPTM	Ps130328	B	A	B	-	A	A	B	B	A	A	B	B	B	B	A	B	A	B	B	B	B	B	B	B	A	B	B	A	B	B	A	B	A	B	A	A	A	B	A	B	B	A	B	B	A
PsLGI	A/G	101.6	WGGBS	Ps130328	B	A	B	-	A	A	B	B	A	A	B	-	B	B	A	B	A	B	B	B	B	B	-	B	A	B	B	A	B	B	A	-	A	-	-	A	A	B	A	B	B	A	B	B	A
PsLGI	A/G	101.7	KASPTM	Ps100218	B	A	B	H	A	A	B	B	A	A	B	B	B	B	A	B	A	B	B	B	B	B	-	B	-	-	B	A	B	B	A	B	A	B	A	A	A	B	A	B	B	A	B	B	A
PsLGI	A/G	101.7	WGGBS	Ps100218	B	A	B	A	A	A	B	B	A	A	B	B	B	B	A	B	A	B	B	B	B	B	B	B	A	B	B	-	B	B	A	B	A	B	A	A	A	B	A	B	B	A	B	B	A
PsLGI	A/G	104.6	KASPTM	Ps128477	B	A	B	H	A	A	B	B	A	A	B	B	B	B	A	B	B	B	B	B	B	B	B	B	-	B	B	A	B	B	A	B	A	B	A	A	A	B	A	B	B	A	B	B	A
PsLGI	A/G	104.6	WGGBS	Ps128477	B	A	B	-	B	A	B	B	A	-	B	B	B	B	A	B	B	B	B	B	B	-	-	B	A	B	B	A	B	B	A	B	A	-	A	A	A	B	A	-	B	A	B	B	A
PsLGI	C/T	106.5	KASPTM	Ps163454	B	A	B	-	A	A	B	B	A	A	B	B	B	B	A	B	B	B	B	B	B	B	B	B	A	B	B	A	B	B	A	B	A	B	A	A	A	B	A	B	B	A	B	B	A
PsLGI	C/T	106.5	WGGBS	Ps163454	B	-	B	-	-	A	-	B	A	A	-	B	B	-	A	B	B	-	B	B	B	-	B	B	A	B	B	-	-	-	A	B	A	B	A	A	A	B	A	B	B	A	-	B	A
PsLGI	C/T	108.6	KASPTM	Ps102706	B	B	B	B	B	A	A	B	A	A	B	B	B	B	A	B	B	B	B	B	B	B	B	B	A	B	B	A	B	B	A	B	A	B	A	A	A	B	A	B	B	A	B	B	A
PsLGI	C/T	108.6	WGGBS	Ps102706	B	B	B	B	B	A	A	B	A	A	B	B	B	B	A	-	B	B	B	B	B	B	-	B	A	B	B	A	B	-	A	B	A	B	A	A	A	B	A	B	B	A	B	B	A
PsLGI	C/T	108.7	KASPTM	Ps107078	B	B	B	B	B	A	A	B	A	A	B	B	B	B	A	B	B	B	B	B	B	B	B	B	-	B	B	A	B	B	A	B	A	B	A	A	A	B	A	B	B	A	B	B	A
PsLGI	C/T	108.7	WGGBS	Ps107078	B	B	B	B	B	A	A	B	A	A	B	B	B	B	A	B	B	B	B	B	B	B	B	-	A	B	B	A	B	B	A	B	-	B	A	A	A	B	A	-	B	A	B	B	A
PsLGI	C/T	109.5	KASPTM	Ps130309	B	B	B	B	B	A	A	B	A	A	B	B	B	B	A	B	B	B	B	B	-	B	B	B	A	B	B	A	B	B	A	B	A	B	A	A	A	B	A	B	B	A	B	B	A
PsLGI	C/T	109.5	WGGBS	Ps130309	B	B	B	B	B	A	A	-	A	A	B	-	B	B	-	B	B	B	B	B	B	B	B	B	A	B	B	A	B	-	A	B	-	B	A	A	A	B	B	B	B	A	B	B	-
PsLGI	A/G	110.9	KASPTM	Ps132891	B	B	B	B	B	A	A	A	A	A	B	B	B	B	A	B	B	B	B	B	H	B	B	B	-	B	B	A	B	B	A	B	A	B	-	A	A	B	A	B	B	A	B	B	A
PsLGI	A/G	110.9	WGGBS	Ps132891	B	B	-	B	B	-	A	A	A	A	B	B	B	B	A	B	B	-	B	B	B	B	B	B	A	B	B	A	B	-	A	B	A	B	A	-	A	B	A	B	B	-	B	B	A
PsLGI	A/G	112.2	KASPTM	Ps144637	B	B	B	B	B	A	A	A	-	A	B	B	B	B	-	B	B	B	B	B	H	B	B	B	-	B	B	A	B	B	A	B	A	A	A	A	A	B	A	B	B	A	B	B	A
PsLGI	A/G	112.2	WGGBS	Ps144637	B	B	B	B	B	A	A	A	A	A	B	-	B	B	B	B	B	B	B	B	-	B	B	B	A	-	B	A	B	B	-	B	A	A	A	A	A	B	-	-	B	A	B	B	A
PsLGI	A/G	112.9	KASPTM	Ps101228	B	B	B	B	B	A	A	A	A	A	B	B	B	B	H	B	B	B	B	B	H	B	B	B	A	B	B	A	B	B	A	B	A	A	A	A	A	B	A	B	B	A	B	B	A
PsLGI	A/G	112.9	WGGBS	Ps101228	B	B	B	-	B	A	A	A	A	A	B	B	B	B	A	B	B	B	B	B	A	B	B	B	A	B	B	A	B	B	A	B	A	A	A	A	A	B	A	B	B	A	B	B	-
PsLGI	A/G	113.5	KASPTM	Ps126996	A	B	B	B	B	A	A	A	A	A	B	B	B	B	H	B	B	B	B	B	H	B	B	B	-	B	B	A	B	B	A	A	A	A	A	A	A	B	A	B	B	A	B	B	A
PsLGI	A/G	113.5	WGGBS	Ps126996	A	B	B	-	B	A	A	A	A	-	B	B	B	B	A	B	B	B	B	B	B	-	B	B	A	B	-	A	B	B	A	A	A	-	A	A	A	B	A	B	B	A	B	B	A
PsLGI	A/G	113.6	KASPTM	Ps158576	B	B	B	B	B	A	A	A	A	A	B	B	B	B	-	B	B	B	B	B	H	B	B	B	A	B	B	A	B	B	A	B	A	A	A	A	A	B	A	B	B	A	B	B	A
PsLGI	A/G	113.6	WGGBS	Ps158576	-	B	B	B	B	A	-	A	A	-	-	B	B	B	-	-	B	B	B	B	A	-	B	B	A	-	B	A	B	B	A	B	A	A	A	A	A	B	A	-	-	A	B	B	A
PsLGI	A/G	113.9	KASPTM	Ps138574	A	B	B	B	B	A	A	A	A	A	B	B	B	B	H	B	B	B	B	B	H	B	B	B	-	B	B	A	B	B	A	A	A	A	A	A	A	B	A	B	B	A	B	B	A
PsLGI	A/G	113.9	WGGBS	Ps138574	A	B	B	B	B	A	A	A	-	A	B	-	B	B	A	-	B	B	B	-	B	B	B	B	A	B	B	A	-	B	A	A	A	A	A	A	A	B	-	B	B	A	B	-	A
PsLGI	A/T	114	KASPTM	Ps159755	A	B	B	B	B	A	A	A	A	A	B	B	B	B	H	B	B	B	B	B	H	B	B	B	-	B	B	A	B	B	A	A	A	A	B	A	A	B	A	B	B	A	B	B	A
PsLGI	A/T	114	WGGBS	Ps159755	A	B	B	B	-	A	A	A	A	-	B	B	B	-	B	B	B	B	B	B	B	B	B	B	A	B	-	A	B	B	A	A	-	A	-	A	A	B	-	-	B	A	B	B	A
PsLGI	C/T	114.9	KASPTM	Ps159436	A	B	B	B	B	A	A	A	A	A	B	B	B	B	H	B	B	B	B	B	H	B	B	B	-	B	B	A	B	B	A	A	A	A	A	A	A	B	A	B	B	A	B	B	A
PsLGI	C/T	114.9	WGGBS	Ps159436	A	B	-	B	-	A	A	A	-	A	-	-	B	B	B	B	B	B	B	B	-	B	-	B	A	B	B	A	B	B	A	A	-	A	-	A	A	B	-	B	B	A	B	B	A
PsLGI	A/C	116	KASPTM	Ps106146	A	B	B	B	B	A	A	A	A	A	B	B	B	B	H	B	B	B	B	B	H	B	B	B	-	B	B	A	B	B	A	A	A	A	B	A	A	B	A	B	B	A	B	B	A
PsLGI	A/C	116	WGGBS	Ps106146	A	B	B	B	B	-	A	A	A	A	B	B	B	B	-	B	B	B	B	B	-	B	B	B	A	B	B	A	B	B	A	A	A	A	B	A	A	B	A	B	B	A	B	B	A
PsLGI	C/T	116.2	KASPTM	Ps137195	A	B	B	B	-	A	A	A	A	A	B	B	B	B	H	B	B	B	B	B	H	B	B	B	-	B	B	A	B	B	A	A	A	A	B	A	A	B	A	B	B	A	B	B	A
PsLGI	C/T	116.2	WGGBS	Ps137195	A	B	B	B	-	-	A	A	A	A	B	B	B	B	B	B	B	B	B	B	-	B	B	B	A	B	-	A	-	B	A	A	-	A	B	-	A	B	A	B	B	A	B	B	A
PsLGI	T/G	116.3	KASPTM	Ps152554	A	B	B	B	B	A	A	A	A	A	B	B	B	B	H	B	B	B	B	B	H	B	B	B	-	B	B	A	B	B	A	A	A	A	B	A	A	B	A	B	B	A	B	B	A
PsLGI	T/G	116.3	WGGBS	Ps152554	A	B	B	-	B	A	A	A	A	A	B	B	B	B	A	B	-	B	B	B	A	B	B	B	A	B	B	A	-	B	A	A	A	-	B	-	A	B	-	B	B	A	B	-	-
PsLGI	C/T	116.4	KASPTM	Ps162701	A	B	B	B	B	A	A	A	A	A	B	B	B	B	H	B	B	B	B	B	H	B	B	B	A	B	B	A	B	B	A	A	A	A	B	A	A	B	A	B	B	A	B	B	A
PsLGI	C/T	116.4	WGGBS	Ps162701	-	-	B	B	B	A	A	A	A	A	B	B	B	B	B	B	B	B	B	B	-	-	B	B	A	B	B	A	B	-	A	A	A	-	B	-	-	-	A	-	-	A	B	B	A
PsLGI	C/T	117.3	KASPTM	Ps104823	A	B	B	B	B	A	A	A	A	A	B	B	B	B	H	B	B	B	B	B	H	B	B	B	-	B	B	A	B	B	A	A	A	A	B	A	A	B	A	B	B	A	B	B	A
PsLGI	C/T	117.3	WGGBS	Ps104823	A	B	B	B	B	A	A	A	A	A	B	B	B	B	-	B	B	B	B	B	B	B	B	B	A	B	B	A	B	B	A	A	-	A	B	A	A	B	-	B	B	A	B	B	A
PsLGI	A/G	117.4	KASPTM	Ps110240	A	B	B	B	B	A	A	A	A	A	B	B	B	B	H	B	B	B	B	B	H	B	B	B	A	B	B	A	B	B	A	A	A	A	B	A	A	B	A	B	B	A	B	B	A
PsLGI	A/G	117.4	WGGBS	Ps110240	A	B	B	B	B	A	A	A	A	A	-	B	B	B	B	B	B	B	B	B	B	B	B	B	A	B	B	A	B	B	A	A	A	A	B	-	A	B	A	B	B	A	B	B	-
PsLGI	T/G	117.7	KASPTM	Ps145188	A	B	B	B	B	A	A	A	A	A	B	B	B	B	H	B	B	B	B	B	H	B	B	B	A	B	B	A	B	B	A	A	A	A	B	A	A	B	A	B	B	A	B	B	A
PsLGI	T/G	117.7	WGGBS	Ps145188	A	B	B	B	B	-	A	A	A	A	B	-	B	B	A	B	B	B	-	B	B	-	B	B	A	-	B	-	B	B	A	A	A	A	B	A	A	B	A	B	B	A	B	-	A
PsLGI	A/G	118	KASPTM	Ps162581	A	B	B	B	B	A	A	A	A	A	B	B	B	B	-	B	B	B	B	B	H	B	B	B	-	B	B	A	B	B	A	A	A	A	B	A	A	B	A	B	B	A	B	B	A
PsLGI	A/G	118	WGGBS	Ps162581	A	B	B	B	-	A	A	A	A	-	-	B	-	B	B	B	B	-	B	B	B	B	B	B	-	B	B	A	-	-	-	A	A	A	B	-	A	B	A	B	B	A	B	-	A
PsLGII	A/G	1.1	KASPTM	Ps150008	B	A	A	B	B	B	A	A	A	B	A	B	-	B	A	A	B	B	B	B	A	B	A	B	B	B	B	B	B	A	A	B	B	A	B	A	B	A	B	B	B	B	B	B	B
PsLGII	A/G	1.1	WGGBS	Ps150008	B	A	A	B	B	-	A	A	A	B	-	-	B	B	A	A	B	B	B	B	A	B	A	B	B	B	B	B	-	A	A	B	B	A	B	A	B	A	B	B	-	B	B	-	-
PsLGII	A/T	1.2	KASPTM	Ps103650	B	A	A	B	B	B	A	A	A	B	A	B	H	B	A	A	B	B	B	B	A	B	A	B	B	B	B	B	B	A	A	B	B	A	B	A	B	A	B	B	B	B	B	B	B
PsLGII	A/T	1.2	WGGBS	Ps103650	B	A	A	B	B	B	A	A	A	B	A	B	B	-	A	A	B	B	B	B	A	B	A	B	B	B	B	B	-	A	A	B	B	A	B	A	B	A	B	B	B	B	B	B	B
PsLGII	A/T	1.8	KASPTM	Ps159374	B	A	A	B	B	B	A	A	A	B	A	B	H	B	A	A	B	B	B	B	A	B	A	B	B	B	B	B	B	A	A	B	B	A	B	A	B	A	B	B	B	B	B	B	B
PsLGII	A/T	1.8	WGGBS	Ps159374	B	A	A	B	B	-	A	A	A	B	A	-	B	-	A	A	B	B	B	B	-	B	A	B	B	B	B	B	B	-	A	B	B	-	B	A	-	-	B	B	-	B	B	B	B
PsLGII	A/G	1.9	KASPTM	Ps103435	B	A	B	B	B	B	A	A	A	B	A	B	H	B	A	A	B	B	B	B	A	B	A	B	B	B	B	B	B	A	A	B	B	A	B	A	B	A	B	B	B	B	B	A	B
PsLGII	A/G	1.9	WGGBS	Ps103435	B	A	-	B	B	B	A	A	A	B	A	B	B	B	A	A	B	B	B	B	A	B	A	B	B	B	B	B	B	A	A	B	B	A	B	A	B	A	B	B	B	B	B	A	-
PsLGII	A/G	2.2	KASPTM	Ps138602	B	A	B	B	B	-	A	A	A	B	A	B	-	B	A	A	B	B	B	B	A	B	A	B	B	B	B	B	B	A	A	B	B	A	B	A	B	A	B	B	B	B	B	A	B
PsLGII	A/G	2.2	WGGBS	Ps138602	B	A	B	B	B	B	A	-	A	B	A	B	B	-	A	A	B	B	B	B	A	B	A	B	-	B	B	B	B	-	A	B	B	A	B	-	B	A	-	B	B	B	B	A	B
PsLGII	T/G	2.4	KASPTM	Ps120017	B	A	B	B	B	B	A	A	A	B	A	B	H	B	A	A	B	B	B	B	A	B	A	B	B	B	B	B	B	A	A	B	B	A	B	A	B	A	B	B	B	B	B	B	B
PsLGII	T/G	2.4	WGGBS	Ps120017	B	A	B	-	B	-	A	A	A	B	A	B	B	B	A	A	B	B	-	B	A	B	A	B	-	B	B	B	B	A	A	B	B	A	B	A	B	A	B	B	B	B	B	B	B
PsLGII	A/G	2.5	KASPTM	Ps144810	B	A	B	B	B	B	A	A	A	B	A	B	H	B	A	A	B	B	B	B	A	B	A	B	B	B	B	B	B	A	A	B	B	A	B	A	B	A	B	B	B	B	B	B	B
PsLGII	A/G	2.5	WGGBS	Ps144810	B	A	B	B	B	B	A	A	A	-	A	-	B	B	A	A	B	B	B	B	A	B	A	-	B	B	B	-	B	A	A	B	-	A	B	-	B	A	B	-	B	B	B	-	B
PsLGII	A/G	2.7	KASPTM	Ps136186	B	A	B	B	B	B	A	A	A	B	A	B	H	B	A	A	B	B	B	B	A	B	A	B	B	B	B	B	B	A	A	B	B	A	B	A	B	B	B	B	B	B	B	B	B
PsLGII	A/G	2.7	WGGBS	Ps136186	B	A	B	B	B	A	A	-	-	-	A	B	B	B	A	A	B	B	B	B	A	B	A	B	-	B	B	-	B	A	-	B	B	A	B	A	B	B	B	B	B	-	B	B	B
PsLGII	A/T	2.8	KASPTM	Ps121979	B	A	B	B	B	-	A	A	A	B	A	B	H	B	A	A	B	B	B	B	A	-	A	B	B	B	B	-	B	A	A	B	B	A	B	A	B	B	B	B	B	B	B	B	B
PsLGII	A/T	2.8	WGGBS	Ps121979	B	A	B	B	B	A	A	A	A	B	A	B	B	B	A	-	B	B	-	B	A	-	A	-	B	B	B	B	B	A	A	B	B	A	B	A	B	-	B	B	B	B	B	B	B
PsLGII	A/G	2.9	KASPTM	Ps106996	-	-	B	B	-	B	A	A	-	B	-	B	-	-	-	-	-	-	-	-	-	-	A	B	B	-	-	B	-	-	A	-	-	-	B	-	B	B	B	B	B	-	-	A	B
PsLGII	A/G	2.9	WGGBS	Ps106996	B	A	B	B	B	B	A	A	A	-	-	B	B	B	A	A	B	B	B	B	A	B	A	B	B	B	B	B	B	A	A	B	B	-	B	A	B	B	B	B	B	B	B	A	B
PsLGII	A/G	3	KASPTM	Ps162975	B	A	B	B	B	B	A	A	A	B	A	B	H	B	A	A	B	B	B	B	A	B	A	B	B	B	B	B	B	A	A	B	B	A	B	A	B	B	B	B	B	B	B	A	B
PsLGII	A/G	3	WGGBS	Ps162975	B	A	B	B	B	-	A	A	A	-	-	B	-	B	-	-	B	B	B	B	A	B	A	-	B	B	B	B	B	A	A	-	-	-	B	A	B	B	-	-	B	B	B	A	B
PsLGII	A/C	3.6	KASPTM	Ps141890	B	A	B	B	B	B	A	A	A	B	A	B	H	B	A	A	B	B	B	B	A	B	A	B	B	B	B	B	B	A	A	B	B	A	B	A	B	B	B	B	B	B	B	B	B
PsLGII	A/C	3.6	WGGBS	Ps141890	B	A	B	B	B	B	A	A	A	-	A	B	B	B	A	A	B	B	-	B	A	B	A	B	B	B	B	-	B	A	A	B	B	A	B	A	B	B	-	-	B	B	B	B	B
PsLGII	A/T	4.3	KASPTM	Ps108355	B	A	B	A	B	B	A	A	A	B	A	B	H	B	A	A	B	B	B	B	A	B	A	B	B	B	B	B	B	A	A	B	B	A	B	-	B	B	B	B	B	B	B	B	B
PsLGII	A/T	4.3	WGGBS	Ps108355	B	A	B	A	B	A	-	A	A	B	A	-	B	-	A	A	B	B	B	B	A	B	A	B	B	B	B	B	B	A	A	B	B	A	B	A	B	B	B	B	B	B	B	B	B
PsLGII	C/G	5.1	KASPTM	Ps160828	B	A	B	A	B	B	A	A	A	B	A	B	H	B	A	A	B	B	B	A	A	B	A	B	B	B	B	B	B	A	A	B	B	A	B	A	B	B	B	B	B	B	B	B	B
PsLGII	C/G	5.1	WGGBS	Ps160828	B	A	B	A	B	-	A	A	A	B	A	B	B	B	-	-	-	B	B	A	A	B	A	B	B	B	B	-	-	A	A	B	-	A	B	A	B	-	B	B	B	B	B	-	B
PsLGII	C/T	5.6	KASPTM	Ps162403	B	A	B	A	B	B	A	A	A	B	A	B	H	B	A	A	B	B	B	A	A	B	A	B	B	B	B	B	B	A	A	B	B	A	B	A	B	B	B	B	B	-	B	B	B
PsLGII	C/T	5.6	WGGBS	Ps162403	B	A	B	A	-	A	A	A	A	B	-	-	B	B	A	A	B	B	B	A	-	-	A	B	B	B	B	B	B	A	A	-	B	-	-	A	-	B	B	B	B	-	B	B	B
PsLGII	C/T	5.7	KASPTM	Ps130087	B	A	B	A	B	B	-	A	A	B	A	B	-	B	A	A	B	B	B	A	A	B	A	B	B	B	B	B	B	A	A	B	B	A	B	A	B	B	B	B	B	B	B	B	B
PsLGII	C/T	5.7	WGGBS	Ps130087	B	A	-	A	B	A	A	A	A	B	-	-	B	B	A	A	B	B	B	A	A	B	A	B	B	B	B	B	B	A	A	-	B	A	B	A	B	B	B	B	-	B	B	B	B
PsLGII	C/T	5.8	KASPTM	Ps109377	B	A	B	A	B	B	A	A	A	B	A	B	H	B	A	A	B	B	B	A	A	B	A	B	B	B	B	B	B	A	A	B	B	A	B	A	B	B	B	B	B	B	B	B	B
PsLGII	C/T	5.8	WGGBS	Ps109377	B	A	B	A	-	A	A	A	A	B	A	B	B	B	A	A	B	B	B	A	A	B	B	B	B	B	B	-	-	A	A	B	B	A	B	A	B	B	B	-	B	B	B	B	B
PsLGII	A/G	5.9	KASPTM	Ps155806	B	A	B	A	B	B	A	A	A	B	A	H	H	B	A	A	B	B	B	A	A	B	A	B	B	B	B	B	B	A	A	B	B	A	B	A	B	B	B	B	B	B	B	B	B
PsLGII	A/G	5.9	WGGBS	Ps155806	B	A	B	A	B	A	-	A	A	B	A	-	-	B	-	-	B	B	B	A	-	B	A	B	B	B	B	B	B	A	A	B	-	A	B	-	B	B	B	B	B	B	B	B	-
PsLGII	A/C	6.2	KASPTM	Ps120228	B	A	B	A	B	B	A	A	A	B	A	H	H	B	B	A	B	B	B	A	A	B	A	B	B	B	B	B	B	A	A	B	B	A	B	A	B	B	B	B	B	B	B	B	B
PsLGII	A/C	6.2	WGGBS	Ps120228	-	A	B	A	B	B	A	A	A	B	A	B	B	B	B	-	B	B	-	A	-	B	B	B	B	B	B	-	B	A	A	B	B	A	B	A	B	B	B	B	B	B	B	B	B
PsLGII	A/C	6.8	KASPTM	Ps127456	B	A	B	A	B	B	A	A	A	B	A	H	H	B	B	A	B	B	B	A	A	B	A	B	B	B	B	B	B	A	A	B	B	A	B	A	B	B	B	B	B	B	B	B	B
PsLGII	A/C	6.8	WGGBS	Ps127456	B	A	B	A	B	B	A	A	A	-	A	B	-	B	B	A	B	B	-	A	A	B	A	B	B	B	B	B	-	A	-	B	B	A	B	A	B	B	B	B	B	B	B	-	B
PsLGII	C/T	7.9	KASPTM	Ps120524	B	A	B	A	B	B	A	A	A	B	A	H	H	B	B	A	B	B	B	A	A	B	A	B	B	B	B	B	B	A	A	B	B	A	B	A	B	B	B	B	B	B	B	B	B
PsLGII	C/T	7.9	WGGBS	Ps120524	-	-	B	A	B	B	A	A	A	B	A	-	B	B	B	A	B	B	B	A	A	B	A	B	B	B	B	B	B	-	A	B	B	A	B	A	B	B	B	-	B	B	B	B	B
PsLGII	A/T	8.9	KASPTM	Ps127351	B	A	B	A	B	B	B	A	A	B	A	-	-	B	B	A	B	B	B	A	A	B	A	B	B	B	B	B	B	A	A	B	B	A	B	A	B	B	B	B	B	B	B	B	B
PsLGII	A/T	8.9	WGGBS	Ps127351	B	A	B	A	B	A	B	A	A	B	A	-	-	B	B	A	B	B	B	A	A	B	A	B	B	B	B	B	B	A	A	B	-	A	B	A	B	B	B	-	B	B	-	B	B
PsLGII	A/G	9.3	KASPTM	Ps119277	B	A	B	A	B	B	A	A	A	B	A	H	H	B	B	A	B	B	B	A	A	B	A	B	B	B	B	B	B	A	A	B	B	A	B	A	B	B	B	B	B	B	B	B	B
PsLGII	A/G	9.3	WGGBS	Ps119277	B	-	B	A	B	B	-	A	A	B	A	-	B	-	B	A	B	B	B	A	A	B	A	B	B	B	B	B	B	A	A	B	B	A	B	A	B	B	B	-	B	B	B	B	B
PsLGII	A/G	9.6	KASPTM	Ps106049	B	A	B	A	B	B	B	A	B	B	A	H	H	B	B	A	B	B	B	A	A	B	A	B	B	B	B	B	B	A	A	B	B	A	B	A	B	B	B	B	B	B	B	B	B
PsLGII	A/G	9.6	WGGBS	Ps106049	B	A	B	A	B	B	B	A	B	B	A	B	A	B	B	A	B	-	B	A	A	B	A	B	B	-	B	B	B	A	A	B	B	A	B	A	B	B	B	-	B	B	B	B	B
PsLGII	C/T	9.8	KASPTM	Ps123982	B	A	B	A	B	B	B	A	B	B	A	H	H	B	B	A	B	B	B	A	A	B	A	B	B	B	B	B	B	A	A	B	B	A	B	A	B	B	B	B	B	B	B	B	B
PsLGII	C/T	9.8	WGGBS	Ps123982	B	A	B	A	B	-	B	A	B	B	A	B	-	B	B	A	B	B	B	A	-	B	A	B	B	B	B	B	-	A	A	B	B	A	B	-	B	B	B	B	B	B	B	B	B
PsLGII	A/C	9.9	KASPTM	Ps103749	B	A	B	A	B	B	B	A	B	B	A	H	H	B	B	A	B	B	B	A	A	B	A	B	B	B	B	B	B	A	A	B	B	A	B	A	B	B	B	B	B	B	B	B	B
PsLGII	A/C	9.9	WGGBS	Ps103749	B	A	B	A	B	B	B	A	B	B	A	B	B	B	B	A	B	B	B	A	A	-	A	B	B	B	B	B	B	A	A	B	B	-	B	A	B	B	B	B	B	B	B	B	-
PsLGII	C/T	10	KASPTM	Ps148429	B	-	B	A	B	A	B	A	B	B	A	H	H	B	B	A	B	B	B	A	A	B	B	B	B	B	B	B	B	A	A	B	B	A	B	A	B	B	B	B	B	B	B	B	B
PsLGII	C/T	10	WGGBS	Ps148429	B	A	B	A	B	-	B	A	B	-	-	B	B	B	B	A	B	B	B	A	A	B	B	B	B	-	B	-	B	A	A	B	B	A	B	A	B	B	-	B	B	-	B	B	B
PsLGII	C/T	10.4	KASPTM	Ps154052	B	A	B	A	B	A	B	A	B	B	A	-	H	B	B	A	B	B	B	A	A	B	B	B	B	A	-	B	B	A	A	B	B	A	B	A	B	B	B	B	B	B	B	B	B
PsLGII	C/T	10.4	WGGBS	Ps154052	B	A	B	-	B	-	B	A	B	-	-	-	B	B	B	A	B	B	B	A	A	B	-	B	B	-	B	B	B	A	A	-	B	A	B	A	B	B	B	B	B	B	-	B	B
PsLGII	C/T	28.8	KASPTM	Ps157695	A	A	A	B	B	A	A	B	A	A	A	H	A	B	B	A	B	B	B	A	A	B	B	A	H	A	-	B	B	A	H	B	B	A	B	A	B	B	B	A	A	B	B	A	A
PsLGII	C/T	28.8	WGGBS	Ps157695	A	A	A	B	B	A	A	B	A	-	A	-	A	B	B	-	B	B	B	-	A	B	B	A	B	-	B	B	B	-	-	B	B	A	B	A	-	B	B	A	A	B	-	-	A
PsLGII	A/G	35.4	KASPTM	Ps111111	A	A	A	B	B	A	A	B	A	A	A	H	A	B	B	A	B	B	B	A	A	B	B	A	H	A	-	B	B	A	H	B	B	A	B	A	B	B	B	A	A	B	B	A	A
PsLGII	A/G	35.4	WGGBS	Ps111111	A	A	A	-	-	A	A	-	A	A	A	A	A	B	B	A	B	B	B	A	A	B	B	A	-	A	B	B	B	A	A	B	B	A	B	A	B	B	B	A	A	B	B	A	A
PsLGII	C/T	36	KASPTM	Ps151792	A	A	A	B	B	A	A	B	A	A	A	H	A	B	B	A	B	B	B	A	A	B	B	A	H	A	-	B	A	A	H	B	B	A	B	A	B	B	B	A	A	B	B	A	A
PsLGII	C/T	36	WGGBS	Ps151792	A	A	A	B	B	A	A	B	A	A	A	-	A	B	-	A	B	B	-	A	A	B	B	-	B	A	B	B	A	A	B	B	B	A	B	-	B	B	B	-	-	B	B	-	A
PsLGII	A/T	36.1	KASPTM	Ps107159	A	A	A	B	B	A	A	B	A	A	A	H	A	B	B	A	B	B	B	A	A	B	B	A	H	A	-	B	A	A	H	B	B	A	B	A	B	B	B	A	A	B	B	A	A
PsLGII	A/T	36.1	WGGBS	Ps107159	A	A	A	B	B	A	A	B	A	A	A	A	A	-	B	A	B	B	B	A	A	B	B	A	A	A	B	B	A	A	B	B	B	A	-	A	B	B	B	A	-	-	B	A	A
PsLGII	T/G	36.2	KASPTM	Ps121052	A	A	A	B	B	A	A	B	A	A	A	H	A	B	B	A	B	B	B	A	A	B	B	A	H	A	-	-	A	A	H	B	B	A	B	A	B	B	B	A	A	B	B	A	A
PsLGII	T/G	36.2	WGGBS	Ps121052	A	A	A	B	B	A	A	-	A	A	A	-	A	B	B	A	B	-	B	A	A	B	B	A	-	A	B	B	A	A	B	B	B	A	B	A	-	B	B	A	A	B	B	A	A
PsLGII	T/G	36.3	KASPTM	Ps138500	A	A	A	B	B	A	A	B	A	A	A	H	A	B	B	A	B	B	B	A	A	B	B	A	H	A	-	B	B	A	H	B	B	A	B	A	B	B	B	A	A	B	B	A	A
PsLGII	T/G	36.3	WGGBS	Ps138500	A	-	A	B	B	A	A	B	A	A	A	B	A	B	B	A	B	B	B	A	A	B	B	A	B	A	B	-	A	A	-	B	B	-	B	-	B	B	B	A	-	B	B	A	A
PsLGII	C/G	36.7	KASPTM	Ps135557	A	A	A	B	B	A	A	B	A	A	A	H	A	B	B	A	B	B	B	A	A	B	B	A	H	A	-	B	A	A	H	B	B	A	B	A	B	B	B	A	A	B	B	A	A
PsLGII	C/G	36.7	WGGBS	Ps135557	A	A	-	-	B	A	A	-	A	A	A	B	A	B	B	A	B	B	B	A	A	-	B	A	A	A	B	B	A	A	-	B	B	A	B	-	B	B	B	A	A	B	B	A	A
PsLGII	C/T	36.8	KASPTM	Ps112781	A	A	A	B	B	A	A	B	A	A	A	B	A	B	B	A	B	B	B	A	A	B	B	A	H	A	-	B	A	A	H	B	B	A	B	A	B	B	B	A	A	B	B	A	A
PsLGII	C/T	36.8	WGGBS	Ps112781	A	A	A	B	B	A	A	B	A	A	A	B	A	B	B	A	B	-	B	A	A	B	B	A	A	A	B	B	A	A	-	B	-	A	B	A	B	B	B	A	A	B	B	-	A
PsLGII	A/T	37.2	KASPTM	Ps160375	A	A	A	B	B	A	A	B	A	A	A	B	A	B	B	A	B	B	B	A	B	B	B	A	H	A	-	B	A	A	-	B	B	A	B	A	B	B	B	A	A	B	B	A	B
PsLGII	A/T	37.2	WGGBS	Ps160375	-	A	A	B	B	A	A	B	A	A	A	B	-	B	B	A	-	B	B	A	B	B	B	A	B	A	B	B	A	A	-	B	-	A	B	A	B	-	-	A	A	B	B	A	-
PsLGII	A/T	38.2	KASPTM	Ps127697	A	A	A	B	B	A	A	B	A	A	A	B	A	B	B	A	B	B	B	A	B	B	B	A	H	A	-	B	A	A	H	B	B	A	B	A	B	B	B	A	A	B	B	A	A
PsLGII	A/T	38.2	WGGBS	Ps127697	A	A	-	B	-	A	A	B	A	A	A	B	-	B	B	A	B	B	B	A	B	B	B	-	-	A	B	B	A	A	A	B	B	A	B	A	B	B	B	A	A	B	B	A	A
PsLGII	A/G	39.1	KASPTM	Ps147586	A	A	A	B	B	A	A	B	A	A	A	B	A	B	B	A	B	B	B	A	B	B	B	A	H	A	-	B	A	A	H	B	B	A	B	-	B	B	B	A	A	B	B	A	A
PsLGII	A/G	39.1	WGGBS	Ps147586	A	A	-	B	-	A	A	B	A	A	A	B	A	B	B	A	-	B	B	A	B	B	-	A	-	A	B	B	A	A	B	-	B	A	B	A	-	B	B	A	A	-	B	A	A
PsLGII	C/T	39.2	KASPTM	Ps117783	A	A	A	B	B	A	A	B	A	A	A	B	A	B	B	A	B	B	B	A	B	B	B	A	H	A	B	B	A	-	H	B	B	A	B	A	B	B	B	A	A	B	B	A	A
PsLGII	C/T	39.2	WGGBS	Ps117783	A	A	A	B	B	A	A	B	A	A	A	-	A	B	B	-	B	B	B	A	-	B	-	A	A	A	B	B	A	A	B	B	B	A	B	-	B	B	B	A	A	B	B	A	A
PsLGII	A/G	39.7	KASPTM	Ps161791	A	A	A	B	B	A	A	B	A	A	A	H	A	B	B	A	B	B	B	A	A	B	B	A	H	A	-	B	B	A	H	B	B	A	B	A	B	B	B	A	A	B	B	A	B
PsLGII	A/G	39.7	WGGBS	Ps161791	A	A	A	B	B	A	A	B	A	A	-	-	A	B	B	A	B	B	-	A	A	B	B	-	-	A	-	B	-	-	B	B	B	A	B	-	B	-	B	A	-	B	B	A	B
PsLGII	A/G	40.1	KASPTM	Ps109329	A	A	A	B	B	A	A	B	A	A	A	B	A	B	B	A	B	B	B	A	B	B	B	A	H	A	-	B	H	A	H	B	B	A	B	A	B	B	B	A	A	B	B	A	B
PsLGII	A/G	40.1	WGGBS	Ps109329	A	A	A	-	B	A	A	B	-	A	A	B	A	B	B	A	B	B	B	A	B	B	B	A	-	A	B	B	-	A	A	B	B	A	B	A	B	B	B	A	A	B	B	A	B
PsLGII	C/T	40.6	KASPTM	Ps138969	A	A	A	B	B	A	A	A	A	A	A	B	A	B	B	A	B	B	B	A	B	B	B	A	H	A	-	B	A	A	H	B	B	A	B	A	B	B	B	A	A	B	B	A	B
PsLGII	C/T	40.6	WGGBS	Ps138969	A	A	A	B	B	A	A	A	A	A	A	-	A	B	-	A	B	B	B	A	B	-	B	A	B	A	B	-	A	-	B	B	B	A	B	A	B	B	B	A	A	B	B	-	B
PsLGII	A/G	40.8	KASPTM	Ps137315	A	A	A	B	B	A	A	A	A	A	A	B	A	B	B	A	B	B	B	B	B	B	B	A	H	A	-	B	A	A	H	B	B	A	B	A	B	B	B	A	A	B	B	A	B
PsLGII	A/G	40.8	WGGBS	Ps137315	A	A	A	-	B	A	A	-	A	A	A	B	A	B	B	A	B	B	B	B	B	B	B	A	B	A	B	B	-	A	B	B	B	A	B	A	B	B	-	-	-	B	B	A	B
PsLGII	A/C	40.9	KASPTM	Ps132306	A	A	A	B	B	A	A	A	A	A	A	B	A	B	B	A	B	B	B	B	B	-	B	A	A	A	-	B	A	A	H	B	B	A	B	A	B	B	B	A	A	B	B	A	B
PsLGII	A/C	40.9	WGGBS	Ps132306	A	A	A	B	B	A	A	A	A	A	A	B	A	-	B	A	B	B	B	-	-	B	B	A	A	A	-	B	A	A	A	B	-	-	B	A	B	B	B	A	A	B	B	A	B
PsLGII	A/G	41	KASPTM	Ps115304	A	A	A	B	B	A	A	A	A	A	A	B	A	B	B	A	B	B	B	B	B	B	B	A	H	A	-	B	A	A	H	B	B	A	B	A	B	B	B	A	A	B	B	A	B
PsLGII	A/G	41	WGGBS	Ps115304	A	A	A	B	B	-	A	A	A	A	A	B	A	B	B	A	B	B	B	B	B	B	-	A	B	A	B	B	A	A	-	B	B	A	B	A	B	B	B	-	-	B	B	A	B
PsLGII	C/T	41.1	KASPTM	Ps103978	A	A	A	B	B	A	A	A	-	A	A	B	A	B	B	A	B	B	B	B	B	B	B	A	-	A	-	B	A	A	H	B	B	A	B	A	B	B	B	A	A	B	B	A	B
PsLGII	C/T	41.1	WGGBS	Ps103978	A	A	A	B	B	A	A	A	A	A	A	B	A	B	B	A	B	B	-	B	B	B	B	A	A	A	B	B	A	A	A	B	B	A	B	-	B	B	B	A	A	B	B	A	B
PsLGII	A/G	41.5	KASPTM	Ps155263	A	A	A	B	B	A	A	A	-	A	A	B	A	B	B	A	B	B	B	B	B	B	B	A	H	A	B	B	A	A	H	B	B	A	-	A	B	B	B	A	A	B	B	A	B
PsLGII	A/G	41.5	WGGBS	Ps155263	A	A	A	B	B	A	A	A	A	A	A	B	A	B	B	-	B	B	B	B	-	B	B	-	-	A	B	B	A	-	-	B	B	A	B	A	B	B	B	-	-	B	B	A	-
PsLGII	A/G	41.8	KASPTM	Ps103820	A	A	A	B	B	A	A	A	-	A	A	B	-	B	B	A	B	B	B	B	B	B	B	A	-	A	B	B	A	A	H	B	B	A	-	A	B	A	B	A	A	A	B	A	B
PsLGII	A/G	41.8	WGGBS	Ps103820	A	A	A	B	B	A	A	A	A	A	A	B	A	B	B	A	B	B	B	B	B	B	B	-	A	A	B	B	A	A	B	B	B	A	B	A	B	A	B	A	A	-	B	A	B
PsLGII	T/G	43	KASPTM	Ps104712	A	A	A	B	B	A	-	A	-	A	A	B	A	B	B	A	B	B	B	B	B	B	B	A	A	A	-	B	A	A	H	B	B	A	-	A	B	A	B	A	A	A	B	A	B
PsLGII	T/G	43	WGGBS	Ps104712	A	A	A	B	-	A	A	A	A	A	A	B	A	B	B	A	B	B	B	-	B	B	B	A	A	A	B	B	A	A	B	B	B	A	B	-	B	A	B	A	A	A	B	A	B
PsLGII	C/T	44.6	KASPTM	Ps130351	A	A	A	B	B	A	A	A	-	A	A	B	A	B	B	A	B	B	B	B	B	B	B	A	-	A	-	B	A	A	H	B	B	A	-	A	B	A	B	A	A	A	B	A	B
PsLGII	C/T	44.6	WGGBS	Ps130351	A	A	A	B	B	A	A	A	A	A	-	B	A	-	B	A	B	-	-	B	B	B	B	A	A	A	B	B	A	A	-	B	B	A	B	-	B	A	B	A	A	A	B	A	B
PsLGII	C/T	45.6	KASPTM	Ps106404	A	A	A	B	B	A	A	A	-	A	A	B	A	B	B	A	B	B	B	B	B	B	B	A	B	A	B	B	H	A	A	B	B	A	B	A	B	A	B	A	A	A	B	A	B
PsLGII	C/T	45.6	WGGBS	Ps106404	A	A	A	B	B	A	A	A	A	A	A	B	A	B	B	A	B	B	B	B	B	B	B	A	B	A	-	B	-	A	A	B	B	A	B	A	B	A	B	-	A	A	B	A	B
PsLGII	A/G	45.8	KASPTM	Ps114617	A	A	A	B	B	A	A	A	-	A	A	B	A	B	B	A	B	B	B	B	B	B	B	A	B	A	-	B	H	A	A	B	B	A	-	A	B	A	B	A	A	A	B	A	B
PsLGII	A/G	45.8	WGGBS	Ps114617	A	A	A	B	B	A	A	A	A	A	A	B	-	B	B	A	B	B	B	B	B	-	B	B	B	A	-	B	B	A	A	B	B	-	B	A	B	-	B	A	A	A	B	A	B
PsLGII	T/G	45.9	KASPTM	Ps150561	A	A	A	B	B	A	A	A	-	A	A	B	A	B	B	A	B	B	B	B	B	B	B	A	B	A	-	B	H	A	A	B	B	A	-	A	B	A	B	A	A	A	B	A	B
PsLGII	T/G	45.9	WGGBS	Ps150561	A	A	A	-	B	B	A	A	A	A	A	-	-	B	-	A	B	B	B	B	B	B	B	A	B	-	B	B	B	A	A	B	B	A	B	A	B	-	B	-	-	A	B	A	B
PsLGII	A/G	46.1	KASPTM	Ps110186	A	A	A	B	B	A	A	A	-	A	A	B	A	B	-	A	B	B	B	B	B	B	B	A	B	A	-	B	H	A	A	B	B	A	-	A	B	A	B	B	B	A	B	A	B
PsLGII	A/G	46.1	WGGBS	Ps110186	A	A	A	B	B	A	A	A	A	A	A	B	A	B	B	-	B	B	B	B	B	B	B	A	B	A	B	B	B	-	A	B	B	-	B	A	B	-	B	B	B	A	B	A	B
PsLGII	A/C	46.6	KASPTM	Ps103268	A	A	A	B	B	A	A	A	-	A	A	B	A	B	B	A	B	B	B	B	B	B	B	A	B	A	B	B	H	A	A	B	B	A	-	A	B	A	B	B	B	A	B	A	B
PsLGII	A/C	46.6	WGGBS	Ps103268	A	A	A	B	B	A	A	A	A	A	A	B	A	B	B	A	B	B	B	-	B	B	B	A	B	A	B	B	A	-	A	B	B	A	B	A	B	A	B	B	B	A	B	A	B
PsLGII	C/T	47.3	KASPTM	Ps131694	A	A	A	B	B	A	A	A	-	A	A	B	A	B	B	A	B	B	B	B	B	B	B	A	B	A	B	B	H	A	A	B	B	A	B	A	B	A	B	B	B	B	B	A	B
PsLGII	C/T	47.3	WGGBS	Ps131694	A	A	A	-	B	-	A	A	A	A	A	B	A	B	B	A	B	B	B	B	B	B	B	A	B	A	B	B	A	A	A	-	B	A	B	A	-	A	-	B	B	B	B	A	-
PsLGII	A/G	48	KASPTM	Ps151848	A	A	A	B	B	A	A	A	-	A	A	B	A	B	B	A	B	B	B	B	B	B	B	A	B	A	-	B	H	A	A	B	B	A	B	A	B	A	B	B	B	B	B	A	B
PsLGII	A/G	48	WGGBS	Ps151848	A	A	-	B	B	A	-	A	A	A	A	B	A	B	B	A	B	B	-	-	B	B	B	A	B	A	B	B	-	A	-	B	B	A	B	-	B	A	B	B	B	B	-	A	B
PsLGII	C/T	48.7	KASPTM	Ps135812	A	A	A	B	B	A	A	A	-	A	A	B	A	B	B	B	B	B	B	B	B	B	B	A	B	A	-	B	H	A	A	B	B	A	B	A	B	A	B	B	B	B	B	A	B
PsLGII	C/T	48.7	WGGBS	Ps135812	A	A	A	B	B	A	-	A	A	A	-	B	A	-	B	B	B	B	B	B	B	-	B	-	B	A	B	B	B	A	A	B	B	-	B	A	B	A	-	B	B	B	B	A	B
PsLGII	A/C	48.9	KASPTM	Ps129908	A	A	A	B	B	A	A	A	-	A	A	B	A	B	B	B	B	B	B	B	B	B	B	A	B	A	H	B	H	A	A	B	B	A	-	A	B	A	B	B	B	B	B	A	B
PsLGII	A/C	48.9	WGGBS	Ps129908	-	A	A	B	B	B	A	A	A	-	A	B	A	B	B	B	B	B	-	B	B	B	B	A	B	A	B	B	-	A	A	B	-	A	B	-	B	A	B	B	B	B	B	A	B
PsLGII	A/G	49.1	KASPTM	Ps110001	A	A	A	B	B	A	A	A	-	A	A	B	A	B	B	B	B	B	B	B	B	B	B	A	B	A	-	B	H	A	A	B	B	A	-	A	B	A	B	B	B	B	B	A	B
PsLGII	A/G	49.1	WGGBS	Ps110001	A	-	A	B	B	-	A	A	A	A	A	B	A	B	B	B	B	B	B	B	B	B	B	A	B	A	B	B	A	A	-	B	B	A	B	A	B	A	B	B	-	B	B	A	B
PsLGII	A/C	49.4	KASPTM	Ps136983	A	A	A	B	B	A	A	A	-	A	A	B	A	B	B	B	B	B	B	B	B	B	B	A	B	A	-	B	H	A	A	B	B	A	B	A	B	A	B	B	B	B	B	B	B
PsLGII	A/C	49.4	WGGBS	Ps136983	A	A	A	B	B	-	A	A	A	-	A	-	A	-	B	B	B	B	-	B	B	B	B	A	B	A	B	B	-	A	A	B	-	A	B	A	B	A	B	B	B	B	B	B	B
PsLGII	A/G	50	KASPTM	Ps163697	A	A	A	B	B	A	A	A	-	A	A	B	A	B	B	B	B	B	B	B	B	B	B	A	B	A	-	B	H	A	A	B	B	A	B	A	B	A	B	B	B	B	B	B	B
PsLGII	A/G	50	WGGBS	Ps163697	A	A	A	B	B	-	A	-	A	A	-	B	A	-	B	-	-	B	-	B	B	B	B	A	B	A	B	B	-	A	-	B	B	A	B	A	B	A	-	B	-	B	-	B	B
PsLGII	A/C	50.3	KASPTM	Ps159234	A	A	A	B	B	A	A	A	-	A	A	B	A	-	B	B	B	B	B	B	B	B	B	A	B	A	B	B	H	A	A	B	B	A	-	A	B	A	B	B	B	B	B	A	B
PsLGII	A/C	50.3	WGGBS	Ps159234	A	-	A	B	-	B	A	A	A	A	A	B	A	B	B	B	B	B	B	-	B	-	B	-	B	A	B	B	B	A	A	B	B	-	B	A	B	A	B	B	-	B	-	A	B
PsLGII	A/G	50.6	KASPTM	Ps129933	A	A	A	B	A	A	A	A	-	A	A	B	A	B	B	B	B	B	B	B	B	B	B	A	B	A	-	B	H	A	A	B	B	A	-	A	B	A	B	B	B	B	B	B	B
PsLGII	A/G	50.6	WGGBS	Ps129933	A	A	A	B	A	-	A	A	A	A	A	B	A	B	-	B	B	B	-	B	B	B	B	A	B	A	B	B	B	A	A	B	B	A	B	-	B	A	B	B	B	-	B	B	-
PsLGII	A/G	51.2	KASPTM	Ps140802	A	A	A	B	A	A	A	A	-	A	A	B	A	B	B	B	B	B	B	B	B	B	B	A	B	A	B	B	H	A	A	B	B	B	-	A	B	A	B	B	B	B	B	B	B
PsLGII	A/G	51.2	WGGBS	Ps140802	A	-	A	B	A	-	A	A	A	-	A	B	A	B	B	B	B	B	B	B	-	B	B	A	-	A	B	B	B	A	A	B	B	B	B	-	B	A	B	B	B	B	B	-	B
PsLGII	A/C	51.8	KASPTM	Ps160698	A	A	A	B	A	A	A	A	-	A	A	B	A	B	B	B	B	B	B	B	B	B	B	A	B	A	-	B	H	A	A	B	B	B	-	A	B	A	B	B	B	B	B	B	B
PsLGII	A/C	51.8	WGGBS	Ps160698	A	A	A	B	A	-	-	A	A	A	-	B	A	B	B	-	B	-	B	B	B	B	B	A	-	A	B	B	-	-	A	B	B	-	B	A	B	A	-	B	B	B	-	B	B
PsLGII	A/G	52.4	KASPTM	Ps122708	A	A	A	B	A	A	A	A	-	A	A	B	A	B	B	B	B	B	-	B	B	B	B	A	B	A	-	B	H	A	A	B	B	B	B	B	B	A	B	B	B	B	B	B	B
PsLGII	A/G	52.4	WGGBS	Ps122708	A	A	A	B	A	A	A	A	A	A	A	B	A	B	B	B	B	B	B	B	B	B	B	A	B	A	B	B	B	-	A	-	B	B	B	B	B	-	-	-	B	B	B	B	B
PsLGII	A/G	53	KASPTM	Ps100098	A	A	A	B	A	A	A	A	-	A	A	B	A	B	B	B	B	B	B	B	B	B	B	A	-	A	B	B	H	A	A	B	B	B	-	B	B	A	B	B	B	B	B	B	B
PsLGII	A/G	53	WGGBS	Ps100098	A	A	A	B	A	A	A	A	A	A	A	B	A	B	B	B	B	B	B	B	B	B	B	A	A	A	B	B	B	A	A	B	B	B	B	B	B	A	B	B	B	B	B	B	B
PsLGII	C/T	53.7	KASPTM	Ps107181	A	A	A	B	A	A	A	A	H	A	A	B	A	B	B	B	B	B	B	B	B	B	B	A	A	A	-	B	H	A	A	B	B	B	B	B	B	A	B	B	B	B	B	B	B
PsLGII	C/T	53.7	WGGBS	Ps107181	A	A	-	B	A	B	A	A	A	A	A	B	A	B	B	B	B	-	B	B	B	B	B	A	A	A	B	-	A	A	A	B	B	-	B	B	B	A	B	B	B	B	B	B	B
PsLGII	A/G	53.8	KASPTM	Ps136713	A	A	A	B	A	A	A	A	A	A	A	B	A	B	B	B	B	B	B	B	B	B	B	A	-	A	-	B	-	A	A	B	B	B	B	B	B	A	B	B	B	B	B	B	B
PsLGII	A/G	53.8	WGGBS	Ps136713	A	-	A	B	A	B	A	A	A	-	-	B	A	-	B	B	B	B	-	B	B	B	B	A	A	A	B	B	B	A	A	B	B	-	B	B	B	A	B	B	B	-	B	B	B
PsLGII	C/T	54.6	KASPTM	Ps146264	A	A	A	B	A	A	A	A	A	A	A	B	A	B	B	B	B	B	B	B	B	B	B	A	-	A	B	B	H	A	A	B	B	B	B	B	B	A	B	B	B	B	B	B	B
PsLGII	C/T	54.6	WGGBS	Ps146264	A	-	A	B	A	A	A	A	-	A	A	B	A	B	B	B	B	B	-	B	B	B	B	-	A	-	B	B	B	A	A	B	-	B	B	-	B	A	B	B	B	B	-	B	B
PsLGII	A/G	55.1	KASPTM	Ps139801	A	A	A	B	A	A	A	A	A	A	A	B	A	B	B	B	B	B	B	B	B	B	B	A	A	A	-	B	H	A	B	B	B	B	B	B	B	A	B	B	B	B	B	B	H
PsLGII	A/G	55.1	WGGBS	Ps139801	A	-	A	B	A	-	A	A	A	A	A	B	-	B	B	B	B	B	B	B	-	B	B	A	-	A	B	B	A	A	B	B	B	-	B	B	B	A	B	B	-	B	B	B	B
PsLGII	C/T	55.2	KASPTM	Ps134681	A	A	A	B	A	A	A	A	A	A	A	B	A	B	B	B	B	B	B	B	B	B	B	A	A	A	-	B	-	A	B	B	B	B	B	B	B	A	B	B	B	B	B	B	H
PsLGII	C/T	55.2	WGGBS	Ps134681	A	A	A	B	A	A	A	A	A	-	A	B	A	B	B	B	B	B	B	B	-	B	-	A	A	-	B	B	A	A	B	B	B	B	B	B	B	A	B	-	B	B	B	B	B
PsLGII	C/G	55.5	KASPTM	Ps105455	A	A	A	B	A	A	A	A	A	A	A	B	A	B	B	B	B	B	B	B	B	-	B	A	A	A	-	B	H	A	B	B	B	B	B	B	B	A	B	B	B	B	B	B	B
PsLGII	C/G	55.5	WGGBS	Ps105455	A	A	-	B	A	-	A	-	A	A	A	B	A	B	B	B	B	B	B	B	B	B	B	A	A	A	B	B	B	A	B	B	B	B	B	B	B	A	B	B	B	B	B	B	B
PsLGII	A/C	55.7	KASPTM	Ps134716	A	A	A	B	A	A	A	A	A	A	A	B	A	B	B	B	B	B	B	B	B	B	B	A	-	A	-	B	H	A	B	B	B	B	B	B	B	A	B	B	B	B	B	B	-
PsLGII	A/C	55.7	WGGBS	Ps134716	A	A	A	B	A	B	A	A	A	-	A	B	A	B	B	B	B	B	B	B	B	B	B	A	A	A	-	B	B	A	B	B	B	B	B	B	B	A	B	-	B	B	-	-	-
PsLGII	A/T	56.2	KASPTM	Ps105680	A	A	A	B	A	A	A	A	A	A	A	B	A	B	B	B	B	B	B	B	B	B	B	A	-	A	-	B	H	A	B	B	B	B	B	B	B	A	B	B	B	B	B	-	-
PsLGII	A/T	56.2	WGGBS	Ps105680	A	A	A	B	A	-	A	A	A	A	A	B	A	B	B	B	B	B	B	B	B	B	B	A	A	A	B	B	-	A	B	B	B	B	B	B	B	A	B	B	B	B	B	B	-
PsLGII	A/C	56.8	KASPTM	Ps132446	A	A	A	B	A	A	A	A	A	A	A	B	A	B	B	B	B	B	B	B	B	B	B	A	-	A	B	B	-	A	B	B	B	B	B	B	B	A	B	B	B	B	B	B	-
PsLGII	A/C	56.8	WGGBS	Ps132446	A	A	-	B	A	A	A	A	A	A	-	B	A	B	B	B	B	B	B	B	B	B	-	A	A	A	B	-	A	A	B	B	B	B	B	B	B	A	B	-	B	B	B	B	-
PsLGII	C/T	57.2	KASPTM	Ps128837	A	A	A	B	A	A	A	A	A	A	A	B	A	B	B	B	B	B	B	B	B	B	B	A	-	A	B	B	H	A	B	B	B	B	B	B	B	A	B	B	B	B	B	B	-
PsLGII	C/T	57.2	WGGBS	Ps128837	A	A	A	B	-	A	-	A	A	A	A	B	A	B	B	B	B	B	B	B	B	B	B	A	A	A	B	B	A	A	B	-	B	-	-	B	B	A	B	B	B	B	B	B	-
PsLGII	C/T	57.3	KASPTM	Ps146052	A	A	A	B	A	A	A	A	A	A	A	B	A	B	B	B	B	B	B	B	B	B	B	A	B	A	-	B	H	A	A	B	B	A	B	A	B	A	B	B	B	B	B	B	B
PsLGII	C/T	57.3	WGGBS	Ps146052	A	A	A	B	A	A	A	A	A	A	A	B	A	B	-	B	B	-	B	B	B	B	B	A	-	A	B	B	A	A	A	B	-	A	B	-	B	-	B	B	B	B	B	B	-
PsLGII	C/T	57.5	KASPTM	Ps109799	A	A	A	B	A	A	A	A	A	A	A	B	A	B	B	B	B	B	B	B	B	B	B	A	-	A	-	B	H	A	B	B	B	B	B	B	B	A	B	B	B	A	B	B	H
PsLGII	C/T	57.5	WGGBS	Ps109799	A	A	A	B	A	A	A	A	A	A	A	B	A	B	B	B	B	B	B	B	B	B	B	A	A	-	B	-	A	A	-	B	B	B	B	B	B	A	B	B	B	A	B	B	-
PsLGII	A/G	58.1	KASPTM	Ps147630	A	A	A	B	A	A	A	A	A	A	A	B	A	B	B	B	B	B	B	B	B	B	B	A	-	A	B	B	H	A	B	B	B	A	B	B	B	A	B	B	B	A	B	B	-
PsLGII	A/G	58.1	WGGBS	Ps147630	-	A	-	-	A	-	-	A	A	A	A	B	A	B	B	B	B	B	B	-	B	B	B	-	A	A	B	B	A	A	B	B	B	A	B	B	B	A	B	B	B	A	B	B	A
PsLGII	A/G	58.9	KASPTM	Ps121467	A	A	A	B	A	A	A	A	A	A	A	B	A	B	B	B	B	B	B	B	B	B	B	A	-	A	-	B	H	A	B	B	B	A	B	B	B	A	B	B	B	A	B	B	-
PsLGII	A/G	58.9	WGGBS	Ps121467	A	A	A	B	A	A	A	A	A	A	A	B	A	-	B	-	B	B	-	B	B	B	B	A	A	A	B	B	B	A	B	-	B	A	B	B	B	-	B	B	B	A	B	B	B
PsLGII	C/T	59.1	KASPTM	Ps118030	A	A	B	B	A	A	A	A	A	A	A	B	A	B	B	B	B	B	B	B	B	B	B	A	-	A	-	B	-	A	B	B	B	A	B	B	H	A	B	B	B	A	B	B	-
PsLGII	C/T	59.1	WGGBS	Ps118030	A	A	B	B	A	-	A	A	A	A	A	B	A	B	B	B	B	B	B	B	B	B	B	A	-	-	B	B	B	A	B	B	B	-	B	B	A	A	B	B	B	A	B	B	A
PsLGII	C/T	59.3	KASPTM	Ps155115	A	A	A	B	A	A	A	A	A	A	A	B	A	B	B	B	B	B	B	B	B	B	B	A	-	A	-	B	H	A	B	B	B	A	B	B	B	A	B	B	B	A	B	B	-
PsLGII	C/T	59.3	WGGBS	Ps155115	A	A	A	B	A	-	A	A	A	A	A	B	-	B	-	B	-	-	B	B	B	B	-	A	-	A	B	B	-	A	B	B	B	A	B	B	B	A	-	B	B	A	B	B	B
PsLGII	A/G	59.4	KASPTM	Ps151094	A	A	B	B	A	A	A	A	A	A	A	B	A	B	B	B	B	B	B	B	B	B	B	A	-	A	B	B	-	A	B	B	B	A	B	B	H	A	-	B	-	A	B	B	-
PsLGII	A/G	59.4	WGGBS	Ps151094	A	A	B	B	A	A	A	A	A	-	A	B	A	B	-	B	-	B	B	B	B	B	B	A	-	-	-	B	-	A	B	B	B	A	B	B	A	A	B	B	B	A	B	-	A
PsLGII	A/G	59.6	KASPTM	Ps112334	A	A	B	B	A	A	A	A	A	A	A	B	A	B	B	B	B	B	B	B	B	B	B	A	-	A	B	B	H	A	B	B	B	A	B	B	H	A	B	B	B	A	B	B	-
PsLGII	A/G	59.6	WGGBS	Ps112334	A	A	B	B	A	B	-	A	A	A	A	B	A	B	B	B	B	B	B	B	B	B	B	A	A	A	-	B	B	A	B	B	B	A	-	B	-	A	B	B	B	A	B	B	B
PsLGII	A/G	59.7	KASPTM	Ps105752	A	A	B	B	A	A	A	A	A	A	A	B	A	B	B	B	B	B	B	B	B	B	B	A	-	A	-	B	H	A	B	B	B	A	B	B	H	A	B	B	B	A	B	B	-
PsLGII	A/G	59.7	WGGBS	Ps105752	A	A	B	B	A	A	A	-	A	A	A	B	A	B	B	B	B	B	B	B	B	-	B	A	A	A	B	B	B	A	B	B	B	A	B	B	A	A	B	-	B	A	B	B	B
PsLGII	C/T	59.8	KASPTM	Ps138782	A	A	B	B	A	A	A	A	A	A	A	B	A	B	B	B	B	B	B	B	B	B	B	A	A	A	-	B	-	A	B	B	B	A	B	B	-	A	B	B	B	A	B	B	-
PsLGII	C/T	59.8	WGGBS	Ps138782	A	A	B	B	A	A	A	A	A	A	A	B	A	B	B	B	B	B	B	B	B	B	B	A	A	A	-	B	-	A	B	-	B	A	-	-	A	A	B	B	B	A	B	B	-
PsLGII	C/T	60	KASPTM	Ps105237	A	A	B	B	A	A	A	A	A	A	A	B	A	B	B	B	B	B	B	B	B	B	B	A	A	A	B	B	H	A	B	B	B	A	B	B	-	A	H	B	B	A	B	B	-
PsLGII	C/T	60	WGGBS	Ps105237	A	A	B	B	A	A	A	A	A	A	A	B	A	B	B	B	-	B	B	B	B	-	B	A	-	A	B	B	A	A	B	B	B	A	B	B	A	A	B	B	B	A	B	B	B
PsLGII	A/T	60.6	KASPTM	Ps136512	A	A	B	B	A	A	A	A	A	A	A	B	A	B	B	B	B	B	B	B	B	B	B	A	-	A	-	B	H	A	B	B	B	A	B	B	B	A	B	B	B	A	B	B	B
PsLGII	A/T	60.6	WGGBS	Ps136512	A	A	B	B	A	-	A	A	A	A	A	-	A	B	B	B	B	B	B	B	B	B	B	A	-	A	B	B	-	A	B	B	B	A	B	B	B	-	-	-	B	A	B	B	B
PsLGIII	T/G	13	KASPTM	Ps116638	B	A	B	A	B	A	B	A	A	A	A	A	A	A	B	B	A	B	A	B	B	A	A	A	-	B	B	B	B	B	B	A	A	B	A	B	B	B	B	A	A	B	A	B	B
PsLGIII	T/G	13	WGGBS	Ps116638	B	A	B	A	B	A	B	A	A	A	A	-	A	A	B	B	-	B	A	B	B	A	A	A	B	-	B	B	B	-	B	A	A	B	A	B	-	B	B	A	A	B	A	B	B
PsLGIII	A/G	15.2	KASPTM	Ps140052	B	A	B	A	B	A	B	A	A	A	A	H	A	A	H	B	A	A	-	B	B	A	A	B	-	B	B	B	B	B	B	A	A	B	A	B	B	B	B	A	A	B	A	B	B
PsLGIII	A/G	15.2	WGGBS	Ps140052	B	A	B	A	B	-	B	A	A	A	-	A	A	A	B	B	A	-	-	B	B	A	A	B	B	B	B	B	B	B	B	A	A	B	A	B	B	B	B	A	-	B	-	-	B
PsLGIII	A/G	15.3	KASPTM	Ps108543	B	A	B	A	B	A	B	A	A	A	A	B	A	A	B	B	A	B	A	B	B	A	A	A	-	B	B	B	B	B	B	A	A	B	A	B	B	B	B	A	A	B	A	B	B
PsLGIII	A/G	15.3	WGGBS	Ps108543	B	A	B	A	B	A	B	A	A	A	A	B	A	-	B	B	A	B	A	B	B	A	A	A	B	-	B	B	B	B	B	A	A	-	A	B	B	B	B	-	A	B	A	B	B
PsLGIII	A/C	15.4	KASPTM	Ps107355	B	A	B	A	B	A	B	A	A	A	A	B	A	A	B	B	A	B	A	B	B	A	A	A	-	B	B	B	B	B	B	A	A	B	A	B	B	B	B	A	A	B	A	B	B
PsLGIII	A/C	15.4	WGGBS	Ps107355	B	A	B	A	B	-	B	A	A	A	A	B	A	A	B	B	A	B	A	-	B	A	A	A	B	B	B	B	B	B	B	A	A	-	A	B	B	B	B	A	-	B	A	B	B
PsLGIII	C/T	17.2	KASPTM	Ps130097	B	A	B	A	B	A	B	A	A	A	A	A	A	A	B	B	A	B	A	B	B	A	A	A	B	B	B	B	B	B	B	A	A	B	A	B	B	B	B	A	A	B	A	B	B
PsLGIII	C/T	17.2	WGGBS	Ps130097	-	A	B	A	B	A	B	A	A	A	A	-	A	A	B	B	A	B	A	B	B	A	A	-	B	B	-	B	B	B	B	A	A	B	A	B	B	B	B	-	A	-	A	B	B
PsLGIII	C/T	19.1	KASPTM	Ps120930	B	A	B	A	B	A	B	A	A	A	A	B	A	A	-	B	A	A	A	B	B	A	A	B	-	B	B	B	B	B	B	A	A	B	A	B	B	B	B	A	A	B	A	B	B
PsLGIII	C/T	19.1	WGGBS	Ps120930	B	A	B	A	B	A	B	A	A	A	A	B	A	A	B	B	A	-	A	B	B	A	A	B	B	B	-	B	B	B	B	-	A	-	A	B	B	B	A	A	A	B	-	B	B
PsLGIII	A/G	19.8	KASPTM	Ps124189	B	A	B	A	B	A	B	A	A	A	A	B	A	A	H	B	A	A	A	B	B	A	A	B	B	B	B	B	B	B	B	A	A	B	A	B	B	B	B	A	A	B	A	B	B
PsLGIII	A/G	19.8	WGGBS	Ps124189	B	A	B	A	B	B	B	A	A	A	A	B	-	A	-	B	-	A	A	B	B	A	A	-	B	B	-	B	B	B	B	A	A	B	A	B	B	B	B	A	A	B	A	B	B
PsLGIII	A/G	20.2	KASPTM	Ps144410	B	A	B	A	B	A	B	A	A	A	A	-	A	A	-	B	A	-	-	B	B	A	A	B	-	B	B	B	B	B	B	A	A	B	A	B	B	B	B	A	A	B	A	B	B
PsLGIII	A/G	20.2	WGGBS	Ps144410	B	A	B	A	B	B	B	A	A	A	A	-	A	A	A	B	A	A	-	B	B	A	A	B	B	-	B	B	B	B	B	A	A	-	A	B	-	-	B	A	A	-	A	B	B
PsLGIII	T/G	21.1	KASPTM	Ps106663	B	A	B	A	B	A	B	A	A	A	A	B	A	A	H	B	A	A	A	B	B	A	A	B	-	B	B	B	B	B	B	A	A	B	A	B	B	B	B	A	A	B	A	B	B
PsLGIII	T/G	21.1	WGGBS	Ps106663	B	A	B	A	B	-	B	A	-	A	A	B	A	A	A	-	A	A	A	B	B	A	A	B	B	B	B	B	B	B	B	A	A	B	A	B	B	B	B	A	A	B	A	B	B
PsLGIII	A/C	21.8	KASPTM	Ps112294	B	A	A	A	B	A	B	A	A	A	A	H	A	A	A	B	A	A	-	B	B	A	A	B	-	B	B	B	B	B	B	A	A	B	A	B	B	B	B	A	A	B	A	B	B
PsLGIII	A/C	21.8	WGGBS	Ps112294	B	A	A	-	B	-	B	A	A	A	A	A	A	A	A	B	A	A	-	B	B	A	A	B	B	B	-	B	B	B	B	A	A	B	A	B	B	B	B	A	A	B	A	B	B
PsLGIII	C/T	21.9	KASPTM	Ps116992	B	A	A	A	B	A	B	A	A	A	A	H	A	A	A	B	A	A	-	B	B	A	A	B	-	B	B	B	B	B	B	A	A	B	A	B	B	B	B	A	A	B	A	B	B
PsLGIII	C/T	21.9	WGGBS	Ps116992	B	A	A	A	B	B	B	A	A	A	A	A	A	A	-	-	A	A	-	B	B	A	A	B	B	B	B	-	B	B	B	-	A	B	A	B	B	B	B	A	A	B	A	B	B
PsLGIII	C/G	22.1	KASPTM	Ps142943	B	A	A	A	B	A	B	A	A	A	A	H	A	A	H	B	A	A	-	B	B	A	A	B	-	B	B	B	B	B	B	A	A	B	A	B	B	B	B	A	A	B	A	B	B
PsLGIII	C/G	22.1	WGGBS	Ps142943	B	A	A	A	B	-	B	A	A	A	-	-	A	A	-	B	A	A	-	B	-	A	A	B	B	B	B	B	B	B	B	A	A	B	A	-	B	B	B	A	A	B	A	B	B
PsLGIII	C/T	22.2	KASPTM	Ps118768	B	A	A	A	B	A	B	A	A	A	A	H	A	A	H	B	A	A	-	B	B	A	A	B	-	B	B	B	B	B	B	A	A	B	A	B	B	B	B	A	A	B	A	B	B
PsLGIII	C/T	22.2	WGGBS	Ps118768	B	A	A	A	B	A	B	A	-	A	A	B	A	A	-	B	A	A	B	B	B	A	A	B	B	B	B	B	B	B	B	A	-	-	A	B	B	B	B	A	-	B	A	B	B
PsLGIII	C/T	22.4	KASPTM	Ps111307	B	A	A	A	B	A	B	A	A	A	A	H	A	A	-	B	A	A	-	B	B	-	A	B	-	B	B	B	B	B	B	A	A	B	A	B	A	B	B	A	A	B	A	B	B
PsLGIII	C/T	22.4	WGGBS	Ps111307	B	A	A	A	B	B	B	A	A	A	A	-	A	A	A	B	A	A	A	B	B	A	A	B	B	-	B	B	B	B	B	A	A	B	-	B	A	B	-	A	A	B	A	B	B
PsLGIII	C/G	22.5	KASPTM	Ps128263	B	A	A	A	B	A	B	A	A	A	A	H	-	A	A	B	A	A	H	B	B	A	A	B	-	B	B	B	B	B	B	A	A	B	A	B	A	-	B	A	A	B	A	B	B
PsLGIII	C/G	22.5	WGGBS	Ps128263	B	A	A	A	B	-	B	A	A	A	A	-	A	-	A	B	A	-	A	B	B	-	A	B	B	B	B	B	B	B	B	A	A	B	A	B	A	B	B	A	-	B	A	B	B
PsLGIII	A/C	22.6	KASPTM	Ps149650	B	A	A	A	B	A	B	A	A	A	A	H	A	A	A	B	A	A	-	B	B	A	A	B	-	B	B	B	B	B	B	A	A	B	A	B	A	B	B	A	A	B	A	B	B
PsLGIII	A/C	22.6	WGGBS	Ps149650	B	A	A	A	B	A	B	A	-	A	A	-	A	A	-	B	A	A	A	B	B	A	A	B	B	B	B	B	B	B	-	A	-	B	-	B	A	-	B	A	A	B	A	B	B
PsLGIII	A/G	23.2	KASPTM	Ps163651	B	A	A	A	B	A	B	A	A	A	A	-	A	A	A	B	A	A	-	B	B	A	A	B	-	B	B	A	B	B	B	A	A	B	A	B	A	B	B	A	A	B	A	B	B
PsLGIII	A/G	23.2	WGGBS	Ps163651	B	A	-	A	B	A	B	A	A	A	A	B	A	A	A	-	A	A	-	-	B	A	A	-	B	B	-	-	B	B	-	A	-	B	-	-	A	B	B	A	A	B	A	-	B
PsLGIII	C/T	23.7	KASPTM	Ps138779	B	A	A	A	B	A	B	A	A	A	A	-	A	A	A	B	A	A	-	B	B	A	A	B	-	B	B	B	B	B	B	A	A	B	A	B	A	B	B	A	A	B	A	B	B
PsLGIII	C/T	23.7	WGGBS	Ps138779	B	A	A	A	B	B	-	A	A	A	A	-	A	-	A	B	A	A	-	B	B	A	A	B	B	B	B	B	B	B	B	A	A	B	A	-	A	-	B	A	-	B	A	B	B
PsLGIII	A/C	23.8	KASPTM	Ps112146	B	A	A	A	B	A	B	A	A	A	A	H	A	A	-	B	A	A	H	B	B	A	A	B	-	B	B	A	B	B	B	A	A	B	A	B	A	B	B	A	A	B	A	B	B
PsLGIII	A/C	23.8	WGGBS	Ps112146	B	A	A	A	B	A	B	A	A	A	A	-	A	A	B	B	A	A	-	B	B	A	A	B	B	B	B	A	B	B	B	A	A	-	A	B	A	B	B	A	A	-	A	B	B
PsLGIII	C/T	24	KASPTM	Ps143634	B	A	A	A	B	A	B	A	A	A	A	-	A	A	A	B	A	A	-	B	B	A	A	B	-	B	B	A	B	B	B	A	A	B	A	B	A	B	B	A	A	B	A	B	B
PsLGIII	C/T	24	WGGBS	Ps143634	B	A	A	A	-	A	B	A	A	-	A	A	A	A	-	B	A	A	-	B	B	A	-	B	B	B	B	-	B	B	B	A	A	B	A	B	A	B	B	A	A	B	A	B	B
PsLGIII	A/G	24.1	KASPTM	Ps143217	B	A	A	A	B	A	B	A	A	A	A	H	A	A	A	B	A	A	H	B	B	A	A	B	B	B	B	A	B	B	B	A	A	B	A	B	A	B	B	A	A	B	A	B	B
PsLGIII	A/G	24.1	WGGBS	Ps143217	B	A	A	A	B	A	B	-	A	A	A	-	A	A	-	B	A	A	-	B	B	A	A	B	B	-	B	A	B	B	B	A	A	-	A	B	A	B	B	A	A	B	A	B	-
PsLGIII	C/T	24.2	KASPTM	Ps145339	B	A	A	A	B	A	B	A	A	A	A	H	A	A	A	B	A	A	-	B	B	A	A	B	B	B	B	A	B	B	B	A	-	B	A	B	A	B	B	A	A	B	A	B	B
PsLGIII	C/T	24.2	WGGBS	Ps145339	-	A	A	A	B	B	B	A	-	A	A	-	A	A	-	B	A	A	B	-	B	A	A	B	B	B	B	A	-	B	B	A	A	B	A	B	A	B	-	A	A	B	A	-	B
PsLGIII	A/G	24.5	KASPTM	Ps121438	B	A	A	A	B	A	B	A	A	A	A	H	A	A	-	B	A	A	H	B	B	A	A	B	B	B	B	A	B	B	B	A	A	B	A	B	A	B	B	A	A	B	B	B	B
PsLGIII	A/G	24.5	WGGBS	Ps121438	B	A	A	A	B	A	B	A	A	A	A	-	A	A	A	B	A	A	B	B	B	A	A	B	-	B	B	A	B	B	B	A	A	-	A	B	A	B	B	A	-	B	-	B	B
PsLGIII	A/G	24.6	KASPTM	Ps163428	B	A	A	A	B	A	B	A	A	A	A	H	A	A	-	B	A	A	H	B	B	A	A	B	-	B	B	A	B	B	B	A	A	B	A	B	A	B	B	A	A	B	B	B	B
PsLGIII	A/G	24.6	WGGBS	Ps163428	B	A	A	-	B	A	-	A	-	A	-	-	A	A	A	B	A	A	-	B	B	A	A	B	B	B	B	-	-	-	-	A	A	B	-	-	A	B	B	A	A	B	B	B	B
PsLGIII	C/G	24.8	KASPTM	Ps118585	B	A	A	A	B	A	B	A	A	A	A	H	A	A	-	B	A	A	-	B	B	A	A	B	-	B	B	A	B	B	B	A	A	B	A	B	A	B	B	A	A	B	B	B	B
PsLGIII	C/G	24.8	WGGBS	Ps118585	B	A	A	A	B	B	B	A	A	A	A	B	-	A	A	B	A	A	A	B	B	A	A	B	B	B	B	A	-	B	B	A	A	-	A	B	A	B	B	A	A	B	-	B	B
PsLGIII	A/G	24.9	KASPTM	Ps130596	B	A	A	A	B	A	B	A	A	A	A	H	A	A	-	B	A	A	-	B	B	A	A	B	-	B	B	A	B	B	B	A	A	B	A	B	A	B	B	A	A	B	B	B	B
PsLGIII	A/G	24.9	WGGBS	Ps130596	B	A	A	A	B	A	B	A	A	A	A	A	A	A	-	B	A	-	B	B	B	A	A	-	B	-	B	-	B	B	B	A	-	B	A	B	A	B	B	A	A	B	B	B	B
PsLGIII	A/G	25	KASPTM	Ps120662	-	A	A	A	B	A	B	A	A	A	A	H	A	A	-	B	A	A	H	B	B	A	A	B	B	B	B	A	B	B	B	A	A	B	A	B	A	B	B	A	A	B	B	B	B
PsLGIII	A/G	25	WGGBS	Ps120662	B	A	A	-	B	A	B	A	A	A	A	-	A	A	A	-	A	A	B	B	B	A	-	B	B	B	B	A	B	B	-	A	A	B	A	B	A	B	B	A	A	B	B	B	B
PsLGIII	T/G	25.1	KASPTM	Ps151129	B	A	A	A	B	A	B	A	A	A	A	H	A	A	A	B	A	A	H	B	B	A	A	B	B	B	B	-	B	B	B	A	A	B	A	B	-	-	B	A	A	B	B	B	B
PsLGIII	T/G	25.1	WGGBS	Ps151129	B	A	-	-	B	A	-	A	A	A	A	-	A	A	A	B	A	A	-	-	B	A	A	B	B	B	B	A	B	B	B	A	A	-	A	B	A	B	B	-	A	B	B	B	B
PsLGIII	A/G	25.3	KASPTM	Ps150796	B	A	A	A	B	A	B	A	A	A	A	H	A	A	-	B	A	A	H	B	B	A	A	B	B	B	B	A	B	B	B	A	A	B	A	B	A	B	B	A	A	B	A	B	B
PsLGIII	A/G	25.3	WGGBS	Ps150796	B	A	A	A	B	A	B	A	A	A	-	A	A	-	-	B	A	A	A	B	B	A	A	-	B	B	-	A	-	B	B	A	A	-	A	B	-	B	B	A	A	B	A	B	B
PsLGIII	C/G	25.9	KASPTM	Ps157591	B	A	A	A	B	A	B	A	A	A	A	H	A	A	-	B	A	A	H	B	B	A	A	B	-	B	B	A	B	B	B	A	A	B	A	B	A	B	B	A	A	B	A	B	B
PsLGIII	C/G	25.9	WGGBS	Ps157591	B	A	A	A	B	-	B	A	A	A	-	-	A	A	A	B	A	A	-	B	B	A	A	B	B	B	-	A	B	-	B	A	-	-	-	B	A	B	B	A	A	B	-	B	B
PsLGIII	A/G	26.6	KASPTM	Ps126767	B	-	A	A	B	A	B	A	A	A	A	H	A	A	-	B	A	A	-	B	B	A	A	B	-	B	B	A	B	B	B	A	A	B	A	B	A	B	B	A	A	B	B	B	B
PsLGIII	A/G	26.6	WGGBS	Ps126767	B	A	-	A	B	A	B	A	A	-	A	-	A	A	A	B	A	A	A	B	B	-	A	B	B	B	B	A	B	B	B	A	A	B	-	B	A	B	B	A	-	B	B	B	B
PsLGIII	C/G	26.7	KASPTM	Ps133428	B	A	A	A	B	A	B	A	A	A	A	H	A	A	A	B	A	A	H	B	B	A	A	B	-	B	B	A	B	B	B	A	A	B	A	B	A	B	B	A	A	B	B	B	B
PsLGIII	C/G	26.7	WGGBS	Ps133428	B	A	A	A	B	A	B	-	A	A	A	-	A	A	-	B	A	A	-	B	B	A	-	B	B	B	B	A	B	B	B	A	A	B	A	B	A	B	B	-	A	B	B	B	B
PsLGIII	T/G	27	KASPTM	Ps159815	B	A	A	A	B	A	B	A	A	A	A	H	A	A	-	B	A	A	H	B	B	A	A	B	-	B	B	A	B	B	B	A	A	B	A	B	A	B	B	A	A	B	B	B	B
PsLGIII	T/G	27	WGGBS	Ps159815	B	A	-	A	-	B	B	A	A	A	A	-	A	A	A	B	A	A	B	B	-	A	A	B	B	-	B	A	B	B	B	-	A	B	-	-	A	B	-	A	A	B	B	B	B
PsLGIII	A/G	27.1	KASPTM	Ps122710	B	A	A	A	B	A	B	A	A	A	A	H	A	A	-	B	A	A	-	B	B	A	A	B	-	B	B	A	B	B	B	A	A	B	A	B	A	B	B	A	A	B	B	B	B
PsLGIII	A/G	27.1	WGGBS	Ps122710	B	A	A	A	B	A	B	A	A	A	A	-	A	A	B	B	A	A	-	B	-	-	A	B	B	B	-	A	B	B	B	A	A	B	A	B	A	B	B	A	A	B	B	B	B
PsLGIII	T/G	27.3	KASPTM	Ps136108	B	A	A	A	B	A	B	A	A	A	A	H	A	A	-	B	A	A	H	B	A	A	A	B	B	B	B	A	B	B	B	A	A	B	A	B	A	B	B	A	A	B	B	B	B
PsLGIII	T/G	27.3	WGGBS	Ps136108	B	A	A	A	B	B	B	A	A	A	A	B	A	-	-	B	A	A	B	B	A	A	A	B	B	B	B	A	B	-	-	A	A	B	A	B	A	B	B	-	-	B	-	B	B
PsLGIII	T/G	27.4	KASPTM	Ps153238	B	A	A	A	B	A	B	A	A	A	A	H	A	A	-	B	A	A	H	B	A	A	A	B	-	B	B	A	B	B	B	A	A	B	A	B	A	B	B	A	A	B	B	B	B
PsLGIII	T/G	27.4	WGGBS	Ps153238	B	A	A	A	B	-	B	A	-	A	-	B	A	A	A	B	A	A	-	-	A	A	-	B	-	B	B	A	B	B	B	A	-	B	A	B	A	B	-	A	A	B	B	B	B
PsLGIII	A/G	27.5	KASPTM	Ps159299	B	A	A	A	B	A	B	A	A	A	A	H	A	A	-	B	A	A	H	B	B	A	A	B	-	B	B	A	B	B	B	A	A	B	A	B	A	B	B	A	A	B	B	B	B
PsLGIII	A/G	27.5	WGGBS	Ps159299	B	A	A	A	B	-	B	A	A	A	A	-	A	A	B	B	A	A	-	B	-	A	A	B	B	-	B	A	B	B	B	A	A	B	-	-	-	B	B	A	A	B	-	B	B
PsLGIII	A/G	27.6	KASPTM	Ps131943	B	A	A	A	B	A	B	A	A	A	A	H	A	A	-	B	A	A	H	B	A	A	A	B	-	B	B	A	B	B	B	A	A	B	A	B	A	B	B	A	A	B	B	B	B
PsLGIII	A/G	27.6	WGGBS	Ps131943	B	A	-	A	B	A	B	A	A	A	A	-	A	A	B	B	A	A	-	B	A	A	A	B	B	B	B	-	B	B	B	A	A	B	-	B	A	B	B	A	A	B	B	B	B
PsLGIII	T/G	27.7	KASPTM	Ps145124	B	A	A	A	B	A	B	A	A	A	A	H	A	A	-	B	A	A	H	B	A	A	A	B	B	B	B	A	B	B	B	A	A	B	A	B	A	B	B	A	A	B	B	B	B
PsLGIII	T/G	27.7	WGGBS	Ps145124	B	A	A	A	B	B	B	A	A	A	A	B	A	-	-	B	-	-	B	-	A	-	A	B	B	B	B	A	B	B	B	A	A	B	A	B	A	-	B	A	-	B	B	B	B
PsLGIII	T/G	28.2	KASPTM	Ps153386	B	A	A	A	B	A	B	A	A	A	A	-	A	A	A	B	A	A	-	B	B	A	A	B	-	B	B	A	B	B	B	A	A	B	A	B	A	B	B	A	A	B	B	B	B
PsLGIII	T/G	28.2	WGGBS	Ps153386	B	A	A	A	B	-	B	A	A	A	A	-	A	A	-	B	-	A	A	B	-	A	A	-	B	B	B	A	B	B	B	A	A	-	A	B	-	B	-	A	A	B	B	B	B
PsLGIII	C/T	28.7	KASPTM	Ps144067	B	A	A	A	B	A	B	A	A	A	A	-	A	A	-	B	B	A	-	B	A	A	A	B	B	B	B	A	B	B	B	A	A	B	A	B	A	B	B	A	A	B	B	B	B
PsLGIII	C/T	28.7	WGGBS	Ps144067	B	-	A	A	B	B	B	A	A	A	A	A	A	A	A	-	B	A	-	B	A	A	A	B	B	B	B	A	-	B	B	A	A	-	A	B	A	B	B	A	A	B	B	B	-
PsLGIII	C/T	29.2	KASPTM	Ps159611	B	A	A	A	B	A	B	A	A	A	A	H	A	A	-	A	B	A	-	B	A	A	A	B	-	B	B	A	B	B	B	A	A	B	B	B	A	B	B	A	A	B	B	B	B
PsLGIII	C/T	29.2	WGGBS	Ps159611	B	A	-	A	B	A	B	A	A	A	A	-	A	A	A	A	B	A	A	B	A	A	-	B	B	-	B	A	B	-	B	A	A	B	B	B	-	B	B	-	A	-	B	B	-
PsLGIII	A/G	29.4	KASPTM	Ps133331	B	A	A	A	B	A	B	A	A	A	A	H	A	A	-	A	B	A	-	B	A	A	A	B	B	B	B	A	B	B	B	A	A	B	B	B	A	B	B	A	A	B	B	B	B
PsLGIII	A/G	29.4	WGGBS	Ps133331	B	A	A	A	B	-	B	A	A	A	A	-	A	A	A	A	B	A	-	B	-	A	A	-	B	B	B	A	B	B	B	A	-	B	B	B	A	B	A	A	A	B	B	B	B
PsLGIII	C/T	29.6	KASPTM	Ps122510	B	A	A	A	B	A	B	A	A	A	A	H	A	A	-	A	B	A	-	B	A	A	A	B	-	-	B	A	B	B	B	A	A	B	B	B	A	B	B	A	A	B	B	B	B
PsLGIII	C/T	29.6	WGGBS	Ps122510	B	A	A	A	B	A	-	A	A	A	A	-	A	A	A	A	B	A	-	B	A	A	A	B	B	B	B	A	-	B	B	A	A	B	B	B	A	B	B	A	A	B	B	B	B
PsLGIII	T/G	30.2	KASPTM	Ps134717	B	A	A	A	B	A	B	A	A	A	A	H	A	A	-	A	B	A	H	B	A	-	A	B	-	B	B	A	B	B	B	A	A	B	B	B	A	B	B	A	A	B	B	B	B
PsLGIII	T/G	30.2	WGGBS	Ps134717	B	-	-	A	B	A	B	A	A	A	A	A	A	A	-	A	B	-	-	B	A	A	A	B	B	B	B	A	B	B	B	A	A	B	B	B	A	B	-	A	A	B	B	B	B
PsLGIII	A/T	30.8	KASPTM	Ps120151	B	A	A	A	B	A	B	A	B	A	A	H	A	A	-	A	B	A	H	B	A	A	A	B	B	B	B	A	B	B	B	A	A	B	B	B	A	B	B	A	A	B	B	B	B
PsLGIII	A/T	30.8	WGGBS	Ps120151	B	A	A	A	B	A	B	A	B	A	A	A	A	A	-	A	B	A	B	B	A	-	A	B	B	B	B	A	B	B	-	-	A	B	B	B	A	B	B	A	-	B	B	B	B
PsLGIII	A/G	31	KASPTM	Ps141626	B	A	A	A	B	A	B	-	B	A	A	H	A	A	-	A	B	A	H	B	A	A	A	B	-	B	B	A	B	B	B	A	A	B	B	B	A	B	B	A	A	B	B	B	B
PsLGIII	A/G	31	WGGBS	Ps141626	B	A	A	A	B	A	B	A	B	A	A	B	A	A	-	A	B	A	-	B	-	A	A	-	B	B	B	A	B	B	B	A	A	B	-	B	-	B	-	A	A	B	B	B	B
PsLGIII	A/G	31.4	KASPTM	Ps163695	B	A	A	A	B	A	B	A	B	A	A	-	A	A	-	A	B	A	-	B	A	A	A	B	B	B	B	A	B	B	B	A	A	B	B	B	A	B	B	A	A	B	B	B	B
PsLGIII	A/G	31.4	WGGBS	Ps163695	-	A	A	A	-	A	B	A	B	A	-	-	A	A	B	-	B	A	-	B	A	A	A	B	B	B	-	-	-	B	-	-	A	B	B	B	A	-	B	A	A	B	B	B	B
PsLGIII	A/G	31.5	KASPTM	Ps156801	B	A	A	-	A	A	B	A	B	A	A	H	A	A	-	A	B	A	-	-	A	A	A	B	-	B	B	A	B	B	B	A	A	B	B	B	A	B	B	A	A	B	B	B	B
PsLGIII	A/G	31.5	WGGBS	Ps156801	B	A	A	A	-	A	B	A	B	A	A	-	A	A	-	A	B	A	B	B	A	A	A	B	B	B	B	-	B	B	B	A	A	B	-	B	A	-	-	A	A	B	B	B	-
PsLGIII	T/G	31.8	KASPTM	Ps111669	B	A	A	A	A	A	B	A	B	A	A	H	A	A	-	A	B	A	-	B	A	A	A	B	-	B	B	A	B	B	B	A	A	B	B	B	A	B	B	A	A	B	B	B	B
PsLGIII	T/G	31.8	WGGBS	Ps111669	B	A	A	-	A	-	B	A	B	A	A	-	A	A	B	A	B	A	B	B	A	A	A	B	B	B	B	A	B	B	B	A	A	B	B	B	A	B	B	A	A	B	B	-	B
PsLGIII	C/T	31.9	KASPTM	Ps130406	B	A	A	A	A	A	B	A	B	A	A	H	A	A	-	A	B	A	-	B	A	A	A	B	-	B	B	A	B	B	B	A	A	B	B	B	A	B	B	A	A	B	B	B	B
PsLGIII	C/T	31.9	WGGBS	Ps130406	B	A	A	A	A	A	B	-	B	A	A	-	A	A	B	A	-	-	B	B	A	A	A	B	B	-	B	A	B	B	B	A	A	B	B	B	A	B	-	A	A	B	B	B	B
PsLGIII	A/G	32.6	KASPTM	Ps144462	B	A	A	A	A	A	B	A	B	A	A	H	A	A	A	A	B	A	H	B	A	A	A	B	-	B	B	A	B	B	B	A	A	B	B	B	A	B	B	A	A	B	B	B	B
PsLGIII	A/G	32.6	WGGBS	Ps144462	B	-	A	A	A	A	B	A	B	A	A	B	A	A	-	A	B	A	B	-	A	A	A	-	B	B	B	A	B	B	B	A	A	B	B	-	A	B	-	A	A	-	B	B	B
PsLGIII	C/T	33.7	KASPTM	Ps122045	B	A	A	A	A	A	B	A	B	A	A	H	B	A	-	A	B	A	H	B	A	A	A	B	B	B	B	A	B	B	B	A	A	B	B	B	A	B	B	A	A	B	B	B	B
PsLGIII	C/T	33.7	WGGBS	Ps122045	B	-	A	A	A	A	B	A	B	A	A	-	B	A	B	A	B	-	B	-	A	A	A	B	B	B	B	A	B	B	B	A	A	B	B	B	A	B	B	A	A	B	B	-	B
PsLGIII	A/G	34.4	KASPTM	Ps142866	B	A	A	A	A	A	B	A	B	A	A	H	B	A	-	A	B	A	H	B	A	A	A	B	B	B	B	A	B	B	B	A	A	B	B	B	A	B	B	A	A	A	B	B	B
PsLGIII	A/G	34.4	WGGBS	Ps142866	-	A	A	A	A	A	B	A	B	A	A	-	-	-	B	A	B	A	B	B	A	-	-	B	B	B	B	A	B	B	B	A	A	-	B	B	A	B	B	A	A	A	B	B	B
PsLGIII	C/G	35	KASPTM	Ps143953	B	A	A	A	A	A	B	A	B	A	A	H	B	A	-	A	B	A	H	B	A	A	A	B	-	B	B	A	B	B	B	A	A	B	B	B	A	B	B	A	A	B	B	B	B
PsLGIII	C/G	35	WGGBS	Ps143953	B	A	A	A	A	A	B	A	B	A	A	-	-	-	B	-	B	A	-	B	A	A	A	B	B	B	B	A	B	-	B	A	A	B	B	B	A	B	B	-	A	B	B	B	B
PsLGIII	C/T	35.4	KASPTM	Ps111545	B	A	A	A	A	A	B	A	B	A	A	-	B	A	-	A	B	A	H	B	A	A	A	B	-	B	B	A	B	B	B	A	A	B	B	B	A	B	B	A	A	A	B	B	B
PsLGIII	C/T	35.4	WGGBS	Ps111545	B	A	A	A	A	A	B	A	B	A	A	-	B	A	B	-	B	A	A	B	-	A	A	B	B	B	B	A	B	B	B	A	A	B	B	B	A	B	-	A	A	A	B	B	B
PsLGIII	A/G	35.6	KASPTM	Ps103288	B	A	A	A	B	A	B	A	B	A	A	H	A	A	-	A	B	A	H	B	A	A	A	B	B	B	B	A	B	B	B	A	A	B	B	B	A	B	B	A	A	B	B	B	B
PsLGIII	A/G	35.6	WGGBS	Ps103288	B	A	A	A	B	A	B	A	B	A	A	-	A	A	B	A	B	A	A	B	A	A	A	-	B	-	B	A	B	B	B	A	A	B	B	B	A	B	B	A	A	B	B	B	B
PsLGIII	C/T	35.9	KASPTM	Ps139182	B	A	A	A	A	A	B	A	B	A	A	H	A	A	A	A	B	A	H	B	A	A	A	B	B	B	B	A	B	B	B	A	A	B	B	B	A	B	B	A	A	B	B	B	B
PsLGIII	C/T	35.9	WGGBS	Ps139182	B	A	A	A	A	-	B	A	B	A	A	A	A	A	-	-	B	A	B	B	A	A	-	B	B	B	B	A	B	-	-	A	-	B	B	B	A	B	B	A	A	B	B	B	B
PsLGIII	A/G	36.2	KASPTM	Ps140765	B	A	A	A	B	A	B	A	B	A	A	H	A	A	A	A	B	A	H	B	A	A	A	B	-	B	B	A	B	B	B	A	A	B	B	B	A	B	B	A	A	B	B	B	B
PsLGIII	A/G	36.2	WGGBS	Ps140765	B	A	A	A	B	B	B	A	B	A	-	A	-	A	-	A	B	A	A	B	A	A	A	B	B	B	B	-	B	B	B	-	A	B	B	B	A	B	B	-	A	B	B	B	B
PsLGIII	C/G	36.3	KASPTM	Ps127016	B	A	A	A	B	A	B	A	B	A	A	H	A	A	-	A	B	A	H	B	A	A	A	B	-	B	B	A	B	B	B	A	A	B	B	B	A	B	B	A	A	B	B	B	B
PsLGIII	C/G	36.3	WGGBS	Ps127016	B	A	-	A	B	A	B	A	B	A	-	B	A	-	-	A	B	A	A	-	A	A	A	B	B	B	B	A	B	B	B	A	A	B	B	B	A	B	B	-	A	B	B	B	B
PsLGIII	A/G	36.4	KASPTM	Ps150150	B	A	A	A	B	A	B	A	B	A	A	-	A	A	-	A	B	A	-	B	A	A	A	B	B	B	B	A	B	B	B	A	A	B	B	B	A	B	B	A	A	B	B	B	B
PsLGIII	A/G	36.4	WGGBS	Ps150150	B	A	A	-	B	A	B	A	B	A	A	-	A	A	A	A	B	A	-	B	A	A	A	B	B	-	B	A	B	B	B	A	A	B	B	B	-	B	B	A	-	B	B	-	-
PsLGIII	A/G	36.6	KASPTM	Ps161004	B	A	A	A	A	A	B	A	B	A	A	H	A	-	-	A	B	A	-	B	A	A	A	B	-	B	B	A	B	B	B	A	A	B	B	B	A	B	B	A	A	B	B	B	B
PsLGIII	A/G	36.6	WGGBS	Ps161004	B	A	A	A	A	A	B	A	B	A	A	A	A	A	A	-	B	A	-	B	A	A	-	-	B	-	B	A	-	B	B	A	A	-	-	-	A	B	A	A	A	B	B	B	-
PsLGIII	C/T	36.7	KASPTM	Ps129683	B	A	A	A	B	A	B	A	B	A	A	H	A	A	A	A	B	A	H	B	A	A	A	B	B	B	B	A	B	B	B	A	A	B	B	B	A	B	B	A	A	B	B	B	B
PsLGIII	C/T	36.7	WGGBS	Ps129683	B	A	A	-	B	A	B	A	B	A	A	-	A	A	A	A	-	A	A	-	A	A	-	B	B	B	B	A	-	B	B	A	A	B	B	B	A	B	B	A	A	B	B	B	B
PsLGIII	A/G	36.8	KASPTM	Ps120041	B	A	A	A	B	A	B	A	B	A	A	H	A	A	A	A	B	A	-	B	A	A	A	B	B	B	B	A	B	B	B	A	A	B	B	B	A	B	B	A	A	B	B	B	B
PsLGIII	A/G	36.8	WGGBS	Ps120041	B	A	A	A	B	A	B	A	B	A	A	A	A	A	A	A	-	A	A	B	A	A	A	B	B	B	B	A	B	B	B	-	A	-	B	-	A	B	B	A	A	B	B	B	B
PsLGIII	A/G	37.6	KASPTM	Ps160242	B	A	A	A	A	A	B	A	B	A	A	H	A	A	-	A	B	A	H	B	A	A	A	B	-	B	B	A	B	B	B	A	A	B	B	B	A	B	B	A	A	B	B	B	B
PsLGIII	A/G	37.6	WGGBS	Ps160242	B	A	A	A	A	A	B	A	B	A	A	-	A	A	-	A	B	-	-	B	A	A	-	B	B	B	B	-	B	B	-	-	A	B	B	B	A	B	B	-	-	B	B	B	B
PsLGIII	A/G	38.6	KASPTM	Ps104917	B	A	A	A	A	A	B	A	B	A	A	H	B	A	-	A	B	A	H	B	A	A	A	B	B	B	B	A	B	B	B	A	A	B	B	B	A	B	B	A	A	B	B	B	B
PsLGIII	A/G	38.6	WGGBS	Ps104917	B	-	A	A	A	-	B	A	B	A	A	A	B	A	A	A	B	A	A	B	A	A	A	B	B	B	B	-	B	B	B	A	A	B	B	B	A	B	B	A	A	B	B	B	B
PsLGIII	A/G	38.7	KASPTM	Ps131557	B	A	A	A	A	A	B	A	B	A	A	H	A	A	A	A	B	A	H	B	A	A	A	B	-	B	B	A	B	B	B	A	A	B	B	B	A	B	B	A	A	B	B	B	B
PsLGIII	A/G	38.7	WGGBS	Ps131557	B	A	A	A	A	A	B	-	B	A	-	A	A	A	A	-	B	A	B	-	A	A	A	B	B	B	B	A	B	B	B	A	-	B	B	B	A	B	B	A	A	B	B	B	B
PsLGIII	C/T	39.2	KASPTM	Ps161823	B	A	A	A	A	A	B	A	B	A	A	H	A	A	-	A	B	A	-	B	A	A	A	B	B	B	B	A	B	B	B	A	A	B	B	B	A	B	B	A	A	B	B	B	B
PsLGIII	C/T	39.2	WGGBS	Ps161823	B	A	A	-	A	A	B	A	-	A	A	B	A	A	A	A	-	A	B	B	A	-	A	-	B	B	B	-	B	-	B	A	A	B	B	B	-	-	B	A	A	-	B	B	-
PsLGIII	C/T	39.3	KASPTM	Ps125583	B	A	A	A	A	A	B	A	B	A	A	H	A	A	A	A	B	A	-	B	A	A	A	B	-	B	B	A	B	B	B	A	A	B	B	B	A	B	B	A	A	B	B	B	B
PsLGIII	C/T	39.3	WGGBS	Ps125583	B	A	-	A	-	A	B	A	B	A	A	B	A	A	A	A	-	A	B	B	A	A	-	B	B	B	B	A	B	B	B	A	-	B	B	B	A	B	B	A	A	B	B	B	-
PsLGIII	A/G	39.6	KASPTM	Ps117934	B	A	A	A	A	A	B	A	B	A	A	H	B	A	-	A	B	A	H	B	A	A	A	B	B	B	B	A	B	B	B	A	A	B	B	B	A	B	B	A	A	B	B	B	B
PsLGIII	A/G	39.6	WGGBS	Ps117934	B	A	A	A	A	-	B	-	B	A	A	A	B	A	B	A	B	A	B	B	A	A	A	B	B	B	B	A	B	B	-	A	-	B	B	B	A	B	-	A	A	B	B	B	B
PsLGIII	A/G	39.7	KASPTM	Ps144646	B	A	A	A	A	A	B	A	B	A	A	H	B	A	-	A	B	A	H	B	A	A	A	B	-	B	B	A	B	B	B	A	A	B	B	B	A	B	B	A	A	B	B	B	B
PsLGIII	A/G	39.7	WGGBS	Ps144646	B	-	A	A	A	A	B	A	B	A	A	A	B	-	A	A	B	A	B	B	A	A	A	B	B	B	B	A	-	B	B	A	A	B	-	B	A	-	B	A	A	B	B	B	-
PsLGIII	C/T	39.8	KASPTM	Ps156784	B	A	A	A	A	A	B	A	B	A	A	H	B	A	-	A	B	A	H	B	A	A	A	B	B	B	B	A	B	B	B	A	A	B	B	B	A	B	B	A	A	B	B	B	B
PsLGIII	C/T	39.8	WGGBS	Ps156784	B	A	A	A	A	-	B	A	B	A	A	A	B	A	A	A	-	A	B	B	-	A	-	B	B	B	B	A	-	B	B	A	-	-	-	B	A	B	B	-	A	B	B	B	B
PsLGIII	A/G	40.7	KASPTM	Ps156718	B	A	A	A	A	A	B	A	B	A	A	H	B	A	A	A	B	A	H	B	A	A	A	B	-	B	B	A	B	B	B	A	A	B	B	B	A	B	B	A	A	B	B	B	B
PsLGIII	A/G	40.7	WGGBS	Ps156718	B	A	A	A	A	A	B	A	-	A	-	-	B	A	A	-	-	A	-	B	A	A	A	B	B	B	B	A	B	-	-	A	A	B	B	-	A	B	B	A	A	B	B	B	B
PsLGIII	A/C	41.5	KASPTM	Ps132775	B	A	A	A	A	A	B	A	B	A	A	H	B	A	-	A	B	A	H	B	A	A	A	B	-	B	B	A	B	B	B	A	A	B	B	B	A	B	B	A	A	A	-	B	B
PsLGIII	A/C	41.5	WGGBS	Ps132775	B	A	A	A	A	A	B	A	B	A	-	-	B	A	A	A	B	A	B	B	A	-	A	B	B	B	B	A	B	B	B	A	A	B	-	-	A	B	B	-	A	A	B	B	B
PsLGIII	A/G	41.6	KASPTM	Ps134345	B	A	A	A	A	A	B	A	B	A	A	H	B	A	A	A	B	A	H	B	A	A	A	B	-	B	B	A	B	B	B	A	A	B	B	B	A	B	B	A	A	A	B	B	B
PsLGIII	A/G	41.6	WGGBS	Ps134345	B	A	A	-	-	A	B	A	B	-	A	-	B	A	A	A	B	A	-	B	-	A	A	B	B	B	B	A	B	B	B	A	A	B	B	B	A	B	A	A	A	A	B	B	B
PsLGIII	T/G	42.4	KASPTM	Ps113246	B	A	A	A	A	-	B	A	B	A	A	H	B	A	-	A	B	A	H	B	A	A	A	B	-	B	B	A	B	B	B	A	A	B	B	B	A	B	B	A	A	A	B	B	B
PsLGIII	T/G	42.4	WGGBS	Ps113246	B	A	A	A	A	A	B	A	B	A	A	-	B	A	-	A	B	A	B	B	A	A	A	B	B	B	B	A	B	B	B	A	A	B	B	B	A	B	B	A	A	A	B	B	-
PsLGIII	C/T	43.1	KASPTM	Ps151991	B	A	A	A	A	A	B	A	B	A	A	H	B	A	-	A	B	A	-	B	A	A	A	B	B	B	B	A	B	B	B	A	A	B	B	B	A	B	B	A	A	A	B	B	B
PsLGIII	C/T	43.1	WGGBS	Ps151991	B	A	-	A	A	A	B	A	B	A	A	-	B	A	-	A	B	-	-	B	A	A	A	B	B	B	B	A	B	B	B	A	A	B	B	-	A	B	A	-	A	A	B	B	B
PsLGIII	A/G	43.2	KASPTM	Ps155967	B	A	A	A	A	A	B	-	B	A	A	H	B	A	-	A	B	A	H	B	A	A	A	B	-	B	B	A	B	B	B	A	A	B	B	B	A	B	B	A	A	A	B	B	B
PsLGIII	A/G	43.2	WGGBS	Ps155967	B	A	A	-	A	A	B	-	-	A	-	B	B	A	B	A	B	A	-	B	A	A	A	B	B	B	B	A	B	B	-	A	A	B	B	B	A	B	B	A	-	A	-	-	B
PsLGIII	A/C	43.4	KASPTM	Ps157610	B	A	A	A	A	A	B	-	B	A	A	H	B	A	-	A	B	A	H	B	A	A	A	B	B	B	B	A	B	B	B	A	A	B	B	B	A	B	B	A	A	A	B	B	B
PsLGIII	A/C	43.4	WGGBS	Ps157610	B	-	-	A	A	-	B	B	B	-	-	B	B	A	-	A	B	A	B	B	A	-	A	B	B	B	-	A	B	B	B	A	A	B	B	B	A	B	B	-	A	-	B	B	B
PsLGIII	C/T	43.5	KASPTM	Ps157003	B	A	A	A	A	A	B	A	B	A	A	H	B	A	-	A	B	A	H	B	A	-	A	B	-	B	B	A	B	B	B	A	A	B	B	B	A	B	B	A	A	A	B	B	B
PsLGIII	C/T	43.5	WGGBS	Ps157003	B	A	-	A	-	-	B	A	B	A	A	A	-	A	A	A	B	A	-	B	A	A	A	B	B	B	B	A	B	B	B	A	A	B	-	B	A	B	-	-	A	A	B	B	B
PsLGIII	A/G	43.6	KASPTM	Ps125650	B	A	A	A	A	A	B	A	B	A	A	H	B	A	-	A	B	A	-	B	A	A	A	B	-	B	B	A	B	B	B	A	A	B	B	B	A	B	B	A	A	-	B	B	B
PsLGIII	A/G	43.6	WGGBS	Ps125650	B	A	A	A	A	B	B	A	B	A	A	B	B	-	B	A	B	A	-	B	A	A	A	B	B	B	B	A	B	-	B	A	A	-	B	B	A	-	B	A	A	A	B	B	B
PsLGIII	C/T	43.7	KASPTM	Ps104352	B	A	A	A	A	A	B	A	B	A	A	H	B	A	-	A	B	A	-	B	A	A	A	B	-	B	B	A	B	B	B	A	A	B	B	B	A	B	B	A	A	A	B	B	B
PsLGIII	C/T	43.7	WGGBS	Ps104352	B	A	A	A	A	A	B	A	B	A	A	A	B	A	B	A	B	A	-	B	A	A	A	B	-	B	B	A	B	B	-	A	A	B	B	B	A	B	B	A	A	A	B	B	B
PsLGIII	C/T	44	KASPTM	Ps124082	B	A	A	A	A	A	B	-	B	A	A	H	B	A	-	A	B	A	H	B	A	A	A	B	-	B	B	A	B	B	B	A	A	B	B	B	A	A	B	A	A	A	B	B	B
PsLGIII	C/T	44	WGGBS	Ps124082	B	-	A	A	-	-	B	-	B	A	A	B	B	A	-	A	B	A	B	B	A	A	A	B	B	B	B	A	B	B	B	A	A	B	B	B	A	A	B	A	A	A	B	B	B
PsLGIII	C/T	44.1	KASPTM	Ps162811	B	A	A	A	A	A	B	-	B	A	A	H	B	A	A	A	B	A	H	B	A	A	A	B	B	B	B	A	B	B	B	A	A	B	B	B	A	B	B	A	A	A	B	B	B
PsLGIII	C/T	44.1	WGGBS	Ps162811	-	A	A	A	A	-	-	B	B	A	-	-	-	A	A	A	B	A	-	B	A	A	A	B	B	B	B	A	-	B	-	A	-	B	B	B	A	B	B	A	A	A	B	B	-
PsLGIII	C/T	44.3	KASPTM	Ps122452	B	A	A	A	A	A	B	H	B	A	A	H	B	A	-	A	B	A	H	B	A	A	A	B	-	B	B	A	B	B	B	A	A	B	B	B	A	B	B	A	A	A	B	B	B
PsLGIII	C/T	44.3	WGGBS	Ps122452	B	A	A	A	A	A	B	B	B	A	A	-	B	A	B	A	-	A	A	B	A	A	-	B	B	-	B	A	B	B	B	A	A	B	B	B	A	B	-	A	A	A	B	B	B
PsLGIII	T/G	44.5	KASPTM	Ps134241	B	A	A	A	A	A	B	H	B	A	A	H	B	A	-	A	B	A	H	B	A	A	A	B	-	B	B	A	B	B	B	A	A	B	-	B	A	B	B	A	A	A	B	B	B
PsLGIII	T/G	44.5	WGGBS	Ps134241	B	A	A	A	A	B	B	B	B	A	A	-	B	A	A	A	B	-	-	B	-	A	A	B	B	B	-	A	B	B	B	A	A	-	B	B	A	B	B	A	A	A	B	B	B
PsLGIII	A/G	44.6	KASPTM	Ps159442	B	A	A	A	A	A	B	B	B	A	A	H	B	A	-	A	B	A	-	B	A	A	A	B	B	B	B	A	B	B	B	A	A	B	B	B	A	A	B	A	A	A	B	B	B
PsLGIII	A/G	44.6	WGGBS	Ps159442	-	A	A	A	-	A	B	B	B	A	A	B	B	-	-	A	B	A	-	B	-	A	-	B	B	B	B	-	B	B	B	A	-	B	B	B	-	A	B	A	A	A	B	B	B
PsLGIII	C/T	44.9	KASPTM	Ps142095	B	A	A	A	A	A	B	-	B	A	A	H	B	A	A	A	B	A	H	B	A	A	A	B	-	B	B	A	B	B	B	A	A	B	B	B	A	B	B	A	A	A	B	B	B
PsLGIII	C/T	44.9	WGGBS	Ps142095	B	A	A	-	A	B	B	-	B	-	A	A	B	A	-	A	B	A	A	B	A	-	A	B	B	B	B	A	B	B	B	A	A	-	B	B	A	B	B	A	A	-	B	B	B
PsLGIII	A/G	45.6	KASPTM	Ps151067	B	A	A	A	A	A	B	-	B	A	A	H	B	A	A	A	B	A	H	B	A	A	A	B	-	B	B	A	B	B	B	A	A	B	B	B	A	A	B	A	A	A	B	B	B
PsLGIII	A/G	45.6	WGGBS	Ps151067	B	-	A	A	A	A	B	B	-	A	A	-	B	A	-	A	B	A	B	B	A	A	A	B	B	B	-	A	B	B	B	-	A	B	-	B	A	A	B	A	A	A	B	B	B
PsLGIII	A/T	46.2	KASPTM	Ps121622	B	A	A	A	A	A	B	-	B	A	B	H	B	A	-	A	B	A	-	B	A	A	A	B	-	B	B	A	B	B	B	A	A	B	B	B	A	A	B	A	A	A	B	B	B
PsLGIII	A/T	46.2	WGGBS	Ps121622	B	A	-	A	A	A	B	B	B	A	B	A	B	A	A	A	B	A	-	B	A	A	A	-	B	B	B	A	B	B	-	A	A	B	B	B	A	A	B	-	A	A	B	B	B
PsLGIII	C/T	46.6	KASPTM	Ps121600	B	A	A	A	A	A	B	H	B	A	B	H	B	A	A	A	B	A	H	B	A	A	A	B	-	B	B	A	B	B	B	A	A	B	B	B	A	A	B	A	A	A	B	B	B
PsLGIII	C/T	46.6	WGGBS	Ps121600	B	A	A	A	A	-	B	-	B	A	B	A	B	A	A	A	B	-	-	B	A	A	-	B	B	B	B	A	B	B	B	A	A	B	B	B	A	A	B	A	A	A	B	B	B
PsLGIII	A/T	46.7	KASPTM	Ps112927	B	A	A	A	A	A	B	B	B	A	B	-	B	A	-	A	B	A	-	B	A	A	A	B	-	B	B	A	B	B	B	A	A	B	B	B	A	A	B	A	A	A	B	B	B
PsLGIII	A/T	46.7	WGGBS	Ps112927	B	A	A	A	A	-	B	B	B	A	B	-	B	A	-	A	B	A	-	B	A	A	A	B	B	B	B	A	B	B	B	A	A	B	B	B	A	A	B	A	A	A	B	B	B
PsLGIII	C/T	47.7	KASPTM	Ps143501	B	A	A	A	A	A	B	-	B	A	B	H	B	A	A	A	B	A	H	B	A	A	A	B	A	B	B	A	B	B	B	A	A	B	B	B	A	A	B	A	A	A	B	B	B
PsLGIII	C/T	47.7	WGGBS	Ps143501	B	A	A	A	A	-	B	B	B	A	B	B	B	A	A	A	B	A	-	B	A	A	A	B	A	B	B	A	B	-	-	A	A	B	B	B	-	A	-	A	A	A	B	-	B
PsLGIII	C/T	48.7	KASPTM	Ps131516	B	A	A	A	A	A	B	-	B	A	B	H	B	A	A	A	B	A	H	B	A	A	A	B	A	B	B	A	B	B	B	A	A	B	B	B	A	A	B	A	A	A	B	B	B
PsLGIII	C/T	48.7	WGGBS	Ps131516	-	A	A	A	A	A	B	B	B	A	B	A	B	A	-	A	B	A	-	B	A	A	A	B	A	B	B	A	B	-	B	A	-	B	B	B	A	A	-	A	A	A	B	B	B
PsLGIII	A/C	48.8	KASPTM	Ps130008	B	A	A	A	A	A	B	B	B	A	B	H	B	A	-	A	B	A	-	B	A	A	A	B	A	B	B	A	B	B	B	A	A	B	B	B	A	A	B	A	A	A	B	B	B
PsLGIII	A/C	48.8	WGGBS	Ps130008	B	A	A	A	A	A	B	-	B	A	B	A	B	A	-	A	B	A	B	B	A	A	A	B	A	B	-	-	B	B	B	A	A	B	B	B	A	A	B	-	A	A	-	B	B
PsLGIII	A/C	49	KASPTM	Ps161930	B	A	A	A	A	A	B	-	B	A	B	H	B	A	-	A	B	A	H	B	A	A	A	B	A	B	B	A	B	B	B	A	A	B	B	B	A	A	B	A	A	A	B	B	B
PsLGIII	A/C	49	WGGBS	Ps161930	B	A	A	-	A	A	B	B	B	A	B	-	B	A	B	A	-	A	A	-	A	A	A	B	-	B	B	A	-	B	B	A	-	B	-	B	-	A	-	A	-	A	B	B	B
PsLGIII	A/G	49.1	KASPTM	Ps163222	B	A	A	A	A	A	B	-	B	A	B	H	B	A	A	A	B	A	H	B	A	A	A	B	A	B	B	A	B	B	B	B	A	B	B	B	A	A	B	A	A	A	B	B	B
PsLGIII	A/G	49.1	WGGBS	Ps163222	-	A	A	A	A	-	-	A	-	A	B	-	B	A	-	A	B	A	B	B	A	-	-	-	A	B	-	A	B	B	B	B	A	-	B	B	A	A	B	A	-	A	B	B	B
PsLGIII	A/G	49.2	KASPTM	Ps106736	B	A	A	A	A	A	B	-	B	A	B	H	B	A	A	A	B	A	-	B	A	A	A	B	A	B	B	A	B	B	B	B	A	B	B	B	A	A	B	A	A	A	B	B	B
PsLGIII	A/G	49.2	WGGBS	Ps106736	B	A	A	A	A	A	-	A	B	A	B	-	B	A	-	A	B	A	B	B	A	A	A	B	A	B	B	A	B	B	B	B	A	B	B	B	A	A	B	A	A	A	B	B	B
PsLGIII	A/G	49.7	KASPTM	Ps136061	B	A	A	A	A	A	B	-	B	A	B	H	B	A	A	A	B	A	H	B	A	A	A	B	-	B	B	A	B	B	B	B	A	B	B	B	A	A	B	A	A	A	B	B	B
PsLGIII	A/G	49.7	WGGBS	Ps136061	B	A	A	A	A	A	B	B	B	A	B	-	B	A	-	A	B	A	-	B	A	A	A	B	A	B	B	A	B	B	B	B	A	-	B	B	A	A	-	A	A	A	B	B	-
PsLGIII	A/C	50.3	KASPTM	Ps162143	B	A	A	A	A	A	B	B	B	A	B	H	B	A	-	B	B	A	H	B	A	A	A	B	A	B	B	A	B	B	B	B	A	B	B	B	A	A	B	A	A	A	B	B	B
PsLGIII	A/C	50.3	WGGBS	Ps162143	B	A	A	A	A	-	-	B	B	-	B	B	B	A	A	B	B	A	-	-	A	A	A	B	A	B	B	A	B	-	-	-	A	B	B	-	A	A	B	A	A	-	B	B	-
PsLGIII	A/G	50.6	KASPTM	Ps123768	B	A	A	A	A	A	B	B	B	A	B	H	B	A	-	B	B	A	H	B	A	A	A	B	A	B	B	A	B	B	B	B	A	B	B	B	A	A	B	A	A	A	B	B	B
PsLGIII	A/G	50.6	WGGBS	Ps123768	-	A	A	A	A	-	B	B	B	A	B	-	B	A	-	B	B	A	-	B	A	A	A	B	A	B	B	A	B	B	B	B	A	B	B	B	A	A	B	A	A	A	B	B	B
PsLGIII	C/T	51.4	KASPTM	Ps102444	B	A	A	A	A	A	B	B	B	A	A	A	B	A	B	B	B	A	B	B	A	A	A	B	A	B	B	A	B	B	B	B	A	B	B	B	A	A	B	A	A	A	B	B	B
PsLGIII	C/T	51.4	WGGBS	Ps102444	B	A	A	A	A	-	B	B	-	A	A	A	B	A	B	B	B	A	B	B	A	A	A	B	A	B	B	A	B	B	B	B	A	B	B	B	A	A	B	A	A	A	B	B	B
PsLGIII	C/T	51.9	KASPTM	Ps141497	B	A	A	A	A	A	B	B	B	A	A	A	B	A	-	B	B	A	B	B	A	A	A	B	A	B	B	A	B	B	B	B	A	B	B	B	A	A	B	A	A	A	B	B	B
PsLGIII	C/T	51.9	WGGBS	Ps141497	-	A	-	A	A	B	B	B	B	A	A	A	B	A	A	B	-	A	B	-	A	A	A	B	A	B	B	A	B	B	B	B	-	B	B	B	A	A	-	-	A	A	B	B	B
PsLGIII	A/G	52	KASPTM	Ps110653	B	A	A	A	A	A	B	B	B	A	A	A	B	A	B	B	B	A	B	B	A	A	A	B	A	B	B	A	B	B	B	B	A	B	B	B	A	A	B	A	A	A	B	B	B
PsLGIII	A/G	52	WGGBS	Ps110653	B	A	A	-	A	B	B	B	B	A	A	A	-	A	B	B	B	-	B	B	A	A	A	B	A	B	B	A	B	B	B	B	A	B	B	B	A	A	B	A	A	A	B	B	-
PsLGIII	A/G	53.3	KASPTM	Ps130258	B	A	A	A	A	A	B	B	B	A	A	A	B	A	B	B	B	A	B	B	A	A	A	B	A	B	B	A	B	B	B	B	A	B	B	B	A	A	B	A	A	A	B	B	B
PsLGIII	A/G	53.3	WGGBS	Ps130258	B	A	A	A	-	A	B	B	B	A	A	A	B	A	B	-	-	A	B	-	A	-	-	B	A	B	B	A	B	B	B	B	A	B	B	B	A	A	B	A	A	A	B	B	B
PsLGIII	C/T	54.2	KASPTM	Ps161253	B	A	A	A	A	A	B	B	B	A	A	A	B	A	B	B	B	A	B	B	A	A	A	B	A	B	B	A	B	B	B	B	A	B	B	B	A	A	B	A	A	A	B	B	B
PsLGIII	C/T	54.2	WGGBS	Ps161253	B	-	-	A	A	B	B	B	B	A	A	A	B	A	B	B	-	A	B	B	A	-	A	B	A	B	B	A	B	B	-	-	A	-	B	B	A	A	-	A	A	-	-	B	B
PsLGIII	C/G	54.5	KASPTM	Ps155725	B	A	A	A	A	A	B	B	B	A	A	A	B	A	B	B	B	A	B	B	A	A	A	B	A	B	B	A	B	B	B	A	A	B	B	B	A	A	B	A	A	A	B	B	B
PsLGIII	C/G	54.5	WGGBS	Ps155725	-	A	A	-	A	-	B	B	B	A	-	A	B	A	B	B	B	A	B	B	A	A	A	B	A	B	-	-	B	B	B	A	A	B	-	B	-	A	B	A	A	-	B	B	B
PsLGIII	A/G	54.7	KASPTM	Ps135191	B	A	A	A	A	A	B	B	B	A	A	A	B	A	B	B	B	A	B	B	A	A	A	B	A	B	B	A	B	B	B	A	A	B	B	B	A	A	B	A	A	A	A	B	B
PsLGIII	A/G	54.7	WGGBS	Ps135191	B	A	A	-	A	A	-	B	B	A	A	-	B	A	B	B	B	-	B	B	A	A	A	-	A	B	B	A	-	B	B	A	A	B	B	B	A	A	A	A	A	A	-	B	B
PsLGIII	A/G	55.1	KASPTM	Ps158845	B	A	A	A	A	A	B	B	B	A	A	A	B	A	B	B	B	A	B	B	A	A	A	B	A	B	B	A	B	B	B	A	A	B	B	B	A	A	B	A	A	A	A	B	B
PsLGIII	A/G	55.1	WGGBS	Ps158845	B	-	A	A	A	-	B	B	B	A	A	A	B	A	B	B	B	-	B	B	A	-	A	B	A	B	B	A	-	B	B	A	A	-	B	B	-	A	B	-	A	A	-	B	B
PsLGIII	C/G	55.6	KASPTM	Ps143770	B	A	A	A	A	A	B	B	B	A	A	A	B	A	B	B	B	A	B	B	A	A	A	B	A	B	B	A	B	B	B	A	A	B	B	B	A	A	B	A	A	A	A	B	B
PsLGIII	C/G	55.6	WGGBS	Ps143770	B	-	A	-	A	B	B	-	-	A	A	A	B	A	-	B	B	A	B	B	A	A	A	B	A	-	B	A	B	B	B	A	A	B	B	-	A	A	B	A	A	A	A	B	B
PsLGIII	C/T	56	KASPTM	Ps147381	B	A	A	A	A	A	B	B	B	A	A	A	B	A	B	B	B	A	B	B	A	A	A	B	A	B	B	A	B	B	B	A	A	B	B	B	A	A	B	A	A	A	A	B	B
PsLGIII	C/T	56	WGGBS	Ps147381	B	-	A	-	A	A	B	B	B	A	A	A	B	A	B	B	B	A	B	B	-	A	A	B	A	B	B	A	B	B	-	A	A	B	-	B	A	A	-	-	A	-	A	B	B
PsLGIII	A/C	56.9	KASPTM	Ps137672	B	A	A	A	A	A	B	B	B	A	A	A	B	A	B	B	B	A	B	B	A	A	A	B	A	B	B	A	B	B	B	A	A	B	B	B	A	A	B	A	A	A	A	B	B
PsLGIII	A/C	56.9	WGGBS	Ps137672	B	A	A	A	-	A	B	B	B	A	A	-	B	A	B	B	-	A	B	B	A	A	A	B	A	-	B	-	B	B	B	A	A	B	B	-	A	A	-	A	A	A	A	B	B
PsLGIII	A/G	57.3	KASPTM	Ps100151	B	A	A	A	A	A	B	B	B	A	A	A	B	A	B	B	A	A	B	B	A	A	A	B	A	B	B	A	B	B	B	A	A	B	B	B	A	A	B	A	A	A	A	B	B
PsLGIII	A/G	57.3	WGGBS	Ps100151	B	A	A	A	A	B	B	B	B	A	A	A	B	A	B	B	A	A	B	B	A	A	A	B	A	B	B	A	B	B	B	A	A	B	B	B	A	A	B	-	A	A	A	B	B
PsLGIII	A/T	59.2	KASPTM	Ps113778	B	A	A	A	A	A	B	B	B	A	A	A	B	A	B	B	A	A	B	B	A	A	A	B	A	B	B	A	B	B	B	A	A	B	A	B	A	A	B	A	A	A	A	B	A
PsLGIII	A/T	59.2	WGGBS	Ps113778	B	A	A	A	A	A	B	B	B	A	A	A	B	A	B	B	A	A	B	B	A	A	A	B	-	-	B	A	B	B	B	A	A	B	-	B	A	A	B	-	A	A	A	B	A
PsLGIII	A/T	60.4	KASPTM	Ps144782	B	A	A	A	A	A	B	B	B	A	A	A	B	A	B	B	A	A	B	B	A	A	A	B	A	B	B	A	B	B	B	A	A	B	A	B	A	A	B	A	A	A	A	B	A
PsLGIII	A/T	60.4	WGGBS	Ps144782	-	A	A	A	A	A	-	B	B	A	-	A	B	A	B	B	A	A	-	B	A	A	A	B	A	B	B	A	B	B	B	A	A	B	A	-	-	A	B	-	A	A	-	B	A
PsLGIII	C/T	60.9	KASPTM	Ps113988	B	A	A	A	A	A	B	B	B	A	A	A	B	A	B	B	A	A	B	B	A	A	A	B	A	B	B	A	B	B	B	A	A	B	A	B	A	A	B	A	A	A	A	B	A
PsLGIII	C/T	60.9	WGGBS	Ps113988	B	A	A	A	-	B	B	B	B	A	A	A	B	A	-	B	A	A	B	B	A	-	A	B	A	B	B	A	B	B	B	A	A	B	A	B	A	A	-	A	A	A	A	B	A
PsLGIII	A/G	61	KASPTM	Ps135694	B	A	A	A	A	A	B	B	B	A	A	-	B	A	B	B	A	A	B	B	A	A	A	B	A	B	B	A	B	B	B	A	A	B	A	B	A	A	B	A	A	A	A	B	A
PsLGIII	A/G	61	WGGBS	Ps135694	B	-	A	A	A	B	B	B	B	A	-	A	B	A	B	-	A	A	B	B	A	A	A	B	A	B	B	-	B	-	B	A	A	B	A	-	A	A	B	A	A	A	A	B	A
PsLGIII	A/G	77.6	KASPTM	Ps114007	A	A	B	A	A	A	B	B	B	A	A	B	B	A	B	A	A	A	B	A	A	B	A	B	A	B	B	A	B	B	A	A	B	A	A	A	A	A	B	A	A	B	A	-	A
PsLGIII	A/G	77.6	WGGBS	Ps114007	A	A	B	A	A	A	B	B	B	-	A	B	-	A	-	A	A	A	B	A	A	B	A	B	A	B	B	A	B	B	A	A	B	A	A	A	A	A	B	A	A	B	A	B	A
PsLGIII	C/T	78.6	KASPTM	Ps124377	B	A	B	A	A	A	B	B	B	A	A	B	B	A	B	A	A	A	B	A	A	B	A	B	A	B	B	A	B	B	A	A	B	A	A	A	A	A	B	A	A	B	A	B	A
PsLGIII	C/T	78.6	WGGBS	Ps124377	B	A	-	A	A	A	B	B	B	A	-	B	B	A	-	A	-	A	B	A	A	B	A	B	A	B	B	A	B	B	A	A	B	A	A	-	A	A	B	A	A	B	A	B	A
PsLGIII	A/T	78.9	KASPTM	Ps144397	B	A	B	A	A	A	B	B	B	A	A	B	B	A	B	A	A	A	B	A	A	B	A	B	A	B	B	A	B	B	A	A	B	A	A	A	A	A	B	A	A	B	A	B	A
PsLGIII	A/T	78.9	WGGBS	Ps144397	B	A	-	A	A	B	-	B	B	A	A	B	B	-	B	A	A	A	B	A	A	-	A	B	A	B	B	A	B	B	A	A	B	A	A	A	A	-	B	A	A	-	-	B	A
PsLGIII	T/G	79.5	KASPTM	Ps118749	B	A	B	A	A	A	B	B	B	A	A	B	B	A	B	A	A	A	B	A	B	B	A	B	A	B	B	A	B	B	A	A	B	A	A	A	A	A	B	A	A	B	A	B	A
PsLGIII	T/G	79.5	WGGBS	Ps118749	B	A	B	A	A	A	B	B	-	A	A	B	B	A	B	A	-	-	B	A	B	B	A	B	-	B	B	A	-	B	A	A	B	A	A	A	A	A	B	A	A	B	A	B	A
PsLGIII	C/T	80	KASPTM	Ps103238	B	A	B	A	A	A	B	B	B	A	A	B	B	A	B	A	A	A	B	A	B	B	A	B	A	B	B	A	B	B	A	A	B	A	A	A	A	A	B	A	A	B	A	B	A
PsLGIII	C/T	80	WGGBS	Ps103238	B	A	B	A	A	B	B	B	-	A	A	B	B	A	B	A	A	A	B	A	B	B	A	B	A	B	B	A	B	B	A	A	B	A	A	A	A	A	-	A	A	B	A	B	A
PsLGIII	C/T	80.4	KASPTM	Ps144209	B	A	B	A	A	A	B	B	B	A	A	B	B	A	B	A	A	A	B	A	B	B	A	B	A	B	B	A	B	B	A	A	B	A	A	A	A	A	B	A	A	B	A	B	A
PsLGIII	C/T	80.4	WGGBS	Ps144209	B	A	B	A	-	-	B	B	B	A	A	B	B	-	B	A	A	A	B	A	B	-	A	B	-	B	B	A	B	B	A	-	B	A	A	A	A	A	B	-	A	B	A	B	A
PsLGIII	A/G	80.8	KASPTM	Ps163228	B	A	B	A	A	A	B	B	B	A	A	B	B	A	B	A	A	A	B	A	B	B	A	B	A	B	B	A	B	B	A	A	B	A	A	A	A	A	B	A	A	B	A	B	A
PsLGIII	A/G	80.8	WGGBS	Ps163228	B	A	B	A	A	B	B	B	-	-	A	B	B	-	B	A	-	A	B	A	B	B	A	-	A	B	B	A	-	-	-	A	B	A	-	A	-	A	B	A	-	B	A	B	A
PsLGIII	A/G	81	KASPTM	Ps105710	B	A	B	A	A	A	B	B	B	A	A	B	B	A	B	A	A	A	B	A	B	B	A	B	A	B	B	A	B	B	A	A	B	A	A	A	A	A	B	A	A	B	A	B	A
PsLGIII	A/G	81	WGGBS	Ps105710	B	A	B	-	A	B	B	B	B	A	A	B	B	A	B	A	A	A	B	A	B	B	-	B	A	B	B	A	B	B	A	A	B	A	A	A	A	A	B	A	-	B	A	B	A
PsLGIII	C/T	81.4	KASPTM	Ps130483	B	A	B	A	A	A	B	B	B	A	A	B	B	A	B	A	A	A	B	A	B	B	B	B	A	B	B	A	B	B	A	A	B	A	A	A	A	A	B	A	A	B	A	B	A
PsLGIII	C/T	81.4	WGGBS	Ps130483	-	A	B	A	A	-	B	B	B	A	A	B	B	-	B	A	A	A	B	A	B	B	B	B	A	B	B	A	B	-	A	A	B	A	A	A	A	A	-	-	A	B	A	B	A
PsLGIII	A/G	82.3	KASPTM	Ps106649	B	A	B	A	A	A	B	B	B	A	A	B	B	A	B	A	A	A	B	A	B	B	B	B	A	B	B	A	B	B	A	A	B	A	A	A	A	A	B	B	B	B	A	B	A
PsLGIII	A/G	82.3	WGGBS	Ps106649	B	A	B	A	A	A	B	B	B	A	A	B	B	A	B	A	A	A	B	A	B	B	B	B	A	B	B	A	B	B	A	A	B	-	A	A	A	A	B	B	B	B	-	B	A
PsLGIII	T/G	83.1	KASPTM	Ps106483	B	A	B	A	A	A	B	B	B	A	A	B	B	A	B	A	A	A	B	A	B	B	B	B	A	B	B	A	B	B	A	A	B	A	A	A	A	A	B	B	B	B	A	B	B
PsLGIII	T/G	83.1	WGGBS	Ps106483	B	A	B	A	A	-	B	B	B	A	A	B	B	A	B	A	A	A	B	A	B	B	-	B	A	B	B	A	B	B	A	A	B	A	A	A	A	A	-	B	B	B	A	B	B
PsLGIII	T/G	83.6	KASPTM	Ps158161	B	A	B	A	A	A	B	B	B	A	A	B	B	A	B	A	A	A	H	A	B	B	B	A	A	B	B	A	B	B	A	A	B	A	A	A	A	A	B	B	B	B	A	B	B
PsLGIII	T/G	83.6	WGGBS	Ps158161	B	A	B	A	A	A	B	-	B	A	-	B	B	A	B	A	A	-	-	A	B	B	B	A	A	B	B	A	B	B	A	A	B	-	-	-	A	A	B	B	-	-	A	B	-
PsLGIII	T/G	83.8	KASPTM	Ps104825	B	A	B	A	A	A	B	B	B	A	A	B	B	A	B	A	A	A	H	A	B	B	B	A	A	B	B	A	-	B	A	A	B	A	A	A	A	A	B	B	B	B	A	B	B
PsLGIII	T/G	83.8	WGGBS	Ps104825	B	A	B	A	-	B	B	B	B	A	A	B	B	A	B	A	A	A	A	A	B	B	B	A	A	B	B	A	B	B	A	A	B	A	A	A	A	A	B	B	B	-	A	B	-
PsLGIII	A/C	84	KASPTM	Ps121905	B	A	B	A	A	A	B	B	B	A	A	B	B	A	B	A	A	A	H	A	B	B	B	A	A	B	B	A	B	B	A	A	B	A	A	A	A	A	B	B	B	B	A	B	B
PsLGIII	A/C	84	WGGBS	Ps121905	B	A	-	A	A	-	B	B	B	A	A	B	B	A	B	A	A	A	-	A	B	B	B	A	A	B	B	A	B	B	A	A	B	A	A	A	A	A	B	-	B	B	-	B	B
PsLGIII	T/G	84.2	KASPTM	Ps145380	B	A	B	A	A	A	B	B	B	A	A	B	B	A	B	A	A	A	H	A	B	B	B	A	A	B	B	A	B	B	A	A	B	A	A	A	A	A	B	B	B	B	A	B	B
PsLGIII	T/G	84.2	WGGBS	Ps145380	B	A	-	A	A	A	B	B	B	A	-	B	B	A	B	A	A	A	A	A	B	B	B	A	A	B	B	-	B	-	-	A	B	A	A	A	A	A	B	B	-	-	A	-	B
PsLGIII	A/G	84.8	KASPTM	Ps137127	B	A	B	A	A	A	B	B	B	A	A	B	B	A	B	B	A	A	H	A	B	B	B	A	A	B	B	A	B	B	A	A	B	A	A	A	A	A	B	B	B	B	A	B	B
PsLGIII	A/G	84.8	WGGBS	Ps137127	B	A	-	A	A	A	B	B	B	A	A	B	B	-	B	B	-	A	-	A	B	B	B	A	A	B	-	A	-	B	A	A	B	A	A	A	A	A	B	B	B	B	A	B	B
PsLGIII	A/T	85.5	KASPTM	Ps133533	B	A	B	A	A	A	B	B	B	A	A	B	B	A	B	B	A	A	-	A	B	B	B	A	A	B	B	A	B	B	A	A	B	A	A	A	A	A	B	B	B	B	A	B	B
PsLGIII	A/T	85.5	WGGBS	Ps133533	-	A	-	A	A	B	B	B	B	A	A	B	B	A	B	B	A	A	-	-	B	B	B	A	A	B	B	A	B	B	-	A	B	A	-	A	A	A	B	B	B	B	A	B	B
PsLGIII	C/T	85.6	KASPTM	Ps138860	B	A	B	A	A	A	B	B	B	A	A	B	B	A	B	B	A	A	H	A	B	B	B	A	A	B	B	A	B	B	A	A	B	A	A	A	A	A	B	B	B	B	A	B	B
PsLGIII	C/T	85.6	WGGBS	Ps138860	B	-	B	A	A	B	B	B	B	A	A	-	-	A	-	-	A	A	A	A	B	B	B	A	A	B	B	A	B	B	A	A	B	A	A	A	A	A	B	B	B	B	-	B	B
PsLGIII	A/G	85.8	KASPTM	Ps104176	B	A	B	A	A	A	B	B	B	A	A	B	B	A	B	B	A	A	H	A	B	B	B	A	A	B	B	A	B	B	A	A	B	A	A	A	A	A	B	B	B	B	A	B	B
PsLGIII	A/G	85.8	WGGBS	Ps104176	B	A	B	A	A	A	B	B	B	A	A	B	B	A	B	B	A	A	-	A	-	B	B	A	A	B	B	A	B	B	A	-	B	A	A	A	A	A	A	B	B	B	A	B	B
PsLGIII	C/T	85.9	KASPTM	Ps132228	B	A	B	A	A	A	B	B	B	A	A	B	B	A	B	B	A	A	H	A	B	B	B	A	A	B	B	A	B	B	A	A	B	A	A	A	A	A	B	B	B	B	A	B	B
PsLGIII	C/T	85.9	WGGBS	Ps132228	B	A	B	A	A	B	B	B	B	A	A	B	B	A	B	B	A	A	A	A	-	B	B	A	A	B	-	A	B	B	A	A	B	A	A	-	A	A	-	B	B	-	A	B	-
PsLGIII	A/C	87	KASPTM	Ps129118	B	A	B	A	A	A	B	B	B	A	A	B	B	B	B	B	A	A	H	A	A	B	B	A	A	B	B	A	B	B	A	A	B	A	A	A	A	A	B	B	B	B	A	B	B
PsLGIII	A/C	87	WGGBS	Ps129118	B	A	-	A	A	B	B	B	B	A	A	B	B	B	B	B	A	-	-	A	-	B	B	A	A	B	B	A	B	B	A	A	B	A	A	A	A	A	B	-	B	B	A	B	B
PsLGIII	C/T	87.2	KASPTM	Ps141157	B	A	B	A	A	A	B	B	B	A	A	B	B	B	B	B	A	A	B	A	A	B	B	A	A	B	B	A	B	B	A	A	B	A	A	A	A	A	B	B	B	B	A	B	B
PsLGIII	C/T	87.2	WGGBS	Ps141157	B	A	B	A	A	B	-	-	B	A	A	B	-	B	B	B	A	A	-	A	A	B	-	A	A	B	B	A	B	B	A	A	B	A	A	A	A	A	B	-	B	B	A	B	B
PsLGIII	C/T	88	KASPTM	Ps145061	B	A	B	A	A	A	B	B	B	A	A	B	B	B	B	B	A	A	H	A	A	B	B	A	A	B	B	A	B	B	A	A	B	A	A	A	A	A	B	B	B	B	A	B	B
PsLGIII	C/T	88	WGGBS	Ps145061	B	A	B	A	A	-	-	B	B	A	A	-	B	B	B	B	-	A	A	A	A	B	-	A	A	B	B	A	B	B	A	A	B	A	A	A	-	-	B	B	-	B	A	B	B
PsLGIII	C/T	89.2	KASPTM	Ps119345	B	A	B	A	A	A	B	B	B	A	A	B	B	B	B	B	A	A	B	A	A	B	B	A	A	B	B	A	B	B	A	A	B	A	A	A	A	A	B	B	B	B	A	B	B
PsLGIII	C/T	89.2	WGGBS	Ps119345	-	A	B	A	A	-	B	B	B	A	A	B	B	B	B	B	A	A	B	A	A	B	B	A	A	B	B	A	B	-	A	A	B	A	A	-	A	A	B	B	B	B	A	B	B
PsLGIII	C/T	90.4	KASPTM	Ps125671	B	A	B	A	A	A	B	B	B	A	A	B	B	B	B	B	A	A	B	A	A	B	B	A	A	B	B	A	B	B	A	A	B	A	A	A	A	A	B	B	B	B	B	B	B
PsLGIII	C/T	90.4	WGGBS	Ps125671	-	A	-	A	A	A	-	B	B	A	A	-	B	B	B	B	A	A	B	A	A	B	B	A	A	B	B	A	B	B	A	A	B	A	-	A	A	A	-	B	B	B	B	B	B
PsLGIII	A/G	90.9	KASPTM	Ps128292	B	A	B	A	A	A	B	B	B	A	A	B	B	B	B	B	A	A	B	A	A	B	B	A	A	B	B	A	B	B	B	A	B	A	A	A	A	A	B	B	B	B	B	B	B
PsLGIII	A/G	90.9	WGGBS	Ps128292	B	A	B	A	A	B	-	B	B	A	-	B	B	B	B	B	-	A	B	A	A	B	B	A	-	B	B	-	B	B	B	A	B	A	A	A	A	A	B	B	B	B	B	B	B
PsLGIII	A/G	91.4	KASPTM	Ps102315	B	A	B	A	A	A	B	B	B	A	A	B	B	B	B	B	A	A	B	A	A	B	B	A	A	B	B	A	B	B	B	A	B	A	A	A	A	A	B	B	B	B	B	B	B
PsLGIII	A/G	91.4	WGGBS	Ps102315	B	A	B	A	A	A	B	B	B	A	A	B	-	B	B	B	A	A	B	A	A	B	-	A	A	B	B	A	B	B	B	A	B	A	A	A	A	A	B	B	B	B	B	B	B
PsLGIII	C/T	92.6	KASPTM	Ps132637	B	A	B	A	A	A	B	B	B	A	A	B	B	B	B	B	A	A	B	A	A	B	B	A	A	B	B	A	B	B	B	A	B	A	A	A	A	A	B	B	B	B	B	B	B
PsLGIII	C/T	92.6	WGGBS	Ps132637	B	A	-	A	A	A	B	B	B	-	A	B	B	B	B	B	A	A	B	A	A	-	B	A	A	B	B	A	B	B	B	A	B	-	A	-	-	A	B	B	B	B	B	B	B
PsLGIII	A/G	92.9	KASPTM	Ps126285	B	A	B	A	A	A	B	B	B	A	A	B	B	B	B	B	A	A	B	A	A	B	B	A	A	B	B	A	B	B	B	A	B	A	B	A	A	A	B	B	B	B	B	B	B
PsLGIII	A/G	92.9	WGGBS	Ps126285	B	A	B	A	A	B	B	B	B	A	A	B	B	B	B	-	-	A	B	A	A	B	B	A	-	-	B	A	B	B	B	A	B	A	B	A	A	A	B	-	B	B	B	B	B
PsLGIII	A/G	94.8	KASPTM	Ps157604	B	A	B	A	A	A	B	B	B	A	A	B	B	B	B	B	A	A	B	-	A	B	B	A	A	B	B	A	B	B	B	-	B	A	B	A	A	A	B	B	B	B	B	B	B
PsLGIII	A/G	94.8	WGGBS	Ps157604	B	A	-	A	A	A	-	B	B	-	A	B	B	B	B	B	A	-	B	A	A	B	B	A	A	-	B	-	-	-	B	A	B	A	B	A	A	A	B	-	-	B	B	B	B
PsLGIII	C/T	95.7	KASPTM	Ps106793	B	A	B	A	A	A	B	B	B	A	A	B	B	B	B	B	A	A	B	A	A	B	B	A	A	B	B	A	B	B	B	A	A	A	B	A	A	A	B	A	A	B	B	B	B
PsLGIII	C/T	95.7	WGGBS	Ps106793	B	A	B	A	A	-	B	B	-	A	A	B	B	B	B	B	A	A	B	A	A	B	B	A	A	B	B	A	B	B	B	A	A	A	B	A	A	A	B	A	A	B	B	B	B
PsLGIII	A/G	95.8	KASPTM	Ps111823	B	A	B	A	A	A	B	B	B	A	A	B	B	B	B	B	A	A	B	A	A	B	B	A	A	B	B	A	B	B	B	A	A	A	B	A	A	A	B	A	A	B	B	B	B
PsLGIII	A/G	95.8	WGGBS	Ps111823	B	A	B	A	A	-	B	B	-	A	A	B	B	B	B	B	-	A	B	A	A	B	B	A	A	B	B	A	B	B	B	A	A	A	B	A	A	A	-	A	A	B	B	B	B
PsLGIII	C/T	96.4	KASPTM	Ps110954	B	A	B	A	A	A	B	B	B	A	A	B	B	B	B	B	A	A	B	A	A	B	B	A	A	B	B	A	B	B	B	A	A	A	B	A	A	A	B	A	A	B	B	B	B
PsLGIII	C/T	96.4	WGGBS	Ps110954	B	A	B	A	A	A	B	B	B	A	-	B	B	B	B	B	A	A	B	A	A	B	-	A	A	B	B	A	B	-	B	A	A	A	B	A	A	A	B	A	A	-	B	B	B
PsLGIII	A/G	96.7	KASPTM	Ps130525	B	A	B	A	A	A	B	B	B	A	A	B	B	B	B	B	A	A	B	A	A	A	B	A	A	B	B	A	B	B	B	H	A	A	B	A	A	A	B	A	A	B	B	-	B
PsLGIII	A/G	96.7	WGGBS	Ps130525	B	A	B	A	A	B	B	B	B	-	A	-	B	-	B	B	A	A	B	A	A	-	B	A	A	B	B	A	B	B	B	B	A	A	B	A	A	A	B	-	A	B	B	B	B
PsLGIII	C/G	96.8	KASPTM	Ps106751	B	-	B	A	A	A	B	B	B	-	A	B	B	B	B	B	A	A	B	A	A	A	B	A	A	B	B	A	B	B	B	B	A	A	B	A	A	A	B	A	A	B	B	B	B
PsLGIII	C/G	96.8	WGGBS	Ps106751	B	A	B	-	A	-	B	B	B	A	A	B	B	B	B	B	A	A	B	A	A	-	B	A	A	B	B	A	B	B	B	B	A	A	B	A	A	A	B	A	A	B	B	B	B
PsLGIII	A/G	96.9	KASPTM	Ps160396	B	A	B	A	A	A	B	B	B	A	A	B	B	B	B	B	A	A	B	A	A	A	B	A	A	B	B	A	B	B	B	B	A	A	B	A	A	A	B	A	A	B	B	B	B
PsLGIII	A/G	96.9	WGGBS	Ps160396	B	-	B	-	A	A	B	-	B	A	-	B	-	B	B	B	A	A	B	A	A	A	B	A	A	B	B	A	B	B	B	-	A	A	B	-	A	A	-	-	A	B	B	B	-
PsLGIII	A/G	97.9	KASPTM	Ps149885	B	A	B	A	A	A	B	B	B	A	A	B	B	B	B	B	A	A	B	A	A	A	B	A	A	B	B	A	B	B	B	B	A	A	B	A	A	A	B	A	A	B	B	B	B
PsLGIII	A/G	97.9	WGGBS	Ps149885	B	A	-	A	A	-	B	B	B	A	A	B	-	B	B	B	A	A	B	A	A	A	B	A	A	B	B	A	B	-	B	B	A	A	-	A	A	A	B	-	A	B	B	B	-
PsLGIII	A/G	98.8	KASPTM	Ps125012	B	A	B	A	A	A	B	B	B	A	A	B	B	B	B	B	A	A	B	A	A	A	B	A	A	B	B	A	B	B	B	B	A	A	B	A	A	A	B	A	A	B	B	B	B
PsLGIII	A/G	98.8	WGGBS	Ps125012	B	A	B	A	A	A	B	B	B	A	A	B	B	B	B	B	A	A	B	A	A	A	B	A	A	-	B	-	B	B	-	B	A	A	-	A	A	A	-	A	A	B	B	B	B
PsLGIII	A/G	98.9	KASPTM	Ps101401	B	A	B	A	A	A	B	B	B	A	A	B	B	B	B	B	A	A	B	A	A	A	B	A	A	B	B	A	B	B	B	B	A	A	B	A	A	A	B	A	A	B	B	B	B
PsLGIII	A/G	98.9	WGGBS	Ps101401	B	A	B	A	A	A	B	B	B	A	A	B	B	B	B	B	A	A	B	A	A	A	B	A	A	B	-	A	B	B	B	B	A	A	B	A	A	A	B	A	-	B	B	B	B
PsLGIII	A/G	99.3	KASPTM	Ps134375	B	A	B	A	A	A	B	B	B	A	A	B	B	B	B	B	A	A	B	A	A	A	B	A	A	B	B	A	B	B	B	H	A	A	B	A	A	A	B	A	A	B	B	B	B
PsLGIII	A/G	99.3	WGGBS	Ps134375	B	A	B	A	A	A	B	B	B	-	A	B	-	B	B	-	A	A	B	A	-	A	B	A	A	B	B	A	B	B	B	-	A	A	B	A	A	-	B	A	A	B	B	B	B
PsLGIII	A/C	99.9	KASPTM	Ps104092	B	A	B	A	A	A	B	B	B	A	A	B	B	B	B	B	A	A	B	A	A	A	B	A	A	B	B	A	B	B	B	B	A	A	B	A	A	A	B	A	A	B	B	B	B
PsLGIII	A/C	99.9	WGGBS	Ps104092	B	A	-	A	A	A	B	B	B	A	A	B	B	B	B	B	A	-	B	A	A	A	B	A	A	B	B	A	-	B	B	B	A	A	B	A	A	A	B	A	A	B	B	B	B
PsLGIII	A/C	100	KASPTM	Ps123906	B	A	B	A	A	A	B	B	B	A	A	B	B	B	B	B	A	A	B	A	A	A	B	A	A	B	B	A	B	B	B	B	A	A	B	A	A	A	B	A	A	B	B	B	B
PsLGIII	A/C	100	WGGBS	Ps123906	B	A	B	A	A	A	B	-	B	A	A	B	B	B	B	B	A	-	-	A	A	A	-	A	A	B	B	A	B	B	B	B	A	A	B	A	A	-	B	A	A	B	B	B	B
PsLGIII	A/G	101.5	KASPTM	Ps111879	B	A	B	A	A	A	B	B	A	A	A	B	B	B	B	B	A	B	B	A	A	A	B	A	A	B	B	A	A	B	B	-	A	A	B	A	B	B	B	A	A	B	B	B	H
PsLGIII	A/G	101.5	WGGBS	Ps111879	-	A	B	A	A	B	B	B	-	A	A	B	B	B	B	B	A	B	B	A	A	A	B	A	A	B	B	A	A	B	B	B	A	A	B	A	B	B	B	A	-	B	B	B	-
PsLGIII	A/T	102.1	KASPTM	Ps127752	B	A	B	A	A	A	B	B	B	A	A	B	B	B	B	B	A	B	B	A	A	A	B	A	A	B	B	A	A	B	B	-	A	A	B	A	A	B	B	A	A	B	B	B	B
PsLGIII	A/T	102.1	WGGBS	Ps127752	B	A	B	A	A	-	B	B	B	A	A	-	B	B	B	B	A	B	B	A	A	A	-	A	A	B	B	A	A	B	-	B	A	A	B	A	A	B	-	A	A	-	B	B	B
PsLGIII	A/G	102.7	KASPTM	Ps114463	B	A	B	A	A	A	B	B	A	A	A	B	B	B	B	B	A	B	B	A	A	A	B	A	A	B	B	A	A	B	B	-	A	A	B	A	B	B	B	A	A	B	B	B	H
PsLGIII	A/G	102.7	WGGBS	Ps114463	B	A	B	A	A	A	B	B	A	A	A	B	B	B	B	B	A	-	B	A	A	A	B	A	A	B	B	-	A	B	B	B	A	A	B	-	B	B	-	A	-	B	B	B	B
PsLGIII	C/T	102.8	KASPTM	Ps111293	B	A	B	A	A	A	B	B	A	A	A	B	B	B	B	B	A	B	B	A	A	A	B	A	A	B	B	A	A	B	B	-	A	A	B	A	B	B	B	A	A	B	B	B	H
PsLGIII	C/T	102.8	WGGBS	Ps111293	B	A	-	A	A	-	B	B	A	A	A	B	B	B	B	B	A	B	B	A	A	A	B	A	A	B	B	A	A	B	-	B	A	A	B	A	B	B	B	A	A	B	B	B	-
PsLGIII	C/G	103.1	KASPTM	Ps112692	B	A	B	A	A	A	B	B	A	A	A	B	B	B	B	B	A	B	B	A	A	A	B	A	A	B	B	A	A	B	B	-	A	A	B	A	A	B	B	A	A	B	B	B	H
PsLGIII	C/G	103.1	WGGBS	Ps112692	B	A	B	A	A	-	B	B	A	A	A	B	B	B	B	B	A	B	B	A	A	A	B	A	A	B	B	A	A	B	-	B	A	A	B	A	A	B	B	A	A	B	B	B	-
PsLGIII	A/G	103.2	KASPTM	Ps106291	B	A	B	A	A	A	B	B	A	-	A	B	B	B	B	B	A	B	B	A	A	A	B	A	A	B	B	A	A	B	B	-	A	A	B	A	A	B	B	A	A	B	B	B	H
PsLGIII	A/G	103.2	WGGBS	Ps106291	B	A	B	A	A	A	B	B	A	A	A	B	B	B	-	B	A	B	B	A	A	A	B	A	A	B	B	A	A	B	B	B	A	A	B	A	A	B	B	-	A	B	B	B	-
PsLGIII	A/G	103.4	KASPTM	Ps115349	B	A	B	A	A	A	B	B	A	A	A	B	-	B	B	B	A	B	B	A	A	A	B	A	A	B	B	A	A	B	B	-	A	A	B	A	A	B	B	A	A	B	B	B	H
PsLGIII	A/G	103.4	WGGBS	Ps115349	B	A	B	A	A	A	B	B	A	A	A	-	B	B	B	B	-	B	B	A	A	A	-	A	A	B	B	A	-	B	B	B	A	A	B	-	A	B	B	A	A	B	B	B	A
PsLGIII	C/T	104	KASPTM	Ps162957	B	A	B	A	A	A	B	B	A	A	A	B	B	B	B	B	A	B	B	A	A	A	B	A	A	B	B	A	A	B	B	-	A	A	B	A	A	B	B	A	A	B	B	B	H
PsLGIII	C/T	104	WGGBS	Ps162957	-	A	B	A	A	A	-	B	A	A	-	-	B	B	B	B	-	-	B	A	A	-	B	A	A	B	B	A	A	B	B	-	A	A	B	A	A	B	B	-	-	B	-	B	-
PsLGIII	T/G	104.9	KASPTM	Ps159509	B	A	B	A	A	A	B	B	A	A	A	B	B	B	B	B	A	B	B	A	A	A	B	A	A	B	B	A	A	B	B	-	A	A	B	A	A	B	B	A	A	B	B	B	H
PsLGIII	T/G	104.9	WGGBS	Ps159509	B	A	B	A	-	B	B	B	A	-	-	B	B	B	-	B	A	B	B	A	A	A	B	A	A	B	B	A	A	B	B	-	A	A	-	A	A	-	B	A	A	B	B	-	-
PsLGIII	C/T	105	KASPTM	Ps131102	B	A	B	A	A	A	B	B	A	A	A	B	B	B	B	B	A	B	B	A	A	A	B	A	A	B	B	A	A	B	B	-	A	A	B	A	A	B	B	A	A	B	B	B	H
PsLGIII	C/T	105	WGGBS	Ps131102	B	A	B	A	A	B	B	B	A	A	-	B	B	B	-	B	A	B	-	A	A	A	B	A	A	B	B	A	A	B	B	-	A	-	B	A	A	B	B	A	-	B	B	B	B
PsLGIII	A/G	105.3	KASPTM	Ps142248	B	A	B	A	A	A	B	B	A	A	A	B	B	B	B	B	A	B	B	A	A	A	B	A	A	B	B	A	A	B	B	-	A	A	B	A	A	B	B	A	A	B	B	B	H
PsLGIII	A/G	105.3	WGGBS	Ps142248	-	A	B	A	A	A	-	B	A	A	A	B	B	B	B	-	A	A	B	A	A	A	B	A	A	B	B	A	A	B	B	-	A	A	B	-	A	B	B	A	A	-	B	B	-
PsLGIII	A/G	106	KASPTM	Ps146725	B	A	B	A	A	A	B	B	A	A	A	B	B	B	B	B	A	-	B	A	A	A	B	A	A	B	B	A	A	B	B	-	A	A	B	A	B	B	B	A	A	B	B	B	H
PsLGIII	A/G	106	WGGBS	Ps146725	B	A	-	A	A	A	B	B	-	A	-	B	B	B	-	B	A	-	B	A	A	A	B	-	A	B	B	A	A	B	B	-	A	A	B	A	B	B	-	A	A	B	B	B	B
PsLGIII	T/G	106.1	KASPTM	Ps106556	B	A	B	A	A	A	B	B	A	A	A	B	B	B	B	B	A	B	B	A	A	A	B	A	A	B	B	A	A	B	B	-	A	A	B	A	B	B	B	A	A	B	B	B	H
PsLGIII	T/G	106.1	WGGBS	Ps106556	B	A	B	A	A	A	B	B	A	A	A	B	B	B	B	B	A	B	B	A	A	A	-	A	A	-	B	A	A	B	B	-	A	A	B	A	B	B	B	A	A	B	B	B	B
PsLGIII	A/C	106.5	KASPTM	Ps159262	B	-	B	-	A	A	B	B	A	A	A	B	B	B	B	B	A	B	B	A	A	A	B	A	A	B	B	A	A	B	B	-	A	A	B	A	B	-	B	A	A	B	B	B	H
PsLGIII	A/C	106.5	WGGBS	Ps159262	B	A	B	A	-	B	-	B	A	-	A	-	B	B	B	B	A	B	B	A	A	A	B	A	A	B	B	A	-	B	B	B	-	A	B	A	B	B	B	-	A	B	-	B	-
PsLGIII	A/G	106.7	KASPTM	Ps108200	B	A	B	A	A	A	A	B	A	A	A	B	B	B	B	B	A	B	B	A	A	A	B	A	A	B	B	A	A	B	B	-	A	A	B	A	B	B	B	A	A	B	B	B	H
PsLGIII	A/G	106.7	WGGBS	Ps108200	B	-	B	-	A	A	-	B	A	-	A	B	B	B	B	B	A	B	B	A	A	A	B	A	A	B	B	A	A	B	B	B	A	A	B	A	B	B	B	A	A	B	B	B	B
PsLGIII	T/G	106.8	KASPTM	Ps157160	B	A	B	A	A	A	A	B	A	A	A	B	B	B	B	B	A	B	B	A	A	A	B	A	A	B	B	A	A	B	B	-	A	A	B	A	B	B	B	A	A	B	B	B	H
PsLGIII	T/G	106.8	WGGBS	Ps157160	B	A	B	A	A	A	-	B	A	A	A	B	B	B	B	-	-	B	B	A	A	A	-	A	-	-	B	A	A	B	B	B	A	A	B	A	B	B	B	A	A	-	B	-	-
PsLGIII	A/G	106.9	KASPTM	Ps117544	B	A	B	A	A	A	B	B	A	A	A	B	B	B	B	B	A	B	B	A	A	A	B	A	A	B	B	A	A	B	B	H	A	A	B	A	B	B	B	A	A	B	B	B	H
PsLGIII	A/G	106.9	WGGBS	Ps117544	B	A	B	A	A	A	-	B	A	A	A	B	B	-	B	B	A	B	B	A	-	A	B	A	A	B	B	A	A	B	B	B	A	-	B	A	B	B	B	A	A	B	B	B	-
PsLGIII	C/T	107.1	KASPTM	Ps145562	B	A	B	A	A	A	A	B	A	A	A	B	B	B	B	B	A	B	B	A	A	A	B	A	A	B	B	A	A	B	B	-	A	A	B	A	B	B	B	A	A	B	B	B	H
PsLGIII	C/T	107.1	WGGBS	Ps145562	-	A	B	A	A	A	A	B	A	A	-	B	B	B	B	B	A	-	B	A	-	A	B	-	A	B	B	A	A	B	B	B	A	A	B	A	B	B	B	A	-	B	B	B	-
PsLGIII	C/T	107.2	KASPTM	Ps134752	B	A	B	A	A	A	A	B	A	A	A	B	B	B	B	B	A	B	B	A	A	A	B	A	A	B	-	A	A	B	B	A	A	A	B	A	B	B	B	A	A	B	B	B	H
PsLGIII	C/T	107.2	WGGBS	Ps134752	B	A	B	A	A	A	A	-	A	A	A	B	B	B	B	B	A	B	B	A	A	A	B	A	A	B	-	-	A	B	B	B	A	-	B	A	B	B	B	-	A	B	B	B	-
PsLGIII	T/G	108.2	KASPTM	Ps120465	B	A	B	A	A	A	A	B	A	A	A	B	B	B	B	B	A	B	B	A	A	A	B	A	A	B	B	A	A	B	B	-	A	A	B	A	B	B	B	A	A	B	B	B	H
PsLGIII	T/G	108.2	WGGBS	Ps120465	B	A	B	-	A	-	A	B	A	A	A	B	B	B	B	B	A	B	B	A	A	A	B	A	A	B	B	-	A	B	B	A	A	A	B	-	B	B	B	A	A	B	B	B	-
PsLGIII	C/G	109.7	KASPTM	Ps141163	B	A	B	A	A	A	A	B	A	A	A	B	B	B	B	B	A	B	B	A	A	B	B	A	A	B	B	A	A	B	B	A	A	A	B	A	B	B	B	A	A	B	B	B	H
PsLGIII	C/G	109.7	WGGBS	Ps141163	-	A	B	-	A	-	A	B	A	A	A	B	B	B	B	-	A	B	B	A	-	B	-	A	A	B	B	A	A	B	B	A	A	A	B	A	B	-	B	A	A	B	B	B	A
PsLGIII	C/T	110.7	KASPTM	Ps147659	B	A	B	A	A	A	A	B	A	A	A	B	B	B	B	B	A	B	B	A	A	B	B	A	A	B	B	A	A	B	B	A	A	A	B	A	B	B	B	A	A	B	B	B	H
PsLGIII	C/T	110.7	WGGBS	Ps147659	B	A	B	A	A	B	A	B	A	A	A	B	-	B	B	B	A	B	B	A	-	B	B	-	A	B	B	A	A	B	-	A	A	A	B	A	B	B	-	A	A	B	B	B	-
PsLGIII	T/G	111	KASPTM	Ps105558	B	A	B	A	A	A	A	B	A	A	A	B	B	B	B	B	A	B	B	A	A	B	B	A	A	B	B	A	A	B	B	A	A	A	B	A	B	B	B	A	A	B	B	B	H
PsLGIII	T/G	111	WGGBS	Ps105558	B	A	B	A	A	B	A	B	A	A	A	B	B	B	B	B	A	B	B	A	A	B	B	A	A	B	B	A	A	B	B	A	A	-	B	A	B	B	B	A	A	B	B	B	-
PsLGIII	C/T	111.1	KASPTM	Ps146814	B	A	B	A	A	A	A	B	A	A	A	B	B	B	B	B	A	B	B	A	A	B	B	A	A	B	B	A	A	B	B	A	A	A	B	A	B	B	B	A	A	B	B	B	H
PsLGIII	C/T	111.1	WGGBS	Ps146814	B	A	B	A	A	B	A	B	A	A	A	B	B	B	B	B	A	B	B	-	A	-	B	-	A	B	B	-	A	B	B	A	-	A	B	A	B	B	-	A	A	B	B	B	-
PsLGIII	C/T	152.9	KASPTM	Ps129290	A	B	B	B	B	B	A	B	A	A	A	A	B	B	B	B	B	A	B	B	B	B	B	B	-	B	B	A	A	B	B	H	A	A	B	B	A	B	B	B	A	B	A	B	B
PsLGIII	C/T	152.9	WGGBS	Ps129290	A	B	B	B	B	-	A	B	A	A	A	-	B	B	B	B	-	A	B	B	B	B	B	B	-	B	B	-	A	B	B	-	A	A	B	B	A	B	B	B	A	B	A	B	B
PsLGIII	C/G	153.3	KASPTM	Ps132070	A	B	B	B	B	B	A	B	A	A	A	A	B	B	B	B	B	A	B	B	B	B	B	B	-	B	B	A	A	B	B	H	A	A	B	B	A	B	B	B	A	B	A	B	B
PsLGIII	C/G	153.3	WGGBS	Ps132070	-	B	-	B	B	-	A	B	A	A	A	A	B	B	B	B	B	A	B	B	B	B	B	B	B	-	B	A	B	B	B	-	A	A	B	B	A	B	B	B	A	B	-	B	B
PsLGIII	T/G	153.4	KASPTM	Ps131985	A	B	B	B	B	B	A	B	A	A	A	A	B	B	B	B	B	A	B	B	B	B	B	B	-	B	B	A	A	B	B	-	A	A	B	B	A	B	B	B	A	B	A	B	B
PsLGIII	T/G	153.4	WGGBS	Ps131985	A	B	B	B	B	-	A	B	A	A	A	A	B	B	-	-	B	A	B	B	B	B	B	B	B	B	B	A	A	B	-	-	-	A	B	B	A	B	B	B	A	B	B	B	B
PsLGIII	A/G	153.5	KASPTM	Ps161603	A	B	B	B	B	B	A	B	A	A	A	A	B	B	B	B	B	A	B	B	B	B	B	B	B	B	B	A	A	B	B	H	A	A	B	B	A	B	B	B	A	B	A	B	B
PsLGIII	A/G	153.5	WGGBS	Ps161603	A	B	B	-	B	B	A	-	A	-	A	A	B	B	-	B	B	A	B	B	B	B	-	B	B	B	B	A	-	B	B	-	A	A	B	B	-	B	-	-	A	B	B	-	B
PsLGIII	A/C	153.8	KASPTM	Ps123131	A	B	B	B	B	B	A	B	A	A	A	A	B	B	B	B	B	A	B	B	B	B	B	B	-	B	B	A	A	B	B	-	A	A	B	A	A	B	B	B	A	B	-	B	B
PsLGIII	A/C	153.8	WGGBS	Ps123131	A	B	B	B	B	-	A	B	A	A	A	A	B	B	B	B	B	A	B	B	B	B	B	B	B	-	B	A	A	B	B	-	A	A	B	A	A	B	B	B	A	B	-	B	B
PsLGIII	A/G	154.7	KASPTM	Ps162220	A	B	B	B	B	B	A	B	A	A	A	A	B	B	B	B	B	A	B	B	B	A	B	B	-	B	B	A	A	B	B	H	A	A	B	A	A	B	B	B	A	B	A	B	B
PsLGIII	A/G	154.7	WGGBS	Ps162220	-	B	B	B	B	-	A	B	-	-	A	A	B	B	B	B	B	A	-	B	B	-	B	B	B	-	B	A	A	B	B	-	A	-	B	A	A	-	B	B	A	B	A	B	B
PsLGIII	A/C	155.4	KASPTM	Ps117338	A	B	B	B	B	B	A	B	A	A	A	A	B	B	B	B	B	A	B	B	B	A	B	B	-	B	B	A	A	B	B	A	A	A	B	A	A	B	B	B	A	B	H	B	B
PsLGIII	A/C	155.4	WGGBS	Ps117338	A	B	B	B	B	A	A	B	A	A	A	A	B	B	-	B	B	A	B	B	B	A	B	B	B	-	B	A	-	B	B	A	A	A	B	A	A	B	B	B	A	B	-	B	B
PsLGIII	A/G	156	KASPTM	Ps160638	A	B	B	B	B	B	A	B	A	A	A	A	B	B	B	B	B	A	B	B	B	A	B	B	-	B	B	A	A	B	B	H	A	A	B	A	A	B	B	B	A	B	A	B	B
PsLGIII	A/G	156	WGGBS	Ps160638	A	B	-	B	B	-	A	B	A	-	-	A	B	B	B	B	B	-	-	-	B	A	B	-	B	-	B	A	A	B	B	B	A	A	B	A	-	B	B	B	A	B	A	B	B
PsLGIII	C/T	156.1	KASPTM	Ps102310	A	B	B	B	B	B	A	B	A	A	A	A	B	B	B	B	B	A	B	B	B	A	B	B	-	B	B	A	A	B	B	H	A	A	B	A	A	B	B	B	A	B	A	B	B
PsLGIII	C/T	156.1	WGGBS	Ps102310	A	B	B	B	B	B	A	B	A	A	A	A	B	B	B	B	B	A	B	B	B	A	B	B	-	B	B	A	A	B	B	-	A	A	B	A	A	B	B	B	A	B	A	B	B
PsLGIII	A/G	156.3	KASPTM	Ps148974	A	B	B	B	B	B	A	B	A	A	A	A	B	B	B	B	B	A	B	B	B	A	B	B	-	B	B	A	A	B	B	H	A	A	B	A	A	B	B	B	A	B	A	B	B
PsLGIII	A/G	156.3	WGGBS	Ps148974	A	B	-	-	B	A	A	B	A	A	-	A	B	B	B	B	B	A	B	B	B	A	-	B	B	B	B	A	A	B	B	-	A	A	B	A	A	B	B	-	-	B	-	B	B
PsLGIII	C/T	156.4	KASPTM	Ps154877	A	B	B	B	B	B	A	B	A	A	A	A	B	B	B	B	B	A	B	B	B	A	B	B	B	B	B	A	A	B	B	H	A	A	B	A	A	B	B	B	A	B	A	B	B
PsLGIII	C/T	156.4	WGGBS	Ps154877	A	B	B	-	B	A	-	B	A	A	A	A	B	B	-	B	-	A	B	B	B	A	B	B	B	B	B	A	A	B	-	-	-	A	B	A	A	B	-	-	A	B	A	B	B
PsLGIII	C/T	156.7	KASPTM	Ps149577	A	B	B	B	B	B	A	B	A	A	A	A	B	B	B	B	B	A	B	B	B	A	B	B	B	B	B	A	A	B	B	H	A	A	B	A	A	B	B	B	A	B	A	B	B
PsLGIII	C/T	156.7	WGGBS	Ps149577	A	B	B	B	-	B	A	B	A	A	-	A	B	B	B	B	B	A	B	B	B	A	B	-	B	B	B	A	A	-	B	-	A	-	B	A	A	B	B	B	A	B	A	B	-
PsLGIII	C/T	156.8	KASPTM	Ps142127	A	B	B	B	B	B	A	B	A	A	A	A	B	B	B	B	B	A	B	B	B	A	B	B	-	B	B	A	A	B	B	-	A	A	B	A	A	B	B	B	A	B	A	B	B
PsLGIII	C/T	156.8	WGGBS	Ps142127	A	B	B	B	B	-	A	B	A	A	A	A	B	B	B	B	B	A	B	B	B	A	-	B	B	-	B	-	A	-	B	-	A	A	-	A	A	B	B	B	A	B	A	B	B
PsLGIII	C/T	156.9	KASPTM	Ps148237	A	B	B	B	B	B	A	B	A	A	A	A	B	B	B	B	B	A	B	B	B	A	B	B	-	B	B	A	A	B	B	H	A	A	B	A	A	B	B	B	A	B	A	B	B
PsLGIII	C/T	156.9	WGGBS	Ps148237	A	B	B	B	B	-	-	B	A	A	A	-	B	-	B	B	B	A	B	-	B	-	B	B	-	B	B	A	A	B	B	-	A	A	B	A	A	B	B	B	A	B	A	B	B
PsLGIII	A/G	158.9	KASPTM	Ps132370	A	B	B	B	B	B	A	B	A	A	A	A	B	-	B	B	B	A	B	B	B	B	B	B	B	B	B	A	A	A	-	-	A	A	B	A	A	B	B	B	A	B	A	B	B
PsLGIII	A/G	158.9	WGGBS	Ps132370	A	B	B	B	B	B	A	B	A	A	A	A	-	-	B	-	B	A	-	B	B	B	B	B	B	B	B	A	A	A	-	-	A	A	B	A	A	B	B	B	A	B	A	B	B
PsLGIII	T/G	159.9	KASPTM	Ps109909	A	B	B	B	B	B	A	B	A	A	A	A	B	-	B	B	B	A	B	B	B	B	B	B	-	B	B	A	A	A	-	-	A	A	B	A	A	B	B	B	A	B	A	B	B
PsLGIII	T/G	159.9	WGGBS	Ps109909	A	B	B	B	B	A	A	B	A	A	A	A	B	A	-	B	B	A	B	B	B	B	B	B	B	B	B	A	A	-	A	B	A	A	B	-	A	B	B	B	-	B	A	B	B
PsLGIII	C/T	160.3	KASPTM	Ps161427	A	B	B	B	B	B	A	B	A	A	A	A	B	H	B	B	B	A	B	B	B	B	B	B	-	-	B	A	A	A	-	-	A	A	B	A	A	B	B	B	A	B	A	B	B
PsLGIII	C/T	160.3	WGGBS	Ps161427	A	B	B	B	B	A	-	-	A	A	A	A	B	-	B	B	-	-	B	B	-	B	B	B	-	B	B	A	-	-	-	-	A	A	B	A	A	B	B	B	A	B	A	B	B
PsLGIII	A/G	161.1	KASPTM	Ps109708	A	B	B	B	B	B	A	B	A	A	A	A	B	-	B	B	B	B	B	B	B	B	B	B	-	B	B	A	A	A	A	H	A	A	B	A	A	B	B	B	B	B	A	B	B
PsLGIII	A/G	161.1	WGGBS	Ps109708	A	B	B	B	B	-	A	B	A	A	A	A	B	A	B	B	B	B	B	B	B	B	B	B	B	B	B	A	A	A	A	A	A	A	B	A	A	B	B	-	-	B	A	B	B
PsLGIII	A/G	161.5	KASPTM	Ps128667	A	B	B	B	B	B	H	B	A	A	A	A	B	-	B	B	B	B	B	B	B	B	B	B	B	B	B	A	A	A	A	A	A	A	B	A	A	B	B	B	B	B	A	B	B
PsLGIII	A/G	161.5	WGGBS	Ps128667	A	B	B	B	B	-	B	B	A	A	A	A	B	A	B	B	B	B	B	B	B	-	B	-	B	B	-	A	A	A	-	A	A	A	B	A	A	B	B	B	B	B	A	B	B
PsLGIII	C/G	161.7	KASPTM	Ps158073	A	B	B	B	B	B	A	B	A	A	A	A	B	-	B	B	B	B	B	B	B	B	B	B	-	B	B	A	A	A	A	H	A	A	B	A	A	B	B	B	B	B	A	B	B
PsLGIII	C/G	161.7	WGGBS	Ps158073	A	B	B	B	B	A	A	B	A	-	-	-	B	-	B	B	B	B	B	B	B	B	-	B	B	B	B	A	-	A	A	A	-	A	B	A	A	-	B	B	-	-	A	B	B
PsLGIII	A/G	161.8	KASPTM	Ps113842	A	B	B	B	B	B	A	B	A	A	A	A	B	-	B	B	B	B	B	B	B	B	B	B	B	B	B	A	A	A	A	-	A	A	B	A	A	B	B	B	B	B	A	B	B
PsLGIII	A/G	161.8	WGGBS	Ps113842	A	B	B	B	B	B	A	B	A	A	A	A	B	A	B	B	B	B	B	-	-	B	B	B	B	B	-	A	A	A	A	-	A	A	B	A	A	B	B	B	B	B	A	B	B
PsLGIII	C/G	162.1	KASPTM	Ps103581	A	B	B	B	B	B	A	B	A	A	A	A	B	-	B	B	B	B	-	B	B	B	B	B	-	B	B	A	A	A	A	-	A	A	B	A	A	B	B	B	B	B	A	B	B
PsLGIII	C/G	162.1	WGGBS	Ps103581	A	B	B	B	B	A	A	B	A	A	A	A	B	-	B	B	B	B	B	B	B	B	B	B	B	B	B	A	A	A	-	A	A	A	B	A	-	B	B	B	B	B	A	B	B
PsLGIII	C/T	162.2	KASPTM	Ps148843	A	B	B	B	B	B	A	B	A	A	A	A	B	-	B	B	B	B	B	B	B	B	B	B	-	B	B	A	A	A	A	-	A	A	B	A	A	B	B	B	B	B	A	B	B
PsLGIII	C/T	162.2	WGGBS	Ps148843	A	B	B	B	-	A	A	B	-	A	A	A	B	B	B	B	B	B	B	B	B	B	B	-	B	B	B	A	A	A	-	-	A	A	B	-	A	B	-	B	B	B	-	B	B
PsLGIII	A/G	163.1	KASPTM	Ps122410	A	B	B	B	B	B	A	B	A	A	A	A	B	-	B	B	B	B	B	B	B	B	B	B	-	B	B	A	A	A	A	H	A	A	B	A	A	B	B	B	B	B	A	B	B
PsLGIII	A/G	163.1	WGGBS	Ps122410	A	B	B	B	B	B	A	B	A	A	A	A	B	B	-	B	B	-	-	B	B	B	B	B	B	B	B	A	A	-	A	A	A	A	B	A	A	B	B	B	B	B	-	B	B
PsLGIII	A/G	163.7	KASPTM	Ps125587	A	B	B	B	B	B	H	B	A	A	A	A	B	-	B	B	B	B	B	B	B	B	B	B	B	B	B	A	A	A	A	A	A	A	B	A	A	B	B	B	B	B	A	B	B
PsLGIII	A/G	163.7	WGGBS	Ps125587	A	B	B	B	B	-	B	B	A	A	A	A	B	B	B	B	B	B	-	B	B	B	B	B	B	B	-	A	A	-	A	A	A	A	B	A	A	-	B	-	B	B	A	B	B
PsLGIII	A/G	164.3	KASPTM	Ps131798	A	B	B	B	B	B	A	B	A	A	A	A	B	-	B	B	B	B	B	B	B	B	B	B	B	B	B	A	A	A	A	-	A	A	B	A	A	B	B	B	B	B	A	B	B
PsLGIII	A/G	164.3	WGGBS	Ps131798	A	B	B	B	B	B	A	B	A	A	A	-	B	B	B	B	B	B	B	B	-	B	B	B	B	B	B	A	A	A	A	A	A	A	B	-	-	B	-	B	B	B	A	B	B
PsLGIII	A/G	165.3	KASPTM	Ps121107	A	B	B	B	B	B	H	B	A	A	A	A	B	-	B	B	B	B	B	B	B	B	B	B	-	B	B	A	A	A	A	A	A	A	B	A	B	B	B	B	B	B	B	B	B
PsLGIII	A/G	165.3	WGGBS	Ps121107	-	-	B	B	B	B	B	B	A	A	A	A	B	B	B	B	B	B	-	B	B	B	B	B	-	B	B	A	A	A	A	A	A	A	B	-	B	B	B	B	B	B	B	B	B
PsLGIII	C/T	166.4	KASPTM	Ps128703	A	B	B	B	B	B	H	B	A	A	A	A	B	-	B	B	B	B	B	B	B	B	B	B	-	B	B	A	A	A	A	A	A	A	B	A	B	B	B	B	B	B	B	B	B
PsLGIII	C/T	166.4	WGGBS	Ps128703	A	B	-	B	B	B	-	B	A	A	A	A	B	-	B	B	B	B	B	B	B	B	B	B	B	B	B	A	-	A	A	A	A	A	B	A	B	B	B	B	B	-	B	-	B
PsLGIII	A/G	168.9	KASPTM	Ps156654	A	A	A	B	B	B	-	B	A	A	A	A	B	-	B	B	B	B	B	B	B	B	B	B	B	B	B	A	A	A	A	A	A	A	B	A	B	B	B	B	B	B	B	B	B
PsLGIII	A/G	168.9	WGGBS	Ps156654	A	A	-	-	B	B	-	B	A	A	A	A	-	-	B	B	B	B	-	B	B	-	B	-	B	B	B	A	A	A	A	A	A	A	-	A	B	B	B	B	B	B	B	B	B
PsLGIII	A/T	169.9	KASPTM	Ps112320	A	A	A	B	B	B	-	B	A	A	A	A	B	-	B	B	B	B	B	B	B	B	B	B	B	B	B	A	B	A	A	A	A	A	B	A	B	B	B	B	B	B	B	B	B
PsLGIII	A/T	169.9	WGGBS	Ps112320	A	A	A	B	B	B	B	B	A	A	A	A	B	-	B	B	B	B	B	B	B	B	B	B	B	B	B	A	B	A	A	A	A	A	B	A	B	B	B	-	B	-	B	-	B
PsLGIII	T/G	170	KASPTM	Ps126943	A	A	A	B	B	B	-	B	A	A	A	A	B	-	B	B	B	B	B	B	B	B	B	B	B	B	B	A	B	A	A	A	A	A	B	A	B	B	B	B	B	B	B	B	B
PsLGIII	T/G	170	WGGBS	Ps126943	A	A	A	B	B	B	B	B	A	A	-	A	B	B	B	B	B	B	B	B	B	B	B	-	B	B	B	A	B	A	A	-	-	A	B	A	B	B	B	B	B	B	-	-	B
PsLGIII	T/G	170.2	KASPTM	Ps160120	A	A	A	B	B	B	-	B	A	A	A	A	B	B	B	B	B	B	B	B	B	B	B	B	B	B	B	A	B	A	A	A	A	A	B	A	B	B	B	B	B	B	B	B	B
PsLGIII	T/G	170.2	WGGBS	Ps160120	A	A	-	B	B	-	-	B	A	A	A	A	-	-	B	B	B	B	B	-	B	B	B	B	B	B	B	A	B	A	A	-	A	A	B	A	B	B	-	-	B	B	-	B	B
PsLGIII	A/G	170.3	KASPTM	Ps142055	A	A	A	B	B	B	-	B	A	A	A	A	B	-	B	B	B	B	B	B	B	B	B	B	B	B	B	A	B	A	A	A	A	A	B	A	B	B	B	B	B	B	B	B	B
PsLGIII	A/G	170.3	WGGBS	Ps142055	A	-	A	B	B	B	-	B	A	A	A	A	B	B	B	B	B	B	B	B	B	B	B	B	B	B	-	A	B	-	-	A	A	A	B	A	-	B	B	B	B	B	B	B	-
PsLGIII	A/C	170.7	KASPTM	Ps135682	A	A	A	B	B	B	-	B	A	A	A	A	B	-	B	B	B	B	B	B	B	B	B	B	B	B	B	A	B	A	A	A	A	A	B	A	B	B	B	B	B	B	B	B	B
PsLGIII	A/C	170.7	WGGBS	Ps135682	A	A	A	B	-	-	-	B	A	-	A	A	-	B	B	B	B	B	B	B	B	B	B	B	B	B	B	A	B	A	-	A	A	A	B	A	B	B	B	B	B	-	B	B	B
PsLGIII	A/T	170.8	KASPTM	Ps120567	A	A	A	B	B	B	-	B	A	A	A	A	B	B	B	B	B	B	B	B	B	B	B	B	B	B	B	A	B	A	A	A	A	A	B	A	B	B	B	B	B	B	B	B	B
PsLGIII	A/T	170.8	WGGBS	Ps120567	-	A	A	B	-	B	B	B	A	-	A	A	B	B	B	B	B	B	B	B	B	B	B	B	B	B	B	A	B	A	-	A	A	A	B	A	B	B	B	B	B	B	-	B	B
PsLGIII	A/T	171.1	KASPTM	Ps119434	B	A	A	B	B	B	-	B	A	A	A	A	B	-	B	B	B	B	B	B	B	B	B	B	B	B	B	A	B	A	A	A	A	A	B	A	B	B	B	B	B	B	B	B	B
PsLGIII	A/T	171.1	WGGBS	Ps119434	B	-	A	B	B	B	B	B	A	A	A	A	B	-	B	-	B	B	B	B	B	B	B	B	B	-	B	A	B	A	A	A	A	A	B	A	B	B	B	-	B	B	B	B	B
PsLGIII	A/G	171.2	KASPTM	Ps121916	B	A	A	B	B	B	-	B	A	A	A	A	B	-	B	B	B	B	B	B	B	B	B	B	B	B	B	A	B	A	A	A	A	A	B	A	B	B	B	B	B	B	B	B	B
PsLGIII	A/G	171.2	WGGBS	Ps121916	B	A	-	B	B	B	B	B	A	A	A	A	B	B	B	B	B	B	B	B	B	B	B	B	B	B	-	A	B	-	A	A	A	A	B	A	B	B	-	-	B	B	B	B	B
PsLGIII	A/G	171.7	KASPTM	Ps131409	B	A	A	B	B	B	H	B	A	A	A	A	B	-	B	B	B	B	B	B	B	B	B	B	B	B	B	A	B	A	A	A	A	A	B	A	B	B	B	B	B	B	B	B	B
PsLGIII	A/G	171.7	WGGBS	Ps131409	B	A	A	-	B	B	A	-	A	A	A	A	B	-	B	B	B	B	B	B	-	B	-	B	B	B	B	A	B	A	A	A	A	A	B	A	B	B	B	B	-	B	B	B	B
PsLGIII	A/C	171.8	KASPTM	Ps107087	B	A	A	B	B	B	H	B	A	A	A	A	B	-	B	B	B	B	B	B	B	B	B	B	B	B	B	A	B	A	A	A	A	A	B	A	-	B	B	B	B	B	B	B	B
PsLGIII	A/C	171.8	WGGBS	Ps107087	B	A	A	B	B	B	A	B	A	-	A	A	B	B	B	B	B	B	B	B	-	B	B	B	B	B	B	A	B	A	A	A	A	A	B	A	B	-	B	B	B	B	B	-	B
PsLGIII	C/T	172.7	KASPTM	Ps106244	B	A	A	B	B	B	H	B	A	A	A	A	B	-	B	B	B	B	B	B	B	B	B	B	B	B	B	A	B	A	A	A	A	A	B	A	B	B	B	B	B	B	B	B	B
PsLGIII	C/T	172.7	WGGBS	Ps106244	B	A	A	B	B	B	-	B	A	A	A	A	B	B	B	B	B	-	B	B	B	B	B	B	B	B	B	A	B	A	A	A	A	A	B	A	B	-	B	B	B	B	B	B	B
PsLGIII	A/G	172.8	KASPTM	Ps138557	B	A	A	B	B	B	H	B	A	A	A	A	B	-	B	B	B	B	B	B	B	B	B	B	B	B	B	A	B	A	A	A	A	A	B	A	B	B	B	B	B	B	B	B	B
PsLGIII	A/G	172.8	WGGBS	Ps138557	B	A	A	B	B	B	-	-	A	A	A	A	B	-	B	B	B	-	B	B	-	B	-	B	B	B	B	A	B	A	A	A	A	A	B	-	B	B	B	B	B	B	B	B	B
PsLGIII	C/T	174.7	KASPTM	Ps127359	B	A	A	B	A	B	H	B	A	A	A	A	B	-	B	B	B	A	B	B	B	B	B	B	B	B	B	A	B	A	A	A	A	A	B	A	B	B	B	B	B	B	B	B	B
PsLGIII	C/T	174.7	WGGBS	Ps127359	B	A	A	B	-	B	-	B	-	A	-	A	B	B	B	B	B	A	B	B	B	B	B	-	B	B	B	A	B	A	A	A	A	A	B	A	B	B	B	B	-	B	B	B	B
PsLGIII	T/G	175.8	KASPTM	Ps163356	A	A	A	B	B	B	H	B	A	A	A	A	B	-	B	B	B	B	B	B	B	B	B	B	-	B	B	A	A	A	A	A	A	A	B	A	B	B	B	B	B	B	B	B	B
PsLGIII	T/G	175.8	WGGBS	Ps163356	-	A	A	B	-	B	B	B	A	A	A	A	B	-	B	B	B	-	B	B	B	B	-	B	B	B	B	A	-	A	A	A	-	A	B	-	-	-	B	-	B	B	B	B	-
PsLGIII	C/T	175.9	KASPTM	Ps106718	B	A	A	B	A	B	H	B	A	A	A	A	B	H	B	B	B	A	B	B	B	B	B	B	B	B	B	A	B	A	A	A	A	A	B	A	B	B	B	B	B	B	B	B	B
PsLGIII	C/T	175.9	WGGBS	Ps106718	B	A	A	B	-	B	B	B	A	A	A	A	B	B	B	B	B	A	B	B	B	B	B	B	B	B	-	A	B	A	A	A	A	A	B	-	B	B	B	B	B	B	B	B	B
PsLGIII	A/G	176.5	KASPTM	Ps144553	B	A	A	B	A	B	H	B	A	A	A	A	-	H	B	B	B	A	B	B	B	B	B	B	B	B	B	A	B	A	A	A	A	A	B	A	B	B	B	B	B	B	B	A	B
PsLGIII	A/G	176.5	WGGBS	Ps144553	B	A	A	B	A	B	-	B	A	-	A	A	B	B	B	B	B	A	B	B	B	B	B	B	B	B	B	A	B	A	A	-	A	-	B	-	B	B	B	B	-	B	-	A	B
PsLGIII	C/T	176.6	KASPTM	Ps118776	B	A	A	B	A	B	B	B	-	A	A	A	B	-	B	B	B	A	B	B	B	B	B	B	B	B	B	A	B	A	A	A	A	A	B	A	B	B	B	B	B	B	B	A	B
PsLGIII	C/T	176.6	WGGBS	Ps118776	B	A	A	B	A	B	-	B	A	A	A	A	B	B	B	B	B	A	B	B	-	B	-	B	B	-	B	A	B	A	A	A	A	A	B	A	B	B	B	B	-	B	B	A	B
PsLGIII	A/G	176.7	KASPTM	Ps145241	B	A	A	B	A	B	H	B	A	A	A	A	B	H	B	B	B	A	B	B	B	B	B	B	B	B	B	A	B	A	A	A	A	A	B	A	B	B	B	B	B	B	B	A	B
PsLGIII	A/G	176.7	WGGBS	Ps145241	B	A	A	B	A	B	B	B	A	A	A	A	B	-	B	-	-	A	B	-	B	B	B	B	B	-	B	A	B	A	A	A	A	A	B	A	B	B	-	B	B	B	B	-	B
PsLGIII	A/C	177.2	KASPTM	Ps145403	B	A	A	B	A	B	H	B	A	A	A	A	B	-	B	B	B	A	B	B	B	B	B	B	B	B	B	A	B	A	A	A	A	A	B	A	B	B	B	B	B	B	B	A	B
PsLGIII	A/C	177.2	WGGBS	Ps145403	B	A	A	-	A	B	B	B	A	A	A	A	B	B	B	B	B	A	B	B	B	B	-	-	B	B	B	A	-	A	A	A	A	A	B	A	B	B	-	B	-	B	-	A	B
PsLGIII	A/C	177.3	KASPTM	Ps115413	B	A	A	B	A	B	B	B	-	A	A	A	B	H	B	B	B	A	B	B	B	B	B	B	B	B	B	A	B	A	A	A	A	A	B	A	B	B	B	B	B	B	B	A	B
PsLGIII	A/C	177.3	WGGBS	Ps115413	B	A	A	B	A	B	B	B	A	A	A	A	B	B	B	-	B	A	B	B	-	B	B	B	B	B	B	A	-	A	A	A	A	A	B	A	-	B	B	B	B	B	-	A	B
PsLGIII	T/G	178.5	KASPTM	Ps112270	B	A	A	B	A	B	B	B	A	A	A	A	B	B	B	B	B	A	B	B	B	A	B	B	B	B	B	A	B	A	A	A	A	A	B	A	B	B	B	B	B	B	B	A	B
PsLGIII	T/G	178.5	WGGBS	Ps112270	B	A	A	B	A	B	B	-	A	A	A	A	B	B	B	B	-	A	B	B	B	A	B	B	B	B	-	A	B	A	A	A	A	A	B	A	B	B	B	B	B	-	B	A	B
PsLGIII	A/C	181.4	KASPTM	Ps144998	B	A	A	B	A	B	-	B	A	A	A	A	B	H	B	B	B	A	B	B	B	B	B	B	B	B	B	A	B	A	A	A	A	A	B	A	B	B	B	B	B	B	B	A	B
PsLGIII	A/C	181.4	WGGBS	Ps144998	B	A	A	B	A	B	B	B	A	A	A	A	B	A	B	B	-	-	B	B	-	B	B	-	B	B	B	A	-	A	A	A	A	-	B	A	B	B	-	-	B	B	B	A	B
PsLGIV	C/T	3.6	KASPTM	Ps163590	B	-	A	A	A	A	A	B	-	A	A	A	A	B	A	B	A	A	-	A	B	-	A	B	A	B	B	B	A	A	A	B	B	A	A	B	B	A	B	B	H	A	A	A	A
PsLGIV	C/T	3.6	WGGBS	Ps163590	B	B	A	A	-	A	A	-	-	A	A	-	A	-	-	B	A	A	B	A	B	A	A	-	A	B	-	-	-	A	-	B	B	A	A	-	B	A	B	B	B	A	A	-	A
PsLGIV	A/C	3.7	KASPTM	Ps101252	-	-	A	A	A	A	A	-	A	A	A	A	A	-	A	-	A	A	A	A	-	A	A	-	A	-	-	-	A	A	A	-	-	A	A	-	-	A	-	-	A	A	A	A	A
PsLGIV	A/C	3.7	WGGBS	Ps101252	B	B	A	A	A	A	A	B	A	A	A	A	A	B	A	B	A	A	B	A	B	A	A	B	A	B	B	B	A	A	A	B	B	A	A	B	B	A	-	B	-	A	A	A	A
PsLGIV	A/T	3.8	KASPTM	Ps105042	B	B	A	A	A	A	A	B	-	A	A	A	A	B	A	B	A	A	H	A	B	A	A	B	A	B	B	B	A	A	A	B	B	A	A	B	B	A	B	B	H	A	A	A	A
PsLGIV	A/T	3.8	WGGBS	Ps105042	B	B	A	A	A	A	A	B	-	A	A	A	A	B	A	B	A	-	B	A	B	A	A	B	A	B	B	B	A	A	A	B	B	A	A	B	-	A	B	B	B	A	A	A	A
PsLGIV	A/G	3.9	KASPTM	Ps163814	B	B	A	A	A	A	-	B	-	A	A	A	A	B	A	B	A	A	H	A	B	-	A	B	-	B	B	B	A	A	A	B	B	A	A	B	B	A	B	B	H	A	A	A	A
PsLGIV	A/G	3.9	WGGBS	Ps163814	B	B	-	-	A	-	A	B	-	-	A	A	A	B	A	B	A	A	-	A	B	B	A	-	-	B	-	B	A	A	A	B	B	A	A	B	B	A	B	-	-	A	-	A	-
PsLGIV	A/G	4	KASPTM	Ps143141	B	B	A	A	A	A	A	B	H	A	A	A	A	B	A	B	A	A	H	A	B	H	A	B	A	B	B	B	A	A	A	B	B	A	A	B	B	A	B	B	H	A	A	A	A
PsLGIV	A/G	4	WGGBS	Ps143141	B	B	A	A	A	A	A	-	-	A	A	A	A	B	A	B	-	A	-	A	B	-	A	B	A	B	B	B	A	A	-	B	B	A	A	B	B	A	B	B	-	A	A	A	A
PsLGIV	A/C	4.8	KASPTM	Ps143548	B	B	A	A	A	A	A	B	H	A	A	A	A	B	A	B	A	A	H	A	B	H	A	B	-	B	B	B	A	A	A	B	B	A	A	B	B	A	B	B	H	A	A	A	A
PsLGIV	A/C	4.8	WGGBS	Ps143548	B	B	A	-	A	B	A	B	-	A	A	-	A	B	A	-	A	-	-	A	B	B	A	B	A	B	B	B	A	A	A	B	-	A	A	B	B	A	B	B	B	A	A	A	A
PsLGIV	A/G	5.2	KASPTM	Ps127185	B	B	A	A	A	A	A	B	H	A	A	A	A	B	A	B	A	A	H	A	B	-	A	B	A	B	B	B	A	A	A	B	B	A	A	B	B	A	B	B	H	A	A	A	A
PsLGIV	A/G	5.2	WGGBS	Ps127185	B	B	A	A	A	A	A	B	-	A	A	A	A	B	A	B	A	A	-	A	B	B	A	B	A	B	B	-	A	A	A	B	B	A	-	B	B	A	B	B	B	A	A	A	A
PsLGIV	A/T	5.3	KASPTM	Ps140633	B	B	A	A	A	A	A	B	H	A	A	A	A	B	A	B	A	A	H	A	B	H	A	B	A	B	B	B	A	A	A	B	B	A	A	B	B	A	B	B	H	A	A	A	A
PsLGIV	A/T	5.3	WGGBS	Ps140633	B	B	A	A	A	A	A	B	-	A	-	A	A	B	-	-	A	A	-	A	B	B	A	B	A	B	B	B	-	A	A	B	B	A	A	B	B	A	B	B	B	-	A	A	A
PsLGIV	C/G	5.4	KASPTM	Ps135906	B	B	A	A	A	A	-	B	H	A	A	A	A	B	A	B	A	A	H	A	B	-	A	B	-	B	B	B	A	A	A	B	B	A	A	B	B	A	B	B	H	A	A	A	A
PsLGIV	C/G	5.4	WGGBS	Ps135906	B	B	A	A	A	-	A	B	B	A	A	A	-	B	A	-	A	A	-	-	B	B	A	B	A	B	B	-	A	A	A	B	B	A	A	B	-	A	B	B	B	A	A	A	A
PsLGIV	A/G	6.1	KASPTM	Ps156554	B	B	A	A	A	A	B	B	-	A	A	A	A	B	A	B	A	A	A	A	B	-	A	B	-	B	B	B	A	A	A	B	B	A	A	B	B	A	B	A	-	A	A	A	A
PsLGIV	A/G	6.1	WGGBS	Ps156554	B	B	A	-	A	B	B	B	-	A	-	A	A	B	A	-	A	A	-	A	B	-	A	B	-	B	B	B	A	A	A	-	B	A	A	B	B	A	B	-	B	A	A	A	A
PsLGIV	A/G	6.5	KASPTM	Ps150442	B	B	A	A	A	A	B	B	H	A	A	A	A	B	A	B	A	A	H	A	B	H	A	B	-	B	B	B	A	A	A	B	B	A	A	B	B	A	B	A	H	A	A	A	A
PsLGIV	A/G	6.5	WGGBS	Ps150442	B	B	A	A	A	B	B	B	B	A	A	A	A	B	A	B	-	A	-	A	B	-	A	B	A	B	B	B	-	A	A	B	B	A	-	-	B	A	B	A	-	-	A	A	A
PsLGIV	C/T	6.6	KASPTM	Ps160394	B	B	A	A	A	A	B	B	-	A	A	A	A	B	A	B	A	A	H	A	B	-	A	B	A	B	B	B	A	A	A	B	B	A	A	B	B	A	B	B	-	A	A	A	A
PsLGIV	C/T	6.6	WGGBS	Ps160394	B	B	A	-	A	B	B	B	-	A	A	A	-	B	A	B	-	A	-	A	B	B	-	B	-	-	B	B	A	A	A	B	B	A	A	B	-	A	B	-	B	A	A	A	A
PsLGIV	C/T	6.7	KASPTM	Ps160871	B	B	A	A	A	A	B	B	-	A	A	A	A	B	A	B	A	A	A	A	B	-	A	B	A	B	B	B	A	A	A	B	B	A	A	B	B	A	B	A	-	A	A	A	A
PsLGIV	C/T	6.7	WGGBS	Ps160871	B	B	A	A	A	B	B	B	-	-	A	-	A	B	A	-	A	A	A	A	B	B	A	-	A	B	B	-	A	-	A	B	B	-	A	B	B	A	-	A	-	A	A	A	A
PsLGIV	C/T	6.8	KASPTM	Ps112898	B	B	A	A	A	A	B	B	H	A	A	A	A	B	A	B	A	A	A	A	B	-	A	B	A	B	B	B	A	A	A	B	B	A	A	B	B	A	B	A	-	A	A	A	A
PsLGIV	C/T	6.8	WGGBS	Ps112898	B	B	A	A	A	B	B	B	-	-	A	A	-	B	A	B	A	A	A	A	B	B	A	B	A	B	-	B	A	A	A	B	B	A	A	B	B	A	B	A	B	A	A	A	A
PsLGIV	C/T	6.9	KASPTM	Ps110021	B	B	A	A	A	A	B	B	-	A	A	A	A	B	A	B	A	A	A	A	B	-	A	B	-	B	B	B	A	A	A	B	B	A	A	B	B	A	B	A	-	A	A	A	-
PsLGIV	C/T	6.9	WGGBS	Ps110021	B	B	A	A	A	B	B	B	-	A	A	A	A	B	A	B	A	A	A	A	B	B	A	B	A	B	-	B	A	A	A	-	B	A	A	B	B	A	B	A	-	A	A	A	A
PsLGIV	T/G	7	KASPTM	Ps115766	B	B	A	A	A	A	B	B	H	A	A	A	A	B	A	B	A	A	A	A	B	-	A	B	-	B	B	B	A	A	A	B	B	A	A	B	B	A	B	A	H	A	A	A	A
PsLGIV	T/G	7	WGGBS	Ps115766	B	B	A	A	A	B	B	B	-	A	A	A	A	B	A	B	A	A	A	A	B	B	A	B	A	B	B	B	-	A	-	B	B	-	A	B	B	A	B	A	-	A	A	A	A
PsLGIV	C/G	8	KASPTM	Ps158486	B	B	A	A	A	A	B	B	-	A	A	A	A	B	A	B	A	A	H	A	B	-	A	B	-	B	B	B	A	A	A	B	B	A	A	B	B	A	B	A	-	A	A	A	A
PsLGIV	C/G	8	WGGBS	Ps158486	B	B	-	A	A	-	B	B	-	A	A	-	A	B	A	B	A	A	B	-	-	B	A	B	A	B	-	B	A	-	A	B	B	A	A	B	B	A	B	A	-	A	A	-	A
PsLGIV	C/T	10.1	KASPTM	Ps156824	B	B	B	A	A	A	B	B	A	A	A	A	A	B	A	B	A	-	A	A	B	-	A	B	A	B	B	B	A	A	A	B	B	A	A	B	B	A	B	B	B	A	A	A	A
PsLGIV	C/T	10.1	WGGBS	Ps156824	B	B	B	A	A	A	B	B	A	A	-	A	A	B	A	B	A	A	A	A	B	-	-	B	A	B	B	B	-	A	A	B	B	A	-	-	B	A	B	-	-	A	A	-	A
PsLGIV	T/G	10.2	KASPTM	Ps155298	B	B	B	A	A	A	B	B	A	A	A	A	A	B	A	B	A	A	A	A	B	-	A	B	-	B	B	B	A	A	A	B	B	A	A	B	B	A	B	B	B	A	A	A	A
PsLGIV	T/G	10.2	WGGBS	Ps155298	B	B	B	A	-	A	B	B	A	-	-	A	A	B	A	B	A	A	A	A	B	A	-	B	A	B	B	-	A	A	A	B	-	A	A	B	B	-	-	B	B	A	A	A	-
PsLGIV	A/G	10.3	KASPTM	Ps102447	B	B	B	A	A	A	B	B	A	A	A	A	A	B	A	B	A	A	A	A	B	-	A	B	A	B	B	B	A	A	A	B	B	A	A	B	B	A	B	B	B	A	A	A	A
PsLGIV	A/G	10.3	WGGBS	Ps102447	B	B	B	A	A	-	B	B	A	A	A	A	A	B	A	B	A	A	A	A	B	-	A	B	A	B	B	B	A	A	A	B	B	A	A	B	B	A	B	B	B	A	A	A	A
PsLGIV	C/G	11.3	KASPTM	Ps148877	B	B	B	A	A	A	B	B	A	A	A	A	A	B	A	B	A	A	A	A	B	-	A	B	-	B	B	B	A	A	A	B	B	A	A	B	B	A	B	B	B	A	A	A	A
PsLGIV	C/G	11.3	WGGBS	Ps148877	B	B	B	A	A	A	B	B	A	A	A	-	A	B	A	B	A	-	A	-	-	-	A	B	-	B	B	-	A	A	A	B	B	A	A	B	B	A	B	B	B	A	-	A	A
PsLGIV	C/T	11.4	KASPTM	Ps117648	B	B	B	A	A	A	B	B	A	A	A	A	A	B	A	B	A	A	A	A	B	H	A	B	-	B	B	B	A	A	A	B	B	A	A	B	B	A	B	B	B	A	A	A	A
PsLGIV	C/T	11.4	WGGBS	Ps117648	B	B	B	A	A	A	B	B	A	A	A	A	A	B	A	-	A	A	A	A	B	-	A	B	A	B	B	B	-	A	-	B	B	A	A	B	B	A	B	B	B	A	A	-	A
PsLGIV	A/G	14.6	KASPTM	Ps137145	B	B	B	A	A	A	B	B	H	A	A	B	A	B	A	B	A	A	H	A	B	-	A	B	A	B	B	B	A	A	B	B	B	A	A	B	B	A	B	B	B	A	A	A	A
PsLGIV	A/G	14.6	WGGBS	Ps137145	B	B	B	A	A	A	B	B	A	A	A	B	A	B	A	B	-	A	-	A	B	-	A	B	A	B	B	-	A	A	B	B	B	A	A	B	B	A	B	B	B	-	A	A	A
PsLGIV	C/T	15.2	KASPTM	Ps106337	B	B	B	A	A	B	B	B	-	A	A	B	A	B	A	B	A	A	H	A	B	-	A	B	-	B	B	B	A	A	B	B	B	A	A	B	B	A	B	B	B	A	A	A	A
PsLGIV	C/T	15.2	WGGBS	Ps106337	B	B	B	A	A	B	B	B	-	A	A	B	A	B	-	B	-	A	A	A	B	B	A	B	A	B	B	B	A	A	B	B	B	A	A	B	B	A	B	B	B	A	A	A	A
PsLGIV	C/T	15.6	KASPTM	Ps112681	B	B	B	A	A	B	B	B	-	A	A	B	A	B	A	B	A	A	H	A	B	-	A	B	-	B	B	B	A	A	B	B	B	A	A	B	B	A	B	B	B	A	A	A	A
PsLGIV	C/T	15.6	WGGBS	Ps112681	B	B	B	A	A	B	B	B	-	A	A	B	A	B	A	B	A	A	-	A	B	B	A	B	A	-	B	B	A	A	B	B	B	A	A	-	B	A	B	B	B	A	A	A	A
PsLGIV	T/G	16.5	KASPTM	Ps125112	B	B	B	A	A	B	B	B	A	B	A	B	A	B	A	B	A	A	H	A	B	H	A	B	A	A	-	B	A	A	B	B	B	A	A	B	B	A	B	B	B	A	A	A	A
PsLGIV	T/G	16.5	WGGBS	Ps125112	B	B	-	A	A	B	B	B	-	B	-	B	A	B	A	B	A	A	-	A	B	B	A	B	A	A	B	B	-	A	B	B	B	A	A	B	B	A	B	B	B	A	A	A	A
PsLGIV	A/T	17.4	KASPTM	Ps103181	B	B	B	A	A	B	B	B	-	B	A	B	A	B	A	B	A	A	H	A	B	B	-	B	A	A	-	B	A	A	A	B	B	A	A	B	A	A	B	B	B	A	A	B	A
PsLGIV	A/T	17.4	WGGBS	Ps103181	B	-	B	A	A	B	B	B	B	B	A	B	A	B	A	B	A	A	A	A	B	B	A	B	A	A	B	B	A	A	-	B	B	A	A	B	A	A	-	B	B	A	A	B	A
PsLGIV	C/T	17.9	KASPTM	Ps113510	B	B	B	A	A	B	B	B	H	B	A	B	A	B	A	B	A	A	H	A	B	B	A	B	-	A	B	B	A	A	A	B	B	A	A	B	B	A	B	B	B	A	A	A	A
PsLGIV	C/T	17.9	WGGBS	Ps113510	-	B	B	A	A	B	B	B	B	B	A	B	A	B	A	B	A	A	-	A	B	-	A	B	A	A	B	B	A	A	A	B	B	A	A	B	-	A	B	B	B	A	A	A	A
PsLGIV	A/C	18.5	KASPTM	Ps112749	B	B	B	A	A	B	B	B	H	B	A	B	A	B	A	B	A	A	H	A	B	B	-	B	A	A	-	B	A	A	A	B	B	A	A	B	A	A	B	B	B	A	A	B	A
PsLGIV	A/C	18.5	WGGBS	Ps112749	B	B	B	A	-	B	B	B	B	B	A	-	A	B	A	B	A	A	-	A	B	B	A	B	A	A	B	B	A	A	A	-	B	A	A	B	A	A	B	B	B	A	A	B	A
PsLGIV	A/G	18.8	KASPTM	Ps144367	B	B	B	A	A	B	B	B	A	B	A	B	A	B	A	B	A	A	H	A	B	-	A	B	A	A	B	B	A	A	B	B	B	A	A	B	B	A	B	B	B	A	A	A	A
PsLGIV	A/G	18.8	WGGBS	Ps144367	B	B	B	A	-	B	B	B	A	B	A	B	-	B	A	B	A	A	-	A	B	-	-	B	A	A	B	B	A	A	-	B	B	A	A	-	B	A	B	B	B	A	A	A	A
PsLGIV	C/T	19.7	KASPTM	Ps150906	B	B	B	A	A	B	B	B	H	B	A	B	A	B	A	B	A	A	H	A	B	B	B	B	A	A	-	B	A	A	A	B	B	A	A	B	A	A	B	B	B	A	A	A	A
PsLGIV	C/T	19.7	WGGBS	Ps150906	B	B	B	A	A	B	B	B	-	B	A	B	A	B	A	B	A	A	-	A	B	B	-	B	A	A	B	B	A	A	-	B	B	-	A	B	A	A	B	B	-	-	A	-	A
PsLGIV	C/T	20.3	KASPTM	Ps102389	B	B	B	A	A	B	B	B	-	B	-	B	A	B	A	B	A	A	-	A	B	B	-	B	-	A	B	B	A	A	A	B	B	A	A	B	A	A	B	B	B	A	A	B	A
PsLGIV	C/T	20.3	WGGBS	Ps102389	B	B	B	A	A	B	B	B	B	B	A	B	A	B	A	B	A	A	A	A	B	B	-	B	A	A	B	B	-	A	A	B	B	A	A	B	A	A	B	B	B	A	A	B	A
PsLGIV	C/G	20.4	KASPTM	Ps153191	B	B	B	A	A	B	B	B	-	B	A	B	A	B	A	B	A	A	H	-	B	-	H	B	A	A	-	B	A	A	A	B	B	A	A	B	A	A	B	B	B	A	A	B	A
PsLGIV	C/G	20.4	WGGBS	Ps153191	B	B	B	A	A	-	B	B	-	B	-	B	A	B	-	-	A	A	A	A	B	-	B	B	A	-	B	-	A	A	A	B	B	A	A	B	A	A	B	B	B	A	A	B	A
PsLGIV	C/T	20.5	KASPTM	Ps151786	B	B	B	A	A	B	B	B	H	B	-	B	A	B	A	B	A	A	H	A	B	B	H	B	-	A	-	B	A	A	A	B	B	A	A	B	A	A	B	B	B	A	A	B	A
PsLGIV	C/T	20.5	WGGBS	Ps151786	B	B	B	A	A	-	-	B	-	B	A	B	A	B	A	B	A	A	A	A	B	B	-	B	A	A	B	B	-	A	A	B	B	-	A	B	-	A	B	B	B	A	-	B	A
PsLGIV	C/T	20.8	KASPTM	Ps111817	B	B	B	A	A	B	B	B	H	B	A	B	A	B	A	B	A	A	B	B	B	B	-	B	A	A	B	B	A	A	A	B	B	A	A	B	A	A	B	B	B	A	A	B	A
PsLGIV	C/T	20.8	WGGBS	Ps111817	B	B	B	A	A	B	-	B	B	B	A	B	A	B	A	B	A	A	B	B	B	B	-	B	A	A	B	B	A	A	-	B	B	A	A	B	A	A	B	B	B	A	A	-	A
PsLGIV	T/G	21	KASPTM	Ps109292	B	B	B	A	A	B	B	B	H	B	A	B	A	B	-	B	A	A	H	B	B	B	-	B	-	A	B	B	A	A	A	B	B	A	A	B	A	A	B	B	B	A	A	B	A
PsLGIV	T/G	21	WGGBS	Ps109292	B	B	B	A	A	B	B	B	B	B	A	B	A	-	A	B	A	A	A	B	B	B	-	-	A	A	B	B	A	A	A	B	B	A	A	B	A	A	B	-	B	A	A	B	A
PsLGIV	C/G	21.4	KASPTM	Ps140331	B	B	B	A	A	B	B	B	-	B	A	B	A	B	A	B	A	A	B	B	B	B	-	B	A	A	B	B	A	A	A	B	B	A	A	B	A	A	B	B	B	A	A	B	A
PsLGIV	C/G	21.4	WGGBS	Ps140331	B	B	B	A	A	B	B	B	B	B	A	B	A	B	A	B	A	A	B	B	-	B	-	B	A	A	B	B	A	-	-	B	B	A	A	-	A	A	-	B	B	A	A	B	A
PsLGIV	T/G	21.6	KASPTM	Ps110455	B	B	B	A	A	B	B	B	-	B	-	B	A	B	A	B	A	A	H	B	B	B	-	B	-	A	-	B	A	A	A	B	B	A	A	B	A	A	B	B	B	A	A	B	A
PsLGIV	T/G	21.6	WGGBS	Ps110455	B	B	B	A	A	B	B	B	-	B	A	B	A	B	A	B	A	A	-	B	B	B	A	B	A	-	B	B	A	A	A	B	B	A	A	-	A	A	B	B	B	A	A	B	A
PsLGIV	C/T	21.9	KASPTM	Ps115330	B	B	B	A	B	B	B	B	H	B	A	B	A	B	A	B	A	A	B	B	B	B	H	B	A	A	-	B	A	A	A	B	B	A	A	B	A	A	B	B	B	A	A	B	A
PsLGIV	C/T	21.9	WGGBS	Ps115330	B	-	B	A	B	B	B	B	-	B	A	B	A	B	A	B	A	A	B	-	B	B	A	B	A	A	B	B	A	A	A	B	B	A	A	B	A	A	B	B	B	A	A	-	A
PsLGIV	C/T	22.4	KASPTM	Ps134982	B	B	B	A	B	B	B	B	H	B	A	B	A	-	A	B	A	A	B	B	B	B	H	B	-	A	-	B	A	A	A	B	B	A	A	B	A	A	B	B	B	A	A	B	A
PsLGIV	C/T	22.4	WGGBS	Ps134982	-	B	B	A	B	B	B	B	-	B	A	B	A	B	A	B	A	-	B	B	B	B	-	B	A	A	B	A	-	A	A	B	B	A	A	B	A	A	-	B	B	A	A	B	A
PsLGIV	A/T	22.9	KASPTM	Ps118920	B	B	B	A	B	B	B	B	H	B	A	B	A	B	A	B	A	A	B	B	B	B	H	B	A	A	-	B	A	A	A	B	B	A	A	B	A	A	B	B	B	A	A	B	A
PsLGIV	A/T	22.9	WGGBS	Ps118920	B	B	B	A	B	B	B	B	-	B	-	B	A	B	A	B	A	A	B	B	B	B	-	B	A	A	B	B	A	-	A	-	B	A	A	B	A	A	B	B	B	A	A	B	A
PsLGIV	C/T	24.3	KASPTM	Ps129675	B	B	B	A	B	B	-	B	H	B	A	B	A	B	A	B	A	A	B	B	B	B	H	B	A	H	-	B	A	A	A	B	B	A	A	B	A	A	B	B	B	A	A	B	-
PsLGIV	C/T	24.3	WGGBS	Ps129675	B	B	B	A	B	B	B	B	B	B	A	-	A	B	A	B	A	A	B	B	B	B	-	B	-	-	B	B	A	A	A	B	B	A	A	B	A	A	B	B	-	A	A	B	A
PsLGIV	C/T	24.9	KASPTM	Ps118634	B	B	B	A	B	B	B	B	H	B	A	B	B	B	A	B	A	A	B	B	B	B	-	B	A	H	B	B	A	A	A	B	B	A	A	B	A	A	B	B	B	A	A	B	A
PsLGIV	C/T	24.9	WGGBS	Ps118634	-	B	B	-	B	-	B	B	B	B	A	B	B	B	A	-	A	A	B	B	B	B	B	B	A	-	B	B	A	A	A	B	B	A	A	B	A	A	B	B	B	A	A	B	A
PsLGIV	C/T	25.1	KASPTM	Ps105826	B	B	B	A	B	B	B	B	H	B	A	B	A	B	A	B	A	A	B	B	B	B	H	B	-	A	-	B	A	A	A	B	B	A	A	B	A	A	B	B	B	A	A	B	A
PsLGIV	C/T	25.1	WGGBS	Ps105826	B	B	B	A	B	B	B	B	-	B	A	B	-	B	A	-	A	A	B	B	B	B	A	B	A	A	B	B	A	A	A	B	B	A	A	B	A	A	B	B	B	A	A	B	A
PsLGIV	A/C	25.3	KASPTM	Ps105985	B	B	B	A	B	B	B	B	H	B	A	B	B	-	A	B	A	A	B	B	B	B	H	B	A	H	-	B	A	A	A	B	B	A	A	B	A	A	B	B	B	A	A	B	A
PsLGIV	A/C	25.3	WGGBS	Ps105985	B	B	B	A	B	B	B	B	B	B	A	B	B	B	A	B	A	A	B	B	-	B	A	B	A	-	B	B	A	A	-	B	B	A	A	B	A	A	B	B	B	A	A	B	A
PsLGIV	C/T	25.5	KASPTM	Ps117712	B	B	B	A	B	B	B	B	-	B	A	B	A	B	A	B	A	A	B	B	B	B	-	B	A	A	B	B	A	A	A	B	B	A	A	B	A	A	B	B	B	A	A	B	A
PsLGIV	C/T	25.5	WGGBS	Ps117712	B	B	B	A	B	B	B	B	-	B	A	B	A	B	A	-	-	A	B	B	B	B	A	B	A	A	B	B	A	A	A	B	B	-	A	B	A	A	-	B	B	A	A	B	A
PsLGIV	A/G	25.6	KASPTM	Ps132111	B	B	B	A	B	B	B	B	H	B	A	B	B	B	A	B	B	A	B	B	B	B	-	-	A	H	-	B	A	A	A	B	B	A	A	B	A	A	B	B	B	A	A	B	A
PsLGIV	A/G	25.6	WGGBS	Ps132111	B	B	B	A	B	B	B	B	B	-	-	B	B	B	A	B	-	A	B	B	B	-	-	B	A	B	B	B	A	A	A	B	B	A	A	B	A	A	B	B	B	A	A	-	A
PsLGIV	C/T	25.8	KASPTM	Ps106552	B	B	B	A	B	B	B	B	H	B	A	B	B	B	A	B	B	A	B	B	B	B	H	B	A	H	B	B	A	A	A	B	B	A	A	B	A	A	B	B	B	A	A	B	A
PsLGIV	C/T	25.8	WGGBS	Ps106552	B	B	B	A	B	B	B	B	-	B	A	B	B	B	A	B	B	A	B	B	B	B	A	B	A	-	B	B	A	A	A	B	B	A	A	B	A	A	B	-	B	A	A	B	A
PsLGIV	C/G	25.9	KASPTM	Ps140873	B	B	B	A	B	B	B	B	H	A	A	B	B	B	A	B	B	A	B	B	B	B	H	B	A	H	-	B	A	A	A	B	B	A	A	B	A	A	B	B	B	A	A	B	A
PsLGIV	C/G	25.9	WGGBS	Ps140873	B	B	B	A	B	B	B	B	-	A	A	B	B	B	A	B	-	A	B	B	B	B	-	B	A	A	B	-	A	-	-	B	-	A	A	B	B	A	B	B	B	A	A	B	A
PsLGIV	A/C	26	KASPTM	Ps143599	B	B	B	A	B	B	B	B	H	A	A	B	B	B	A	B	B	A	B	B	B	B	H	B	A	H	-	B	A	A	A	B	B	A	A	B	A	A	B	B	B	A	A	B	A
PsLGIV	A/C	26	WGGBS	Ps143599	B	B	B	A	B	B	B	B	-	-	A	B	B	B	A	B	B	A	B	B	-	B	-	B	A	B	B	B	A	A	-	-	B	A	A	B	A	A	B	-	B	A	A	B	A
PsLGIV	A/G	26.2	KASPTM	Ps149223	B	B	B	A	B	B	B	B	H	A	A	B	B	B	-	B	B	A	B	B	B	B	-	B	-	H	B	B	A	A	A	B	B	A	A	B	A	A	B	B	-	A	A	B	A
PsLGIV	A/G	26.2	WGGBS	Ps149223	B	B	-	-	B	B	B	-	B	A	A	B	B	B	A	B	-	A	B	B	B	B	A	-	A	B	B	B	A	A	-	B	B	-	A	B	A	A	B	B	B	A	A	B	-
PsLGIV	T/G	26.3	KASPTM	Ps143779	B	B	B	A	B	B	B	B	H	A	A	B	B	B	A	B	B	A	B	B	B	B	H	B	-	H	-	B	A	A	A	B	B	A	A	B	A	A	B	B	B	A	A	B	A
PsLGIV	T/G	26.3	WGGBS	Ps143779	B	-	B	A	B	B	-	B	B	A	A	B	B	B	A	B	B	A	B	B	B	B	-	B	A	-	B	B	A	-	A	B	B	A	A	B	A	-	B	-	B	A	A	B	A
PsLGIV	T/G	26.4	KASPTM	Ps132434	B	B	B	A	B	B	B	B	H	A	A	B	B	B	A	B	B	A	B	B	-	B	H	B	-	H	-	B	A	A	A	B	B	A	A	B	A	A	B	B	B	A	A	B	A
PsLGIV	T/G	26.4	WGGBS	Ps132434	B	B	B	A	-	B	-	B	B	A	A	B	B	B	A	B	B	A	B	B	-	B	A	B	-	-	B	B	A	A	-	B	B	A	A	B	A	A	B	B	B	A	A	B	A
PsLGIV	A/G	26.8	KASPTM	Ps126522	B	B	B	A	B	B	B	B	H	A	A	B	A	B	A	B	B	A	H	B	B	B	-	B	-	H	-	B	A	A	-	B	B	A	A	B	A	A	B	B	B	A	A	B	A
PsLGIV	A/G	26.8	WGGBS	Ps126522	B	B	B	A	B	B	B	B	B	A	A	B	-	B	A	B	B	A	B	B	B	B	-	B	A	-	B	-	A	A	A	B	B	A	A	-	A	A	B	B	B	A	-	B	A
PsLGIV	A/G	28.4	KASPTM	Ps117947	B	B	B	A	B	B	B	B	H	A	A	B	A	B	A	B	B	A	H	B	B	B	-	B	A	H	-	B	A	A	A	B	B	A	A	B	A	A	B	A	A	A	A	B	A
PsLGIV	A/G	28.4	WGGBS	Ps117947	B	-	B	A	B	B	B	B	B	A	A	B	A	B	A	-	B	A	B	B	B	-	-	B	A	-	B	B	A	A	A	B	B	A	A	B	A	A	B	A	A	A	A	B	A
PsLGIV	T/G	28.8	KASPTM	Ps157275	B	B	B	A	B	B	B	B	-	A	A	B	B	B	A	B	B	A	B	B	B	B	-	B	-	-	B	B	A	A	A	B	B	A	A	B	A	A	B	B	B	A	A	B	A
PsLGIV	T/G	28.8	WGGBS	Ps157275	B	B	B	A	-	B	B	B	-	A	A	B	B	B	A	B	B	A	B	B	B	-	A	B	A	B	B	-	A	A	A	B	-	-	A	B	A	A	B	-	-	A	-	B	A
PsLGIV	A/G	29.2	KASPTM	Ps120576	B	B	B	A	B	B	B	B	H	A	A	B	A	B	A	B	B	A	H	B	B	B	H	B	A	H	-	B	A	A	B	B	B	A	A	B	A	A	B	A	A	A	A	B	A
PsLGIV	A/G	29.2	WGGBS	Ps120576	B	B	B	A	B	B	B	B	B	A	A	-	A	B	A	B	B	A	B	B	B	B	-	B	A	-	B	B	A	A	B	B	B	A	-	B	A	A	B	A	A	A	A	B	A
PsLGIV	A/G	29.8	KASPTM	Ps160826	B	B	B	A	B	B	B	B	H	A	A	B	A	B	A	B	B	A	H	B	B	B	-	B	-	H	B	B	A	A	B	B	B	A	A	B	A	A	B	A	A	A	A	A	A
PsLGIV	A/G	29.8	WGGBS	Ps160826	B	B	-	A	-	B	B	B	B	A	A	B	A	-	A	B	B	A	B	B	-	B	-	-	A	-	B	B	A	A	-	B	B	A	A	B	-	A	B	-	A	A	A	A	-
PsLGIV	C/T	30.4	KASPTM	Ps144034	B	B	B	A	B	B	A	B	H	A	A	B	A	B	A	B	B	A	H	B	B	B	H	B	-	H	B	B	A	A	B	B	B	A	A	B	A	A	B	A	A	A	A	A	A
PsLGIV	C/T	30.4	WGGBS	Ps144034	B	B	B	A	B	B	A	-	-	A	A	B	A	B	-	B	B	A	B	B	B	B	B	B	A	-	B	B	-	-	B	B	B	A	A	B	A	A	B	A	A	-	A	A	A
PsLGIV	C/T	31.6	KASPTM	Ps144256	B	B	B	A	B	B	A	B	H	A	A	B	A	B	A	B	B	A	-	B	B	H	H	B	A	H	B	B	A	A	B	B	B	A	A	B	A	A	B	A	A	B	A	A	A
PsLGIV	C/T	31.6	WGGBS	Ps144256	B	B	B	A	B	B	A	B	-	A	A	B	A	B	A	B	-	A	B	B	B	B	-	B	A	-	B	B	A	A	B	B	B	A	-	-	A	A	B	A	-	B	A	A	A
PsLGIV	C/T	32.1	KASPTM	Ps162096	B	A	B	A	B	B	A	B	H	A	A	B	A	B	A	B	B	A	H	B	B	B	-	B	A	H	B	B	A	A	B	B	B	A	A	B	A	A	B	A	A	B	A	A	A
PsLGIV	C/T	32.1	WGGBS	Ps162096	B	A	-	A	B	-	A	B	B	A	A	B	A	B	-	B	B	A	-	-	B	B	A	B	A	-	B	B	A	A	-	B	-	-	A	B	A	A	B	-	A	B	A	A	A
PsLGIV	C/T	32.9	KASPTM	Ps155443	B	A	B	A	B	B	A	B	B	A	A	B	A	B	A	B	B	A	H	B	B	A	H	B	A	H	-	B	A	A	B	B	B	A	A	B	A	A	B	A	A	B	A	A	A
PsLGIV	C/T	32.9	WGGBS	Ps155443	B	A	B	A	B	B	A	B	B	A	A	B	A	-	A	B	B	A	-	B	B	A	B	-	-	-	B	-	A	A	B	B	-	A	A	B	-	A	B	A	A	B	A	A	-
PsLGIV	A/G	50.4	KASPTM	Ps143962	B	B	B	B	H	B	A	B	B	H	A	B	A	B	A	B	B	A	H	B	B	A	A	B	A	A	-	B	B	A	B	B	A	A	A	B	A	B	B	A	A	B	B	A	A
PsLGIV	A/G	50.4	WGGBS	Ps143962	B	B	B	B	-	B	A	-	B	A	A	-	A	B	A	B	B	A	A	B	B	A	A	B	A	A	-	B	B	A	B	B	A	A	A	B	A	-	B	A	A	B	B	A	-
PsLGIV	A/G	51.2	KASPTM	Ps105740	B	B	B	B	H	B	A	B	B	H	A	B	A	B	A	B	B	A	H	B	B	A	A	B	A	A	A	B	B	A	B	B	A	A	A	B	A	B	B	A	A	B	B	A	A
PsLGIV	A/G	51.2	WGGBS	Ps105740	B	-	B	B	B	B	A	B	B	A	A	B	A	B	A	B	B	A	-	B	B	A	A	B	A	A	A	B	B	A	B	B	A	A	A	B	A	-	B	A	A	B	B	A	A
PsLGIV	C/G	51.5	KASPTM	Ps142770	B	B	B	B	H	B	A	B	B	H	A	B	A	B	A	B	B	A	H	B	B	A	A	B	A	A	-	B	B	A	B	B	A	A	A	B	A	B	B	A	A	B	B	A	A
PsLGIV	C/G	51.5	WGGBS	Ps142770	B	B	B	B	B	-	A	B	-	A	-	B	A	B	A	B	B	A	B	B	B	A	A	B	A	A	-	B	B	A	B	B	A	A	A	B	A	B	B	A	-	B	B	-	A
PsLGIV	A/G	51.7	KASPTM	Ps145586	B	-	B	B	H	B	A	B	B	H	A	B	A	B	A	B	B	A	H	B	B	A	A	B	A	A	B	B	B	A	B	-	A	A	A	B	A	B	B	A	A	B	B	A	A
PsLGIV	A/G	51.7	WGGBS	Ps145586	B	-	B	B	B	B	A	B	B	B	A	B	A	B	-	B	B	A	B	B	B	A	A	B	A	A	B	-	-	-	-	B	A	A	A	-	A	B	B	A	A	B	B	A	A
PsLGIV	T/G	52	KASPTM	Ps127154	B	B	B	B	H	B	A	B	B	H	A	B	A	B	A	B	B	A	H	B	B	A	A	B	A	A	-	B	B	A	B	B	A	A	A	B	A	B	B	A	A	B	B	A	A
PsLGIV	T/G	52	WGGBS	Ps127154	-	B	B	B	-	B	A	B	B	-	A	B	A	B	A	-	B	A	B	B	B	A	A	B	A	A	-	B	B	-	B	B	A	A	A	B	A	B	B	A	A	B	B	A	A
PsLGIV	A/C	52.4	KASPTM	Ps120693	B	B	B	B	H	B	A	B	B	H	A	B	A	B	A	B	B	A	H	B	B	A	A	B	A	A	-	B	B	A	B	B	A	A	A	B	A	B	B	A	A	B	B	A	A
PsLGIV	A/C	52.4	WGGBS	Ps120693	-	B	B	B	B	B	A	B	B	B	A	B	A	B	A	B	B	-	-	B	B	A	A	B	A	A	B	B	B	A	B	B	A	A	A	B	A	B	-	A	A	B	B	A	-
PsLGIV	C/T	52.8	KASPTM	Ps144975	B	B	B	B	H	B	A	B	B	H	A	A	A	B	A	B	B	A	H	B	B	A	A	B	A	A	A	B	B	A	B	B	A	A	A	B	A	B	B	A	A	B	B	A	A
PsLGIV	C/T	52.8	WGGBS	Ps144975	B	B	B	B	-	B	A	B	B	B	A	A	A	B	-	B	B	A	B	B	B	A	-	-	A	A	A	B	-	A	B	B	A	A	-	B	A	B	-	A	A	B	B	-	A
PsLGIV	A/G	52.9	KASPTM	Ps128398	B	B	B	B	H	B	A	B	B	H	A	A	A	B	A	B	B	A	H	B	B	A	A	B	A	A	A	B	B	A	B	B	A	A	A	B	A	B	B	A	A	B	B	A	A
PsLGIV	A/G	52.9	WGGBS	Ps128398	B	B	B	B	-	B	A	B	B	-	A	A	A	B	-	B	B	A	-	B	B	A	A	B	A	A	A	B	B	-	B	B	A	A	A	B	-	B	B	A	A	B	B	A	A
PsLGIV	C/T	53.1	KASPTM	Ps119301	B	B	B	B	H	B	A	B	B	H	A	A	A	B	A	B	B	A	-	B	B	A	A	B	A	A	A	B	B	A	B	B	A	A	A	B	A	B	B	A	A	B	B	A	A
PsLGIV	C/T	53.1	WGGBS	Ps119301	B	B	-	B	B	B	A	B	B	A	A	A	A	-	A	B	B	A	-	B	B	A	A	B	A	A	A	B	-	A	B	B	A	A	-	B	A	B	B	A	A	B	B	A	A
PsLGIV	T/G	53.6	KASPTM	Ps158030	A	B	B	B	H	B	A	B	B	H	A	A	B	B	A	B	B	A	H	B	B	A	A	B	A	A	A	B	B	A	B	B	A	A	A	B	A	B	B	A	A	B	B	A	A
PsLGIV	T/G	53.6	WGGBS	Ps158030	-	B	B	B	-	-	A	B	B	B	A	A	B	B	A	B	B	A	-	B	B	A	A	-	-	A	A	B	-	A	-	B	A	A	A	B	-	B	B	A	A	B	B	A	A
PsLGIV	A/G	55.1	KASPTM	Ps152512	A	B	B	B	H	B	A	B	B	H	A	A	B	B	A	B	B	A	H	B	B	A	A	B	A	A	A	B	B	A	B	B	A	A	A	B	A	B	B	A	A	B	B	A	A
PsLGIV	A/G	55.1	WGGBS	Ps152512	A	B	B	B	B	B	A	B	B	A	A	A	B	B	A	B	B	A	B	B	B	-	-	B	A	A	A	B	B	-	B	B	-	A	A	-	-	B	-	A	-	B	B	-	A
PsLGIV	C/T	55.6	KASPTM	Ps110094	A	B	B	B	H	B	A	B	B	H	A	A	B	B	A	B	B	A	H	B	A	A	A	B	A	A	A	B	B	A	B	B	A	A	A	B	A	B	B	A	A	B	B	A	A
PsLGIV	C/T	55.6	WGGBS	Ps110094	A	B	B	B	A	B	A	B	B	-	A	A	B	B	A	B	B	-	B	B	A	-	A	B	A	A	A	B	B	A	B	B	A	A	A	B	A	B	B	A	A	B	B	A	A
PsLGIV	A/G	55.7	KASPTM	Ps144040	A	B	B	B	H	B	A	B	B	H	A	A	B	B	A	B	B	A	H	B	-	A	A	B	A	A	A	B	B	A	B	B	A	A	A	B	A	B	B	A	A	B	B	A	A
PsLGIV	A/G	55.7	WGGBS	Ps144040	A	B	B	B	-	B	-	-	B	-	A	-	-	B	A	B	B	A	B	B	A	A	A	B	A	A	A	B	B	A	B	B	A	A	A	B	A	B	B	A	-	B	B	A	A
PsLGIV	C/T	55.8	KASPTM	Ps107193	A	B	B	B	H	B	A	B	B	H	A	A	B	B	A	B	B	A	A	B	A	A	A	B	A	A	A	B	B	A	B	B	A	A	A	B	A	B	B	A	A	B	B	A	A
PsLGIV	C/T	55.8	WGGBS	Ps107193	A	B	B	B	A	B	A	B	B	B	A	A	B	B	A	B	B	A	A	B	A	A	A	B	A	A	A	-	B	A	B	B	A	A	-	B	A	B	B	-	A	B	B	A	-
PsLGIV	A/T	56	KASPTM	Ps156815	A	B	B	B	H	B	A	B	B	H	A	A	B	B	A	B	B	A	H	B	A	A	A	B	A	A	A	B	B	A	B	B	A	A	A	B	A	B	B	A	A	B	B	A	A
PsLGIV	A/T	56	WGGBS	Ps156815	A	-	B	B	-	B	A	B	B	-	A	A	B	B	A	B	B	A	-	B	A	A	A	B	A	A	A	B	-	A	B	B	-	A	A	-	A	B	B	A	A	B	B	-	A
PsLGIV	C/T	56.1	KASPTM	Ps100355	A	B	B	B	H	B	A	B	B	H	A	A	B	B	A	B	B	A	H	B	A	A	A	B	A	A	A	B	B	A	-	B	A	A	A	B	A	B	B	A	A	B	B	A	A
PsLGIV	C/T	56.1	WGGBS	Ps100355	A	B	B	B	B	B	A	B	B	A	A	A	B	B	A	B	B	A	-	B	A	A	A	B	A	A	A	B	B	A	B	B	A	A	A	B	A	B	B	A	A	B	B	A	A
PsLGIV	C/T	56.4	KASPTM	Ps155294	A	B	B	B	B	B	A	B	B	H	A	A	B	B	A	B	B	A	A	B	A	B	B	B	B	A	A	B	B	A	B	B	A	A	A	B	A	B	B	A	A	B	B	A	A
PsLGIV	C/T	56.4	WGGBS	Ps155294	A	B	B	B	B	B	-	B	B	A	-	A	B	B	A	B	B	A	-	B	-	B	A	-	B	A	A	-	-	A	B	B	A	A	-	B	A	B	B	-	A	B	B	A	A
PsLGIV	C/T	56.5	KASPTM	Ps110093	A	B	B	B	B	B	A	B	B	B	A	A	B	B	A	B	B	A	A	B	A	-	B	B	B	A	A	B	B	A	B	B	A	A	A	B	A	B	B	A	A	B	B	A	A
PsLGIV	C/T	56.5	WGGBS	Ps110093	A	B	B	B	B	B	A	B	B	B	A	A	B	B	A	B	B	-	A	B	-	B	A	B	B	A	A	B	B	A	B	B	A	A	A	B	A	B	B	A	A	B	B	A	A
PsLGIV	T/G	56.6	KASPTM	Ps145283	A	B	B	B	B	B	A	B	B	B	A	A	B	B	A	B	B	A	A	B	A	B	B	B	B	A	A	B	B	A	B	B	A	A	A	B	A	B	B	A	A	B	B	A	A
PsLGIV	T/G	56.6	WGGBS	Ps145283	A	B	-	B	B	B	A	B	-	B	A	A	B	B	-	B	-	A	A	B	A	B	A	B	B	A	A	-	B	A	-	B	A	A	A	B	A	B	B	A	A	-	B	A	-
PsLGIV	C/T	57.1	KASPTM	Ps109268	A	B	B	B	B	B	A	B	B	H	A	A	B	B	A	B	B	A	A	B	A	B	B	B	-	A	A	B	B	A	B	B	A	A	A	B	A	B	B	A	A	B	B	A	A
PsLGIV	C/T	57.1	WGGBS	Ps109268	A	B	B	B	B	B	A	B	B	A	-	A	B	B	A	B	B	A	A	B	A	B	B	B	B	-	A	B	-	A	B	B	A	A	A	B	A	B	-	A	A	B	B	A	A
PsLGIV	C/T	59.1	KASPTM	Ps135676	A	B	B	B	B	B	A	B	B	H	A	A	B	B	A	B	B	A	A	B	A	B	B	B	B	A	A	B	B	A	B	B	A	-	A	B	A	B	B	A	A	B	B	A	A
PsLGIV	C/T	59.1	WGGBS	Ps135676	A	B	B	B	-	B	A	B	B	A	-	A	B	-	A	B	B	A	A	B	A	B	B	B	-	A	A	B	A	-	B	B	A	-	A	B	A	B	B	-	A	B	B	A	A
PsLGIV	C/G	64.2	KASPTM	Ps145225	A	B	B	B	B	B	A	B	-	B	A	A	B	B	A	B	B	A	A	B	A	B	B	B	-	A	A	B	B	A	B	B	A	A	A	B	A	B	B	A	A	B	B	A	A
PsLGIV	C/G	64.2	WGGBS	Ps145225	-	B	-	B	-	-	A	-	B	B	A	A	B	B	A	B	B	A	A	B	A	B	B	B	B	A	A	B	B	A	-	B	A	A	A	-	A	B	B	A	A	B	B	A	-
PsLGIV	C/T	65	KASPTM	Ps154505	A	B	B	B	B	B	A	B	B	B	A	A	B	B	A	B	B	A	A	B	A	B	B	B	-	A	A	B	B	A	-	B	A	A	A	A	A	B	B	A	A	B	B	B	A
PsLGIV	C/T	65	WGGBS	Ps154505	A	B	B	B	B	B	A	B	B	-	A	A	B	-	A	B	B	A	A	B	A	-	B	B	B	A	A	-	-	-	-	B	A	-	A	A	A	B	-	A	A	B	B	B	A
PsLGIV	C/T	65.2	KASPTM	Ps104072	A	B	B	B	B	B	A	A	B	B	A	A	B	B	A	B	B	A	-	B	A	B	B	B	-	A	A	B	B	A	B	B	A	A	A	A	A	B	B	A	A	B	B	B	A
PsLGIV	C/T	65.2	WGGBS	Ps104072	A	B	B	B	B	B	A	-	B	B	A	A	B	B	A	B	B	A	A	B	A	B	A	B	B	A	A	B	B	A	B	B	-	A	A	A	A	B	B	-	A	B	B	B	A
PsLGIV	A/G	65.3	KASPTM	Ps162145	A	B	B	B	B	B	A	A	B	B	A	A	B	B	A	B	B	A	A	B	A	B	B	B	-	A	A	B	B	A	B	B	A	A	A	A	A	B	B	A	A	B	B	B	A
PsLGIV	A/G	65.3	WGGBS	Ps162145	A	B	B	B	B	B	A	A	B	B	A	A	B	B	-	-	-	-	-	-	A	-	A	B	B	A	A	B	B	A	B	B	A	A	A	-	-	B	B	A	A	-	B	B	A
PsLGIV	A/G	65.4	KASPTM	Ps103625	A	B	B	B	B	B	A	A	B	B	A	A	B	B	A	B	B	A	A	B	A	B	B	B	-	A	A	B	B	A	B	B	A	A	A	A	A	B	-	A	A	B	B	B	A
PsLGIV	A/G	65.4	WGGBS	Ps103625	A	B	B	B	B	B	A	A	B	B	A	A	B	B	A	-	B	A	A	-	A	B	A	B	B	A	A	B	B	A	B	B	-	A	A	A	A	B	B	A	A	B	B	B	A
PsLGIV	T/G	65.7	KASPTM	Ps117103	H	B	B	B	B	B	A	A	B	B	A	A	B	B	A	B	B	A	A	B	A	B	B	B	-	A	A	B	B	A	B	B	A	A	A	A	A	B	B	A	A	B	B	B	A
PsLGIV	T/G	65.7	WGGBS	Ps117103	-	B	B	B	B	B	A	A	B	B	A	A	B	B	A	B	B	A	A	B	A	B	-	B	B	A	A	-	B	A	B	B	A	A	A	A	A	B	-	A	A	-	B	B	A
PsLGIV	C/T	66.3	KASPTM	Ps133973	H	B	B	B	B	B	A	A	B	B	A	A	B	B	A	B	B	A	A	B	A	B	B	B	B	A	A	B	B	A	B	B	A	A	A	-	A	B	B	A	A	B	B	B	A
PsLGIV	C/T	66.3	WGGBS	Ps133973	A	B	B	B	-	B	A	A	B	B	A	A	B	B	A	B	B	A	-	B	A	B	A	B	B	-	A	B	B	A	-	B	A	A	A	A	A	B	B	-	A	B	B	B	A
PsLGIV	A/G	66.5	KASPTM	Ps104848	H	B	B	B	A	B	A	A	B	B	A	A	B	B	A	B	B	A	A	B	A	B	B	B	-	A	A	B	B	A	B	B	A	A	A	A	A	B	B	A	A	B	B	B	A
PsLGIV	A/G	66.5	WGGBS	Ps104848	B	B	B	B	A	B	A	A	-	B	A	A	B	B	A	B	B	A	A	B	A	B	-	B	B	A	A	B	B	A	B	B	A	A	A	A	A	B	B	A	A	-	B	B	A
PsLGIV	A/G	66.9	KASPTM	Ps138518	H	B	B	B	B	B	A	A	B	B	A	A	B	B	A	B	B	A	A	B	A	B	B	B	-	A	A	B	B	A	B	B	A	A	A	A	A	B	B	A	A	B	B	B	A
PsLGIV	A/G	66.9	WGGBS	Ps138518	-	B	B	B	-	B	A	A	B	B	A	A	B	B	A	B	B	-	A	B	-	B	-	B	B	A	A	B	B	A	B	B	A	-	A	A	-	B	B	A	A	B	B	B	A
PsLGIV	A/G	68.4	KASPTM	Ps138228	H	B	B	B	A	B	A	A	B	B	A	A	B	B	A	B	B	A	A	B	B	B	B	B	-	A	A	B	B	A	B	B	A	A	A	A	A	A	B	A	A	B	B	B	A
PsLGIV	A/G	68.4	WGGBS	Ps138228	-	B	B	B	A	B	A	-	B	B	A	A	B	B	A	B	B	A	A	B	B	B	B	B	-	A	A	B	B	-	B	B	A	A	A	A	A	A	B	-	-	B	B	B	A
PsLGIV	A/C	68.9	KASPTM	Ps158415	H	B	B	B	A	B	A	A	B	B	A	A	B	B	A	B	B	A	A	B	B	B	B	B	-	A	A	B	B	A	B	B	A	A	A	A	A	A	B	A	A	B	B	B	A
PsLGIV	A/C	68.9	WGGBS	Ps158415	B	B	B	B	A	B	A	A	-	B	-	A	B	B	-	B	-	A	A	B	B	B	-	B	B	A	A	-	-	A	B	B	A	A	A	A	A	A	B	A	-	B	B	B	A
PsLGIV	A/T	69	KASPTM	Ps143679	H	B	B	B	A	B	A	A	B	H	A	A	B	B	A	B	B	A	A	B	B	B	B	B	-	A	A	B	B	A	B	B	A	A	A	A	A	A	B	A	A	B	B	B	A
PsLGIV	A/T	69	WGGBS	Ps143679	B	B	-	B	A	B	A	A	B	A	A	A	B	B	A	B	B	A	A	B	-	B	B	B	B	-	A	B	B	A	B	B	A	-	-	A	A	A	-	A	A	B	B	B	A
PsLGIV	C/T	77.2	KASPTM	Ps134428	A	B	B	B	A	B	B	A	B	H	B	B	B	B	A	B	B	A	A	B	B	B	B	B	A	A	A	B	B	A	B	B	B	A	A	A	B	A	A	A	A	B	A	A	A
PsLGIV	C/T	77.2	WGGBS	Ps134428	A	B	B	-	A	B	B	A	B	B	B	-	B	B	-	B	B	A	A	B	B	B	B	B	A	A	A	B	B	-	B	-	B	A	A	A	B	A	A	-	B	B	A	A	A
PsLGIV	A/G	78.6	KASPTM	Ps100591	A	-	-	-	A	-	-	A	-	A	-	-	-	-	A	-	-	A	A	-	-	-	-	-	A	A	A	-	-	A	-	-	-	A	A	A	-	A	A	A	A	-	A	A	A
PsLGIV	A/G	78.6	WGGBS	Ps100591	A	B	B	B	A	B	B	A	B	A	B	B	B	B	A	B	B	A	A	B	B	B	-	B	A	A	A	B	B	A	B	B	B	A	A	A	B	A	A	A	A	B	A	A	A
PsLGIV	A/G	81.2	KASPTM	Ps130890	A	B	B	B	A	B	B	A	B	H	B	B	B	B	A	B	B	A	A	B	B	B	B	B	A	A	A	B	B	A	B	B	B	A	A	A	B	A	A	A	A	B	A	A	A
PsLGIV	A/G	81.2	WGGBS	Ps130890	-	-	B	B	A	B	B	A	B	-	B	B	B	B	A	-	B	A	A	B	B	B	-	B	-	A	A	B	B	A	B	B	B	A	A	A	B	A	A	A	A	B	A	A	A
PsLGIV	A/T	83.5	KASPTM	Ps145579	A	B	B	B	A	B	B	A	B	B	A	H	B	B	A	B	B	A	A	B	B	B	B	A	A	A	A	B	B	A	B	B	B	A	A	A	B	A	A	A	A	B	B	A	A
PsLGIV	A/T	83.5	WGGBS	Ps145579	A	B	B	B	A	B	-	A	B	-	-	A	B	B	A	B	B	A	A	B	B	B	B	A	A	A	-	B	B	-	B	B	B	A	A	A	B	A	-	A	A	B	-	A	A
PsLGIV	C/T	84.2	KASPTM	Ps130807	A	B	B	B	A	B	B	A	B	H	B	B	B	B	A	B	B	A	A	B	B	B	B	A	A	A	A	B	B	A	B	B	B	A	A	A	B	A	A	A	A	B	A	A	A
PsLGIV	C/T	84.2	WGGBS	Ps130807	A	B	B	B	A	-	B	A	B	B	B	B	B	A	-	B	B	A	A	-	B	B	B	A	A	A	A	-	B	A	-	B	B	A	A	A	B	A	-	A	A	B	A	A	A
PsLGIV	C/T	84.4	KASPTM	Ps100364	A	B	B	B	A	B	B	A	B	B	B	-	B	B	A	B	B	A	A	B	B	B	B	A	A	A	A	B	B	A	B	B	B	A	A	A	B	A	A	A	A	B	B	A	A
PsLGIV	C/T	84.4	WGGBS	Ps100364	A	B	B	B	A	B	B	A	B	B	B	A	B	B	A	B	B	A	A	B	B	B	B	A	A	A	A	B	B	A	B	B	B	A	A	A	-	A	A	A	A	B	B	A	A
PsLGIV	C/G	84.5	KASPTM	Ps101490	A	B	B	B	A	B	B	A	B	B	B	H	B	B	A	B	B	A	A	B	B	B	B	A	A	A	A	B	B	A	B	B	B	A	A	A	B	A	A	A	A	B	B	A	A
PsLGIV	C/G	84.5	WGGBS	Ps101490	A	B	B	B	A	B	B	A	B	B	B	A	B	B	A	-	B	A	A	B	B	B	B	A	A	A	A	B	B	A	B	B	B	A	A	A	B	A	A	A	A	B	B	A	-
PsLGIV	A/T	84.9	KASPTM	Ps162729	A	B	B	B	A	B	B	A	B	B	A	-	B	B	A	B	B	A	A	B	B	B	B	A	A	A	A	B	B	A	B	B	B	A	A	A	B	A	A	A	A	B	B	A	A
PsLGIV	A/T	84.9	WGGBS	Ps162729	A	B	-	B	A	-	B	-	-	B	-	A	B	B	A	-	B	-	A	-	B	B	B	A	A	A	A	B	B	A	B	B	B	A	A	A	-	-	-	A	A	B	B	A	A
PsLGIV	C/T	85	KASPTM	Ps117578	A	B	B	B	A	B	B	A	B	B	A	B	B	B	A	B	B	A	A	B	B	B	B	A	A	A	A	B	B	A	B	B	B	A	A	A	B	A	A	A	A	B	B	A	A
PsLGIV	C/T	85	WGGBS	Ps117578	A	B	B	B	A	B	B	A	B	B	-	A	B	B	A	B	B	A	A	B	B	B	B	A	A	A	A	B	B	A	B	B	-	A	-	-	B	A	A	A	A	B	B	A	A
PsLGIV	C/T	85.4	KASPTM	Ps126629	A	B	B	B	A	B	B	A	B	B	A	-	B	B	A	B	B	A	A	B	B	B	B	A	A	A	A	B	B	A	B	B	B	A	A	A	B	A	A	A	A	B	B	A	A
PsLGIV	C/T	85.4	WGGBS	Ps126629	A	-	B	B	A	B	-	A	B	B	A	A	B	B	A	B	B	A	A	B	B	B	B	A	A	A	-	B	B	-	B	B	B	A	A	-	-	A	A	A	A	B	B	A	A
PsLGIV	A/G	85.5	KASPTM	Ps114369	A	B	B	B	A	B	B	A	B	B	A	-	B	B	A	B	B	A	A	B	B	B	B	A	A	A	A	B	B	A	B	B	B	A	A	A	B	A	A	A	A	B	B	A	A
PsLGIV	A/G	85.5	WGGBS	Ps114369	A	-	B	B	A	B	B	A	B	B	A	A	B	B	-	B	B	A	-	-	B	B	B	A	A	A	A	B	B	A	B	B	B	A	A	A	B	A	A	A	A	B	B	A	A
PsLGIV	C/T	85.7	KASPTM	Ps127675	A	B	B	B	A	B	B	A	B	B	A	H	B	B	A	B	B	A	A	B	B	B	B	A	A	A	A	B	B	A	B	B	B	A	A	A	B	A	A	A	A	B	B	A	A
PsLGIV	C/T	85.7	WGGBS	Ps127675	A	B	B	B	A	B	B	A	B	B	A	-	B	B	A	B	B	-	A	B	B	B	B	A	-	A	-	-	B	A	B	B	B	A	A	A	B	A	B	-	A	B	B	A	A
PsLGIV	A/G	86.4	KASPTM	Ps147788	A	B	B	B	A	B	B	A	B	B	A	-	B	B	A	B	B	A	A	B	B	B	B	A	A	A	A	B	B	A	B	B	B	A	A	A	B	A	A	A	A	B	B	A	A
PsLGIV	A/G	86.4	WGGBS	Ps147788	A	B	B	B	A	B	B	A	B	B	A	-	-	B	A	B	B	A	A	B	B	B	B	-	A	A	A	B	B	-	B	B	B	A	A	A	B	A	-	A	-	B	-	-	A
PsLGIV	C/T	87.9	KASPTM	Ps121784	A	B	B	B	A	B	B	A	B	B	A	H	B	B	A	B	B	A	A	B	B	B	B	A	A	A	A	B	B	A	B	B	B	A	A	A	B	A	A	A	A	B	B	A	A
PsLGIV	C/T	87.9	WGGBS	Ps121784	A	B	B	B	A	B	-	A	B	B	A	-	B	-	A	B	B	A	A	B	B	B	B	A	A	A	A	B	B	A	B	B	B	A	A	A	B	A	A	A	A	B	-	A	-
PsLGIV	A/G	88.7	KASPTM	Ps112218	A	B	B	B	A	B	B	A	B	B	A	-	B	B	A	B	B	A	A	B	B	B	B	A	A	A	A	B	B	A	B	B	B	A	A	A	B	A	A	A	A	B	B	A	A
PsLGIV	A/G	88.7	WGGBS	Ps112218	A	B	B	B	A	B	B	A	B	B	A	B	B	-	-	B	B	A	A	B	B	B	B	A	A	A	A	B	B	A	B	B	B	-	A	A	B	A	B	A	A	B	B	-	A
PsLGIV	C/G	89.1	KASPTM	Ps123139	A	B	B	B	A	B	B	A	B	B	A	-	B	B	A	B	B	A	A	B	B	B	B	A	A	A	A	B	B	A	B	B	B	A	A	A	B	A	A	A	A	B	B	A	A
PsLGIV	C/G	89.1	WGGBS	Ps123139	A	B	B	B	A	B	B	A	B	B	A	-	B	B	A	B	B	A	A	B	B	B	B	A	A	A	A	B	-	A	B	-	B	A	A	A	B	A	A	-	A	B	B	A	A
PsLGIV	A/G	89.7	KASPTM	Ps159471	A	B	B	B	A	B	B	A	B	B	A	-	B	B	A	B	B	A	A	B	B	B	B	A	A	A	A	B	B	A	B	B	B	A	A	A	B	A	A	A	A	B	B	A	A
PsLGIV	A/G	89.7	WGGBS	Ps159471	A	B	B	B	A	B	B	-	B	-	-	-	B	B	A	B	B	-	A	B	B	B	B	A	A	A	A	B	B	A	B	B	B	A	A	-	B	A	-	A	A	-	B	A	A
PsLGIV	T/G	90.3	KASPTM	Ps162068	A	B	B	B	A	B	B	A	B	B	A	-	B	B	A	B	B	A	A	B	B	B	B	A	A	A	A	B	B	A	B	B	B	A	A	A	B	A	A	A	A	B	B	A	A
PsLGIV	T/G	90.3	WGGBS	Ps162068	-	B	B	B	A	B	B	A	B	B	A	-	B	B	A	-	B	A	A	B	B	B	B	A	A	A	-	B	-	-	B	B	B	-	A	A	B	-	A	A	A	B	B	-	-
PsLGIV	A/T	90.6	KASPTM	Ps150046	A	B	B	B	A	B	B	A	B	B	A	H	B	B	A	-	B	A	A	B	B	B	B	A	A	A	A	B	B	A	B	B	B	A	A	A	B	A	A	A	A	B	B	A	A
PsLGIV	A/T	90.6	WGGBS	Ps150046	A	B	B	B	A	B	B	A	B	B	A	-	B	B	A	B	B	A	A	-	B	B	B	A	A	-	A	-	A	A	B	B	-	-	A	A	B	-	A	A	A	B	B	A	A
PsLGIV	C/T	90.9	KASPTM	Ps163472	A	B	B	B	A	B	B	A	B	B	A	B	B	B	A	B	B	A	A	-	B	B	B	A	A	A	A	B	B	A	B	B	B	A	A	A	B	A	A	A	B	B	B	A	A
PsLGIV	C/T	90.9	WGGBS	Ps163472	-	B	-	B	A	B	B	A	B	B	A	-	B	B	A	-	-	A	A	B	-	B	B	-	A	A	A	B	-	A	B	-	B	A	A	A	B	-	-	-	B	B	-	A	A
PsLGIV	A/T	91.5	KASPTM	Ps110285	A	B	B	B	A	B	B	A	B	B	A	-	B	B	A	B	B	A	A	B	B	B	B	A	A	A	A	B	B	A	B	B	B	A	A	A	B	A	A	A	B	B	B	A	A
PsLGIV	A/T	91.5	WGGBS	Ps110285	A	B	B	B	A	B	B	A	B	B	A	A	B	-	A	-	B	A	A	B	B	B	B	A	A	A	A	B	B	A	B	B	B	A	A	-	B	A	-	A	B	B	B	A	A
PsLGIV	A/G	91.6	KASPTM	Ps133094	A	B	B	B	A	B	B	A	B	B	A	-	B	B	A	B	B	A	A	B	B	B	B	A	A	A	A	B	B	A	B	B	B	A	A	A	B	A	A	A	B	B	B	A	A
PsLGIV	A/G	91.6	WGGBS	Ps133094	A	-	B	-	A	B	B	A	B	-	-	B	B	B	A	B	B	A	A	B	B	B	B	A	A	A	-	B	B	A	B	B	B	A	A	A	B	A	-	A	B	B	B	A	A
PsLGIV	T/G	92.2	KASPTM	Ps113489	A	B	B	B	A	B	B	A	B	B	A	-	B	B	A	B	B	A	A	B	B	B	B	A	A	A	A	B	B	A	B	B	B	A	A	A	B	A	A	A	B	B	B	A	A
PsLGIV	T/G	92.2	WGGBS	Ps113489	A	B	B	B	A	B	B	A	B	B	A	-	B	B	A	B	B	A	A	-	B	B	B	A	A	A	A	B	B	A	B	B	B	A	A	A	B	A	A	A	-	-	B	A	A
PsLGIV	C/T	93.2	KASPTM	Ps122026	A	B	B	B	A	B	B	A	B	B	A	-	B	B	A	-	B	A	A	B	B	B	A	A	A	A	A	B	B	A	B	B	B	A	A	A	B	A	A	A	B	B	B	A	A
PsLGIV	C/T	93.2	WGGBS	Ps122026	A	B	B	B	A	-	B	A	B	B	-	B	B	B	A	B	B	A	A	B	B	-	A	A	A	-	-	B	B	A	B	B	B	A	A	A	B	A	A	A	B	B	B	A	A
PsLGIV	A/G	93.5	KASPTM	Ps151250	A	B	B	B	A	B	B	A	B	B	A	B	B	B	A	B	-	A	A	B	B	B	A	A	A	A	A	B	B	A	B	B	B	A	A	A	B	A	A	A	B	B	B	A	A
PsLGIV	A/G	93.5	WGGBS	Ps151250	-	B	B	B	-	B	-	A	B	B	A	-	B	B	A	B	B	A	A	B	B	B	A	A	A	A	A	B	B	-	B	-	B	A	A	-	B	-	A	A	B	B	B	A	A
PsLGIV	A/G	93.6	KASPTM	Ps117529	A	B	B	B	A	B	B	A	B	B	A	-	B	B	A	B	B	A	A	B	B	B	A	A	A	A	A	B	B	A	-	B	B	A	A	A	B	A	A	A	B	B	B	A	A
PsLGIV	A/G	93.6	WGGBS	Ps117529	A	-	B	B	A	B	B	-	B	B	A	A	B	B	A	B	B	A	A	B	B	B	A	A	A	A	A	B	B	A	-	B	-	A	A	A	B	A	A	A	B	B	B	A	-
PsLGIV	C/T	93.9	KASPTM	Ps135869	A	B	B	B	A	B	B	A	B	B	A	B	B	B	A	B	B	A	A	B	B	B	A	A	A	A	A	B	B	A	B	B	B	A	A	A	B	A	A	A	B	B	B	A	A
PsLGIV	C/T	93.9	WGGBS	Ps135869	A	B	-	B	A	B	B	A	-	B	A	A	B	B	A	B	-	A	-	B	B	B	A	A	A	A	A	B	-	A	B	B	B	A	-	A	B	A	A	A	B	B	B	A	-
PsLGIV	A/C	94	KASPTM	Ps161998	A	-	-	-	A	-	-	A	-	-	A	-	-	-	A	-	-	A	A	-	-	-	A	A	A	A	A	-	-	A	-	-	-	A	A	A	-	A	A	A	-	-	-	A	A
PsLGIV	A/C	94	WGGBS	Ps161998	A	B	-	-	A	B	-	A	B	B	A	-	B	B	A	B	-	A	A	B	B	B	A	-	A	-	A	B	B	A	B	B	B	-	-	A	B	A	A	A	B	-	B	-	A
PsLGIV	A/C	94.9	KASPTM	Ps154507	A	B	B	B	A	B	B	A	B	B	A	-	B	B	A	B	B	A	A	B	B	B	A	A	A	A	A	B	B	A	B	B	B	A	A	A	B	A	A	A	B	B	B	A	A
PsLGIV	A/C	94.9	WGGBS	Ps154507	A	B	B	B	A	B	-	A	B	-	A	A	-	B	A	B	-	A	A	B	B	B	A	A	A	A	A	-	B	A	-	B	B	A	-	A	B	A	A	A	B	B	-	A	A
PsLGIV	C/T	95.9	KASPTM	Ps141631	A	B	B	B	A	B	B	A	B	B	A	B	B	B	A	B	A	A	A	B	A	B	A	A	A	A	A	A	B	A	B	B	B	A	A	A	B	A	A	A	B	B	B	A	A
PsLGIV	C/T	95.9	WGGBS	Ps141631	A	B	B	-	A	B	B	A	B	B	A	-	B	B	A	B	-	A	A	B	A	B	A	A	A	A	-	-	-	A	B	B	B	A	A	A	B	A	-	A	B	B	B	A	A
PsLGIV	A/G	96.2	KASPTM	Ps129977	A	B	B	B	A	B	B	A	B	B	A	B	B	B	A	B	A	A	A	B	A	B	A	A	A	A	A	A	B	A	B	B	B	A	A	A	B	A	A	A	B	B	B	A	A
PsLGIV	A/G	96.2	WGGBS	Ps129977	A	B	B	B	A	-	B	A	B	B	A	A	B	B	A	B	A	A	A	B	A	B	A	A	A	A	-	A	B	A	-	B	B	A	A	A	B	A	-	A	B	-	B	A	A
PsLGIV	A/T	96.3	KASPTM	Ps160336	A	B	B	B	A	B	B	A	B	B	A	B	B	B	A	B	A	A	A	B	A	B	A	A	A	A	A	A	B	A	B	B	B	A	A	A	B	A	A	A	B	B	B	A	A
PsLGIV	A/T	96.3	WGGBS	Ps160336	A	B	B	B	-	B	B	A	B	B	A	A	-	B	A	B	A	A	A	B	A	B	A	A	-	A	A	A	B	-	B	B	B	A	A	A	B	A	-	-	-	B	B	-	A
PsLGIV	C/G	96.4	KASPTM	Ps139340	A	B	B	B	A	B	B	A	B	B	A	B	B	B	A	B	A	A	A	-	A	B	A	A	A	A	A	A	B	A	B	B	B	A	A	A	B	A	A	A	B	B	B	A	A
PsLGIV	C/G	96.4	WGGBS	Ps139340	A	B	B	B	A	B	B	A	B	B	A	-	-	B	A	B	A	A	A	-	-	B	A	A	A	A	A	A	B	-	B	B	B	A	A	A	B	A	A	-	B	B	B	A	-
PsLGIV	A/G	96.7	KASPTM	Ps116119	A	B	B	B	A	B	B	A	B	B	A	B	B	B	A	B	A	A	A	B	A	B	A	A	A	A	A	-	B	A	B	B	B	A	A	A	B	A	A	A	B	B	B	A	A
PsLGIV	A/G	96.7	WGGBS	Ps116119	A	B	B	-	A	B	B	A	B	B	A	B	B	B	A	B	A	A	A	B	A	B	A	A	A	A	A	A	-	A	B	B	B	A	A	A	B	A	A	A	-	-	B	A	A
PsLGIV	T/G	96.8	KASPTM	Ps162717	A	B	B	B	A	B	B	A	B	B	A	-	B	B	A	B	A	A	A	B	A	B	A	A	A	A	A	A	B	A	B	B	B	A	A	A	B	A	A	A	B	B	B	A	A
PsLGIV	T/G	96.8	WGGBS	Ps162717	-	B	-	B	A	-	B	A	-	B	A	-	B	B	A	B	A	A	A	B	A	B	A	A	A	-	A	A	B	A	-	-	B	A	A	A	-	A	A	A	-	-	B	-	A
PsLGIV	A/G	96.9	KASPTM	Ps153126	A	B	B	B	A	B	A	A	B	B	A	B	B	B	A	B	A	A	A	B	A	B	A	A	A	A	A	A	B	A	B	B	B	A	A	A	B	A	A	A	A	B	B	A	A
PsLGIV	A/G	96.9	WGGBS	Ps153126	A	B	B	B	A	-	A	A	B	B	A	A	B	B	A	B	A	A	-	-	A	B	A	-	A	A	A	-	B	-	B	B	B	A	A	A	B	A	A	A	-	B	B	A	-
PsLGIV	A/C	97	KASPTM	Ps115235	A	B	B	B	A	B	A	A	B	B	A	B	B	B	A	B	A	A	A	B	A	B	A	A	A	A	A	A	B	A	B	B	B	A	A	A	B	A	A	A	A	B	B	A	A
PsLGIV	A/C	97	WGGBS	Ps115235	A	B	B	B	A	-	A	A	B	B	A	A	B	B	A	B	A	A	A	B	A	B	A	A	A	A	A	A	B	A	B	B	B	A	A	A	B	A	-	A	-	B	-	A	-
PsLGIV	T/G	97.1	KASPTM	Ps130064	A	B	B	B	A	B	A	A	B	B	A	-	B	B	A	B	A	A	A	B	A	B	A	A	A	A	A	A	B	A	B	B	B	A	A	A	B	A	A	A	B	B	B	A	A
PsLGIV	T/G	97.1	WGGBS	Ps130064	A	B	-	-	A	B	A	A	B	B	A	A	-	B	A	B	A	A	A	B	A	B	A	A	A	A	A	A	-	-	B	B	B	A	A	A	B	A	A	-	B	B	B	A	A
PsLGIV	A/G	97.7	KASPTM	Ps124242	A	B	B	B	A	B	A	A	B	B	A	B	B	B	A	B	A	A	A	B	A	B	A	A	A	A	A	A	B	A	B	B	B	A	A	A	B	A	A	A	A	B	B	A	A
PsLGIV	A/G	97.7	WGGBS	Ps124242	A	B	B	-	A	B	A	A	-	B	A	B	B	B	A	B	A	A	A	B	A	B	A	A	A	A	A	A	B	A	B	B	B	A	A	A	-	A	A	A	-	B	-	A	A
PsLGIV	A/G	98.5	KASPTM	Ps157867	A	B	B	B	A	B	A	A	B	B	A	B	B	B	A	B	A	A	A	B	A	B	A	A	A	A	A	A	B	A	B	B	B	A	A	A	B	A	A	A	A	B	B	A	A
PsLGIV	A/G	98.5	WGGBS	Ps157867	-	-	B	B	-	B	A	A	-	B	A	-	B	-	A	-	A	A	-	B	A	B	A	A	A	A	A	A	-	A	B	B	B	A	A	A	B	A	A	A	A	B	B	A	A
PsLGIV	A/G	98.7	KASPTM	Ps139438	A	B	B	B	A	B	A	A	B	B	A	B	B	B	A	B	A	A	A	B	A	B	A	A	A	A	A	A	B	A	B	B	B	A	A	A	B	A	A	A	A	B	B	A	A
PsLGIV	A/G	98.7	WGGBS	Ps139438	-	B	B	B	A	B	A	A	-	-	A	A	-	B	A	B	A	A	A	B	A	B	A	A	A	A	A	A	-	A	B	B	B	A	A	A	B	A	A	A	A	-	B	A	A
PsLGIV	A/C	98.8	KASPTM	Ps116316	A	B	B	B	A	B	A	A	B	B	A	-	B	B	A	B	A	A	A	B	A	B	A	A	A	A	A	A	B	A	B	B	B	A	A	A	B	A	A	A	A	B	B	A	A
PsLGIV	A/C	98.8	WGGBS	Ps116316	A	B	B	B	-	B	A	A	B	B	-	A	B	B	A	-	A	-	A	B	A	B	A	-	A	A	A	A	B	A	B	B	B	A	A	A	B	A	A	A	A	B	B	A	A
PsLGIV	T/G	99.3	KASPTM	Ps113990	A	B	B	B	A	B	A	A	B	B	A	B	B	B	A	B	A	A	A	B	A	B	A	A	A	A	A	A	B	A	B	B	B	B	A	A	B	A	A	A	A	B	B	A	A
PsLGIV	T/G	99.3	WGGBS	Ps113990	A	B	B	B	A	B	A	-	B	B	A	B	B	B	A	B	A	-	A	B	A	B	A	A	A	-	A	A	B	A	B	B	B	B	A	A	B	A	A	A	A	-	B	A	A
PsLGIV	C/T	100.1	KASPTM	Ps133296	A	B	B	B	A	B	A	A	A	B	A	B	B	B	A	B	A	A	A	B	A	B	A	A	A	A	A	A	B	A	B	B	B	B	A	A	B	A	A	A	A	B	B	A	A
PsLGIV	C/T	100.1	WGGBS	Ps133296	A	B	B	B	A	B	A	-	A	B	-	-	B	B	A	B	A	A	A	B	A	B	A	A	A	-	A	A	B	A	B	B	B	B	A	A	B	A	-	-	A	B	B	A	A
PsLGIV	C/T	100.2	KASPTM	Ps130195	A	B	B	B	A	A	A	A	A	B	A	B	B	B	A	B	A	A	A	B	A	B	A	A	A	A	A	A	B	A	B	B	B	B	A	A	B	A	A	A	A	B	B	A	A
PsLGIV	C/T	100.2	WGGBS	Ps130195	A	B	B	-	A	B	A	A	A	B	-	B	B	B	A	B	-	A	A	B	A	B	-	A	A	A	A	A	B	-	B	-	B	B	A	A	B	A	A	A	A	B	B	A	A
PsLGIV	A/C	101.4	KASPTM	Ps122808	A	B	B	B	A	A	A	A	A	B	A	-	B	B	A	B	A	A	A	B	A	B	A	A	A	A	A	A	B	A	-	B	B	B	A	A	B	A	A	A	A	B	B	A	A
PsLGIV	A/C	101.4	WGGBS	Ps122808	A	B	B	B	A	A	A	A	A	B	A	A	B	B	A	B	-	A	A	-	A	B	A	A	A	A	A	A	B	A	B	B	B	B	A	A	B	A	-	A	A	B	-	A	A
PsLGIV	A/C	102	KASPTM	Ps153078	A	B	B	A	A	A	A	A	A	B	A	B	B	B	A	B	A	A	A	B	A	B	A	A	A	A	A	A	B	A	B	B	B	B	A	A	B	A	A	A	A	B	B	A	A
PsLGIV	A/C	102	WGGBS	Ps153078	A	B	B	A	A	A	A	A	A	B	A	B	B	-	A	B	A	-	A	B	-	B	A	A	-	A	A	-	-	A	B	-	-	B	-	A	B	A	A	A	A	B	B	A	A
PsLGIV	A/G	103.1	KASPTM	Ps159966	A	B	B	A	A	A	A	A	A	B	A	-	B	B	A	B	A	A	A	B	A	B	A	A	A	A	A	A	B	A	B	B	B	B	A	A	B	A	A	A	A	B	B	A	A
PsLGIV	A/G	103.1	WGGBS	Ps159966	A	B	B	A	A	-	A	A	A	B	A	-	B	-	A	B	A	A	A	B	-	B	A	A	-	A	A	A	B	A	B	B	B	B	A	-	B	A	A	-	-	B	B	-	A
PsLGIV	C/T	104.7	KASPTM	Ps153254	A	B	B	A	A	A	A	A	A	B	A	B	B	B	A	B	A	A	B	B	A	B	A	A	A	A	A	A	B	A	B	B	B	B	A	A	B	A	A	A	A	B	B	A	A
PsLGIV	C/T	104.7	WGGBS	Ps153254	A	-	B	-	-	-	-	A	A	B	A	B	B	B	A	B	A	A	B	B	A	-	A	A	A	A	A	-	B	A	B	B	B	B	A	-	B	A	A	-	A	B	B	A	A
PsLGIV	A/T	105	KASPTM	Ps129315	A	B	B	A	A	A	A	A	A	B	A	B	B	B	A	B	A	A	A	B	A	-	A	A	A	A	A	A	-	A	B	B	B	B	A	A	B	A	-	A	A	B	B	A	A
PsLGIV	A/T	105	WGGBS	Ps129315	A	B	B	A	A	B	A	A	A	B	-	B	B	B	A	B	A	A	-	-	A	B	A	A	A	A	A	A	B	-	B	-	B	B	A	A	-	A	A	A	A	B	B	A	A
PsLGIV	C/T	105.5	KASPTM	Ps160276	A	B	B	A	A	A	A	A	A	B	A	B	B	B	A	B	A	A	B	B	A	B	A	A	A	A	A	A	B	-	B	B	B	B	A	A	B	B	A	A	A	B	B	A	A
PsLGIV	C/T	105.5	WGGBS	Ps160276	A	B	B	A	A	A	A	A	A	B	A	B	-	B	A	-	-	A	B	B	A	-	A	A	A	A	A	A	B	A	B	B	B	B	-	-	B	-	-	A	A	B	B	A	A
PsLGIV	A/G	105.6	KASPTM	Ps154683	A	B	B	A	A	A	A	A	A	B	A	B	B	B	A	B	A	A	B	B	A	B	A	A	A	A	A	A	B	A	B	B	B	B	A	A	B	A	A	A	A	B	B	A	A
PsLGIV	A/G	105.6	WGGBS	Ps154683	-	B	B	A	A	A	A	A	A	B	-	B	B	B	A	B	-	A	B	-	A	B	-	A	A	A	A	A	B	A	B	B	-	B	A	A	-	A	A	A	A	B	B	A	A
PsLGIV	C/T	106.3	KASPTM	Ps131566	A	B	B	A	A	A	A	A	A	B	A	B	B	B	A	B	A	A	B	B	A	B	A	A	A	A	A	A	B	A	B	B	B	B	A	A	B	B	A	A	A	B	B	A	A
PsLGIV	C/T	106.3	WGGBS	Ps131566	A	B	B	A	A	A	A	A	A	B	A	B	B	B	A	B	A	A	B	B	A	B	A	-	A	-	A	A	B	A	B	B	B	B	A	-	B	B	-	A	-	B	B	A	A
PsLGIV	C/T	106.4	KASPTM	Ps101340	A	B	B	A	A	A	A	A	A	B	A	B	B	B	A	B	A	A	B	B	A	B	A	A	A	A	A	A	B	A	B	B	B	B	A	A	B	B	A	A	A	B	B	A	A
PsLGIV	C/T	106.4	WGGBS	Ps101340	A	B	B	A	A	A	A	A	A	B	A	B	B	B	A	B	A	A	B	B	A	B	-	A	A	A	A	A	B	A	B	B	B	B	A	-	B	B	A	A	A	B	B	A	A
PsLGIV	A/G	106.7	KASPTM	Ps155111	A	B	B	A	A	A	A	A	A	B	A	B	B	B	A	B	A	A	B	B	A	-	A	A	A	A	A	A	B	A	B	B	B	B	A	A	B	B	A	A	A	B	B	A	A
PsLGIV	A/G	106.7	WGGBS	Ps155111	A	B	B	A	A	-	A	A	A	B	-	B	-	B	A	B	A	-	B	B	A	B	-	A	A	A	A	A	B	A	-	B	B	B	A	A	B	B	A	A	-	B	B	-	-
PsLGIV	A/T	106.8	KASPTM	Ps120613	A	B	B	A	A	A	A	A	A	B	A	B	B	B	A	B	A	A	B	B	A	B	A	A	A	A	A	A	B	A	B	B	B	B	A	A	B	B	A	A	A	B	B	A	A
PsLGIV	A/T	106.8	WGGBS	Ps120613	A	B	B	A	A	A	A	A	A	B	A	B	B	B	A	B	A	-	B	B	A	B	-	A	A	A	A	A	B	A	B	B	B	B	A	A	B	B	A	-	-	B	B	A	A
PsLGIV	A/G	106.9	KASPTM	Ps152538	A	B	B	A	A	A	A	A	A	B	A	B	B	B	A	B	A	A	B	B	A	B	A	A	A	A	A	A	B	A	B	B	B	B	A	A	B	B	A	A	A	B	B	A	A
PsLGIV	A/G	106.9	WGGBS	Ps152538	A	B	-	A	A	-	A	A	A	B	A	-	B	B	A	B	A	A	B	B	A	B	A	A	A	A	A	A	-	A	-	B	B	-	-	A	B	B	-	A	A	B	B	A	A
PsLGIV	A/G	109.5	KASPTM	Ps108273	A	B	B	A	A	A	A	A	A	B	A	B	B	B	A	B	B	A	B	B	A	B	A	A	A	A	A	A	B	A	B	B	B	B	A	A	B	B	A	A	A	B	A	A	A
PsLGIV	A/G	109.5	WGGBS	Ps108273	A	B	B	A	A	A	A	A	A	B	A	B	B	-	A	B	B	A	B	B	A	B	A	A	A	A	A	A	-	A	B	B	-	B	A	A	B	B	A	A	A	B	A	A	A
PsLGIV	C/T	109.8	KASPTM	Ps136286	A	B	B	A	A	A	A	A	A	B	A	B	B	B	A	B	B	A	B	B	A	B	A	A	A	A	A	A	B	A	B	B	B	B	A	A	B	B	A	A	A	B	A	A	A
PsLGIV	C/T	109.8	WGGBS	Ps136286	A	B	B	A	A	B	A	A	A	B	A	B	B	-	A	B	B	A	B	B	-	B	-	A	-	A	A	A	B	A	-	B	B	B	-	A	B	B	A	A	A	B	-	A	A
PsLGIV	C/T	110.3	KASPTM	Ps142522	A	B	B	A	A	A	A	B	A	B	A	B	B	B	A	B	B	A	B	B	A	B	A	A	A	A	A	A	B	A	B	B	B	B	A	A	B	B	A	A	A	B	A	A	A
PsLGIV	C/T	110.3	WGGBS	Ps142522	A	B	B	A	A	A	A	-	A	B	-	B	B	B	A	B	B	A	B	B	A	B	A	A	A	A	A	A	B	-	B	B	B	B	A	A	B	B	-	-	A	B	A	-	-
PsLGIV	C/T	110.4	KASPTM	Ps133911	A	B	B	A	A	A	A	B	A	B	A	B	B	B	A	B	B	A	B	B	A	B	A	A	A	A	A	A	B	A	B	B	B	B	A	A	B	B	A	A	A	B	A	A	A
PsLGIV	C/T	110.4	WGGBS	Ps133911	A	B	-	A	A	-	A	-	A	B	A	B	B	B	-	B	B	A	B	B	A	B	A	A	A	A	A	A	B	-	B	B	B	B	A	A	B	B	A	A	A	B	A	A	A
PsLGIV	T/G	110.8	KASPTM	Ps130918	A	B	B	A	A	A	A	B	A	B	A	B	B	B	A	B	B	A	B	B	A	B	A	A	A	A	A	A	B	A	B	B	B	B	A	A	B	B	A	A	A	B	A	A	A
PsLGIV	T/G	110.8	WGGBS	Ps130918	A	B	-	A	A	A	A	B	A	B	A	B	B	B	A	B	B	-	B	B	A	B	A	A	A	A	-	A	B	A	B	B	B	B	A	A	-	-	B	A	-	B	A	A	A
PsLGIV	A/T	110.9	KASPTM	Ps104200	A	B	B	A	A	A	A	B	A	B	A	B	B	B	A	B	B	A	B	B	A	B	A	A	A	A	A	A	B	A	B	B	B	B	A	A	B	B	A	A	A	B	A	A	A
PsLGIV	A/T	110.9	WGGBS	Ps104200	A	B	B	A	A	-	A	B	A	B	A	B	B	B	A	B	B	A	B	B	A	B	A	A	A	A	A	A	B	A	B	B	B	B	A	A	B	B	B	A	A	B	A	A	-
PsLGIV	C/T	111.1	KASPTM	Ps136346	A	B	B	A	A	A	A	B	A	B	A	B	B	B	A	B	B	A	B	B	A	B	A	A	A	A	A	A	B	A	B	B	B	B	A	A	B	B	A	A	A	B	A	A	A
PsLGIV	C/T	111.1	WGGBS	Ps136346	-	B	B	A	A	A	A	B	A	B	A	B	B	B	A	B	B	A	B	B	A	B	A	A	-	A	A	A	B	A	-	B	B	-	-	-	B	B	A	A	A	B	A	A	-
PsLGIV	A/G	111.2	KASPTM	Ps116769	A	B	B	A	A	A	A	B	A	B	A	B	B	B	A	B	B	A	B	B	A	B	A	A	A	A	A	A	B	A	B	B	B	B	A	A	B	B	A	A	A	B	A	A	A
PsLGIV	A/G	111.2	WGGBS	Ps116769	A	B	B	A	A	-	-	B	A	B	A	B	B	B	A	B	B	A	B	-	A	B	A	A	A	A	A	A	B	A	B	B	B	B	A	-	B	B	A	-	A	B	A	A	A
PsLGIV	A/G	111.3	KASPTM	Ps162715	A	B	B	A	A	A	A	B	A	B	A	B	B	B	A	B	B	A	B	B	A	B	A	A	A	A	A	A	B	A	B	B	B	B	A	A	B	B	A	A	A	B	A	A	A
PsLGIV	A/G	111.3	WGGBS	Ps162715	A	B	B	A	A	A	-	B	A	-	A	B	B	B	A	-	B	-	B	-	A	B	-	A	-	A	-	A	B	A	B	B	B	B	A	A	-	B	A	A	-	-	A	A	A
PsLGIV	T/G	112.7	KASPTM	Ps146719	A	B	B	A	A	A	A	B	A	B	A	B	B	B	A	B	A	A	B	B	A	B	A	A	-	A	A	A	B	A	B	B	B	B	A	A	B	B	A	A	A	B	A	A	A
PsLGIV	T/G	112.7	WGGBS	Ps146719	A	B	-	A	A	A	A	B	A	B	A	B	B	B	A	B	A	A	-	B	A	B	A	A	A	A	A	A	-	-	B	B	-	B	A	A	B	B	A	-	-	B	-	A	A
PsLGIV	C/T	113.8	KASPTM	Ps132671	B	B	B	A	A	A	A	B	A	B	A	B	B	A	A	B	A	A	B	B	A	B	A	A	A	A	A	A	B	A	B	B	B	B	A	A	B	B	A	A	A	B	A	A	A
PsLGIV	C/T	113.8	WGGBS	Ps132671	B	B	-	A	A	B	A	B	A	-	A	B	B	A	A	B	-	A	B	B	A	B	-	A	A	A	A	-	B	A	B	B	B	B	A	A	B	B	A	A	A	B	A	-	A
PsLGIV	C/T	114.2	KASPTM	Ps135927	B	B	B	A	A	A	A	B	A	B	A	-	B	A	A	B	A	A	B	B	A	B	A	A	-	A	A	A	B	A	B	B	B	B	A	A	B	B	A	A	A	B	A	A	A
PsLGIV	C/T	114.2	WGGBS	Ps135927	B	-	B	A	A	A	-	B	A	B	A	-	B	-	A	B	A	A	B	B	A	B	-	A	A	A	A	-	B	A	B	B	B	B	A	-	B	B	A	A	A	B	A	A	A
PsLGV	C/T	11.2	KASPTM	Ps105262	B	A	A	B	B	A	A	B	A	A	A	A	B	B	B	A	A	B	B	A	B	A	A	B	-	B	-	B	A	A	B	B	B	B	A	A	A	A	A	B	B	B	A	B	A
PsLGV	C/T	11.2	WGGBS	Ps105262	B	-	A	B	-	A	A	B	A	A	A	A	B	B	B	A	A	B	B	A	B	A	A	B	B	B	A	B	-	A	B	B	B	B	A	A	A	A	A	B	B	B	A	B	A
PsLGV	C/T	12.3	KASPTM	Ps127653	B	A	A	B	B	A	A	B	A	A	A	A	B	B	B	A	A	B	B	A	B	A	A	B	B	B	A	B	A	A	B	B	B	A	A	A	A	A	A	B	B	B	A	B	A
PsLGV	C/T	12.3	WGGBS	Ps127653	B	A	A	B	B	-	A	B	A	A	-	-	B	B	B	A	A	B	B	A	B	A	A	-	B	B	A	B	-	A	B	B	B	A	A	A	A	A	-	B	B	B	A	B	A
PsLGV	A/C	12.4	KASPTM	Ps106249	B	A	A	B	B	A	A	B	A	A	A	A	B	B	B	A	A	B	B	A	B	A	A	B	-	B	A	B	A	A	B	B	B	A	A	A	A	A	A	B	B	B	A	B	A
PsLGV	A/C	12.4	WGGBS	Ps106249	B	A	A	-	B	A	A	B	A	A	A	A	B	B	B	A	A	B	B	A	B	A	A	B	B	B	A	B	A	A	B	B	B	A	A	A	A	A	A	B	B	-	A	B	A
PsLGV	C/T	12.9	KASPTM	Ps136063	B	A	A	B	B	A	A	B	A	A	A	A	B	B	B	A	A	B	B	A	B	A	A	B	B	A	A	B	A	A	B	B	B	A	A	A	A	A	A	B	B	B	A	B	A
PsLGV	C/T	12.9	WGGBS	Ps136063	B	A	-	B	B	A	A	B	A	A	A	A	B	B	-	A	A	B	B	-	-	A	A	-	B	A	-	B	A	A	B	B	B	-	A	A	A	A	A	B	B	B	A	B	A
PsLGV	A/G	13	KASPTM	Ps156695	B	A	A	B	B	A	A	B	A	A	A	A	B	B	B	A	A	B	B	-	B	A	A	B	-	A	A	B	A	A	B	B	B	A	A	A	A	A	A	B	B	B	A	B	A
PsLGV	A/G	13	WGGBS	Ps156695	B	A	A	B	-	A	A	B	A	A	-	A	-	B	-	A	A	B	B	A	-	A	A	-	B	-	A	B	A	A	B	B	B	A	A	A	A	A	-	-	B	B	A	B	A
PsLGV	A/G	13.5	KASPTM	Ps159076	B	A	A	B	B	A	A	B	A	A	A	A	B	B	B	A	A	B	B	A	B	A	A	B	-	A	A	B	A	A	B	B	B	A	A	A	A	A	A	B	B	B	A	B	A
PsLGV	A/G	13.5	WGGBS	Ps159076	B	A	A	B	-	A	A	B	A	A	-	A	B	B	-	A	A	B	B	-	-	A	A	B	B	A	-	-	A	A	B	B	B	A	A	A	A	A	A	-	-	B	A	B	A
PsLGV	A/T	13.6	KASPTM	Ps140975	B	A	A	B	B	A	A	B	A	A	A	A	B	B	B	A	A	B	B	A	B	A	A	B	B	A	A	B	A	A	B	B	B	A	A	A	A	A	A	B	B	B	A	B	A
PsLGV	A/T	13.6	WGGBS	Ps140975	-	A	A	B	B	A	A	B	A	A	A	-	B	B	B	A	A	B	B	A	B	A	A	-	B	A	A	B	A	A	-	B	B	A	A	A	A	A	A	-	-	B	-	B	A
PsLGV	T/G	14.7	KASPTM	Ps108967	B	A	A	B	B	A	A	B	A	A	A	A	B	B	B	A	A	B	B	A	B	A	A	B	B	A	A	B	A	A	B	B	B	A	A	A	A	A	A	B	B	B	A	B	A
PsLGV	T/G	14.7	WGGBS	Ps108967	-	A	A	B	B	A	A	B	A	-	A	A	B	B	B	A	A	B	B	A	B	A	A	B	-	A	A	B	A	A	B	B	B	A	A	A	-	A	A	B	B	B	A	B	A
PsLGV	A/G	16	KASPTM	Ps121520	B	A	A	B	B	A	A	B	A	A	A	A	B	B	B	A	A	B	B	A	B	A	A	B	-	A	A	B	A	A	B	B	B	A	A	A	A	A	A	B	B	B	A	B	A
PsLGV	A/G	16	WGGBS	Ps121520	B	A	A	B	B	A	A	B	A	A	A	A	B	B	B	A	A	B	B	A	-	A	A	B	-	A	-	-	A	A	B	B	B	-	A	A	A	A	B	B	B	B	A	B	A
PsLGV	A/G	17.6	KASPTM	Ps151427	B	A	A	B	B	A	A	B	A	A	A	A	B	B	B	A	A	B	B	A	B	A	A	B	-	A	A	B	A	A	B	B	B	A	A	A	A	A	A	B	B	B	A	B	A
PsLGV	A/G	17.6	WGGBS	Ps151427	-	A	-	B	B	A	A	-	A	A	A	A	-	B	B	A	A	B	B	A	-	A	-	B	B	A	A	B	-	A	B	B	B	A	A	A	A	A	A	-	B	B	A	B	A
PsLGV	T/G	18.2	KASPTM	Ps124332	B	A	H	B	B	A	A	B	A	A	A	A	B	B	B	A	A	B	B	A	A	A	B	B	B	A	A	B	A	A	B	B	B	A	A	A	A	A	A	B	B	B	A	B	A
PsLGV	T/G	18.2	WGGBS	Ps124332	B	A	B	B	B	A	A	B	A	A	-	A	B	B	B	-	A	B	-	A	A	A	-	B	B	A	A	B	A	A	B	B	B	A	A	A	A	A	-	B	B	B	A	B	-
PsLGV	C/T	18.3	KASPTM	Ps124241	B	A	H	B	B	A	A	B	A	A	A	A	B	B	B	A	A	B	B	A	A	A	B	B	B	A	A	B	A	A	B	B	B	A	A	A	A	A	A	B	B	B	A	B	A
PsLGV	C/T	18.3	WGGBS	Ps124241	B	A	B	B	B	A	A	B	-	-	A	A	B	B	B	A	A	-	B	A	A	A	-	B	B	A	A	B	A	A	B	B	B	A	A	A	A	A	A	B	B	B	A	-	A
PsLGV	A/G	18.6	KASPTM	Ps113505	B	A	H	B	B	A	A	B	A	A	A	A	B	B	B	A	A	B	B	A	A	A	B	B	B	A	A	B	A	A	B	B	B	A	A	A	A	A	A	B	B	B	A	B	A
PsLGV	A/G	18.6	WGGBS	Ps113505	B	A	-	B	B	A	A	B	-	A	A	A	B	B	B	A	-	B	B	A	A	A	-	B	B	A	A	B	A	A	B	B	B	A	A	A	A	A	A	B	B	B	A	B	A
PsLGV	A/G	18.7	KASPTM	Ps123567	B	A	H	B	B	A	A	B	A	A	A	A	B	B	B	A	A	B	B	A	A	A	B	B	B	A	A	B	A	A	B	B	B	A	A	A	A	A	A	B	B	B	A	B	A
PsLGV	A/G	18.7	WGGBS	Ps123567	-	A	-	B	B	A	A	B	A	A	A	A	-	B	B	A	A	B	B	-	A	A	-	B	B	A	A	B	A	A	B	B	B	A	A	A	A	A	A	B	B	B	A	B	A
PsLGV	A/C	18.8	KASPTM	Ps144862	B	A	H	B	B	A	A	B	A	A	-	A	B	B	B	A	A	B	B	A	A	A	B	B	-	A	A	B	A	A	B	B	B	A	A	A	A	A	A	B	B	B	A	B	A
PsLGV	A/C	18.8	WGGBS	Ps144862	B	-	B	B	B	A	A	B	A	A	-	A	B	B	B	A	A	B	B	A	A	A	B	B	B	A	A	B	A	-	-	B	B	-	A	A	-	A	A	B	B	B	A	B	A
PsLGV	A/T	19.2	KASPTM	Ps115232	B	A	H	B	B	A	A	B	A	A	A	A	B	B	B	A	A	B	B	A	A	A	B	B	B	A	A	B	A	A	B	B	B	A	A	A	A	A	A	B	B	B	A	B	A
PsLGV	A/T	19.2	WGGBS	Ps115232	B	A	-	-	B	A	A	B	A	A	A	A	B	B	B	A	A	B	B	A	A	A	B	-	B	A	A	B	A	-	B	B	B	A	A	-	A	A	A	B	B	B	A	B	A
PsLGV	A/G	19.3	KASPTM	Ps155195	B	A	H	B	B	A	A	B	A	A	A	A	B	B	B	A	A	B	B	-	A	A	B	B	-	A	A	B	A	A	B	B	B	A	A	A	A	A	A	B	B	B	A	B	A
PsLGV	A/G	19.3	WGGBS	Ps155195	B	-	A	B	B	A	A	B	A	A	A	A	B	B	-	A	A	-	B	-	A	A	B	-	B	A	A	B	A	A	B	-	B	A	A	A	A	A	-	B	B	B	A	-	A
PsLGV	A/G	19.5	KASPTM	Ps123932	B	A	B	B	B	A	A	A	A	A	A	A	B	B	B	A	A	B	B	B	A	A	B	A	-	A	A	B	A	A	-	B	B	A	A	A	A	A	A	B	B	A	A	B	A
PsLGV	A/G	19.5	WGGBS	Ps123932	B	A	-	B	B	A	A	A	A	A	A	A	B	B	B	A	A	-	B	B	A	A	-	A	B	A	A	B	-	A	A	B	B	A	A	A	A	A	A	B	B	A	A	B	A
PsLGV	A/C	19.6	KASPTM	Ps145314	B	A	B	B	B	A	A	A	A	A	A	A	B	B	B	A	A	B	B	B	A	A	B	B	B	A	A	B	A	A	-	B	B	A	A	A	A	A	A	B	B	A	A	B	A
PsLGV	A/C	19.6	WGGBS	Ps145314	B	-	-	B	B	A	A	A	A	A	A	A	B	-	B	-	A	B	B	B	A	A	B	B	B	A	A	-	A	-	A	B	-	A	A	-	A	A	A	B	B	A	A	B	A
PsLGV	C/T	19.7	KASPTM	Ps151606	B	A	B	B	B	A	A	A	A	A	A	A	B	B	B	A	A	B	B	B	A	A	B	A	-	A	A	B	A	A	-	B	B	A	A	A	A	A	A	B	B	A	A	B	A
PsLGV	C/T	19.7	WGGBS	Ps151606	B	A	-	B	B	A	A	A	-	-	A	A	-	B	B	A	A	-	B	B	A	A	B	A	B	A	A	B	A	A	A	-	B	A	A	-	A	A	A	B	B	A	A	B	A
PsLGV	A/G	19.8	KASPTM	Ps125475	B	A	H	B	B	A	A	B	A	A	A	A	B	B	B	A	A	B	B	A	A	A	B	B	-	A	A	B	A	A	B	B	B	A	A	A	A	A	A	B	B	A	A	B	A
PsLGV	A/G	19.8	WGGBS	Ps125475	B	A	-	B	B	A	A	B	A	A	A	A	B	B	B	A	A	B	B	A	A	A	B	B	B	A	-	B	A	A	B	B	B	A	A	-	A	-	B	B	B	A	A	B	-
PsLGV	C/T	19.9	KASPTM	Ps141569	B	A	B	B	B	A	A	A	A	A	A	A	B	B	B	A	A	B	B	B	A	A	B	B	-	A	A	B	A	A	B	B	B	A	A	A	A	A	A	B	B	A	A	B	A
PsLGV	C/T	19.9	WGGBS	Ps141569	B	A	-	B	B	A	A	A	-	A	A	-	B	B	B	A	A	B	B	B	A	A	B	B	B	A	A	B	A	A	B	B	B	A	A	A	A	A	-	-	B	A	-	B	A
PsLGV	C/T	20.7	KASPTM	Ps132878	B	A	H	B	B	A	A	A	A	A	A	A	B	B	B	A	A	B	B	A	A	A	B	B	B	A	A	B	A	A	B	B	B	A	A	A	A	A	A	B	B	A	A	B	-
PsLGV	C/T	20.7	WGGBS	Ps132878	B	A	-	B	B	A	-	-	A	A	A	A	B	B	B	A	A	B	B	A	A	A	B	B	B	A	A	B	A	A	-	B	B	A	-	A	A	A	-	B	B	A	A	B	A
PsLGV	C/T	21.5	KASPTM	Ps151620	B	A	H	B	B	A	A	B	A	A	A	A	B	B	B	A	A	B	B	A	A	A	B	B	B	A	A	B	A	A	B	B	B	A	A	A	A	A	A	B	B	B	A	B	A
PsLGV	C/T	21.5	WGGBS	Ps151620	B	A	B	B	-	A	A	B	A	A	A	A	-	B	B	A	A	B	-	A	A	A	B	B	B	A	A	B	A	A	-	B	-	A	A	A	-	A	-	B	B	-	A	B	A
PsLGV	T/G	21.7	KASPTM	Ps101546	B	A	B	B	B	A	A	A	A	A	A	A	B	B	B	A	A	B	B	A	A	A	B	B	B	A	A	B	A	A	-	B	B	A	A	A	A	A	A	B	B	A	A	B	A
PsLGV	T/G	21.7	WGGBS	Ps101546	B	A	B	B	B	A	A	A	A	A	A	A	B	-	B	A	A	B	B	A	A	A	B	B	B	A	A	B	A	A	B	B	B	A	A	A	A	-	A	B	B	A	A	B	A
PsLGV	A/G	21.8	KASPTM	Ps100487	B	A	B	B	B	A	A	A	A	A	A	A	B	B	B	A	A	B	B	A	A	A	B	B	-	A	A	B	A	A	B	B	B	A	A	A	A	A	A	B	B	A	A	B	A
PsLGV	A/G	21.8	WGGBS	Ps100487	B	A	B	B	B	A	A	A	A	A	A	A	B	B	B	A	A	B	B	A	A	A	B	B	B	A	A	B	A	A	B	B	B	A	A	A	A	A	A	-	B	A	A	B	A
PsLGV	A/G	22	KASPTM	Ps158543	B	A	B	B	B	A	A	A	A	A	A	A	B	B	B	A	A	B	B	B	A	A	B	B	-	A	A	B	A	A	B	B	B	A	A	A	A	A	A	B	B	A	A	B	A
PsLGV	A/G	22	WGGBS	Ps158543	B	A	B	B	B	A	A	A	A	-	A	A	B	-	B	A	A	B	B	B	A	-	B	B	B	A	A	-	-	-	B	B	B	A	A	A	-	A	A	B	-	-	-	B	A
PsLGV	A/C	22.1	KASPTM	Ps131601	B	A	B	B	B	A	A	A	A	A	A	A	B	B	B	A	A	B	B	B	A	A	B	B	-	A	A	B	A	A	B	B	B	A	A	A	A	A	A	B	B	A	A	B	A
PsLGV	A/C	22.1	WGGBS	Ps131601	B	-	B	B	B	A	A	A	A	A	A	-	B	B	B	A	-	B	B	B	-	A	B	B	B	A	A	B	A	-	B	B	B	A	A	A	A	A	A	B	B	A	A	B	-
PsLGV	A/G	22.2	KASPTM	Ps101848	B	A	B	B	B	A	A	A	A	A	A	A	B	B	B	A	A	B	B	-	A	A	B	B	-	A	A	B	A	A	A	B	B	A	A	A	A	A	A	B	B	A	A	B	A
PsLGV	A/G	22.2	WGGBS	Ps101848	B	-	B	-	B	A	A	A	A	A	A	A	B	B	B	A	A	B	B	B	A	A	B	B	B	A	A	B	A	A	A	B	B	A	A	A	A	A	A	B	B	A	A	B	A
PsLGV	A/T	22.3	KASPTM	Ps157869	B	A	B	B	B	A	A	A	A	A	A	A	B	B	B	A	A	B	B	B	A	A	B	B	-	A	A	B	A	A	B	B	B	A	A	A	A	A	A	B	B	A	A	B	A
PsLGV	A/T	22.3	WGGBS	Ps157869	B	A	B	-	B	A	-	-	A	A	A	-	B	B	B	A	A	B	B	B	A	A	B	-	-	-	A	B	A	A	B	B	B	A	A	-	A	A	A	B	-	A	A	B	-
PsLGV	A/C	22.4	KASPTM	Ps124828	B	A	B	B	B	A	A	A	A	A	A	A	B	B	B	A	A	B	B	B	A	A	B	A	B	A	A	B	A	A	-	B	B	A	A	A	A	A	A	B	B	A	A	B	A
PsLGV	A/C	22.4	WGGBS	Ps124828	B	A	B	B	B	A	A	-	A	A	A	A	B	B	B	A	A	B	B	-	A	A	B	A	B	A	-	B	A	A	A	-	-	A	A	A	A	A	A	B	B	A	A	B	A
PsLGV	C/T	22.5	KASPTM	Ps156925	B	A	B	B	B	A	-	A	A	A	A	A	B	B	B	A	A	B	B	B	A	A	B	H	B	A	A	B	A	A	A	B	B	A	A	A	A	A	A	B	B	A	A	B	A
PsLGV	C/T	22.5	WGGBS	Ps156925	-	A	B	B	B	-	A	A	-	A	A	A	-	-	-	A	A	B	B	B	A	A	-	B	B	A	A	B	A	A	A	B	B	A	A	-	A	A	A	B	B	A	A	B	-
PsLGV	A/G	22.6	KASPTM	Ps141780	B	A	B	B	B	A	A	A	A	A	A	A	B	B	B	A	A	B	B	B	A	A	B	A	B	A	A	B	A	A	A	B	B	A	A	A	A	A	A	B	B	A	A	B	A
PsLGV	A/G	22.6	WGGBS	Ps141780	B	A	B	B	B	A	A	A	A	A	A	A	B	B	B	A	A	B	-	B	A	A	B	A	B	A	A	B	A	A	A	-	-	-	A	A	A	A	A	-	-	A	A	B	A
PsLGV	A/G	22.8	KASPTM	Ps116059	B	A	B	B	B	A	A	A	A	A	A	A	B	B	B	A	A	B	B	B	A	A	B	A	-	A	A	B	A	A	A	B	B	A	A	A	A	A	A	B	B	A	A	B	A
PsLGV	A/G	22.8	WGGBS	Ps116059	B	A	B	B	B	A	A	A	A	A	-	A	B	B	B	A	A	B	B	B	A	A	B	-	B	A	A	B	-	A	A	B	B	A	A	A	A	A	A	B	-	A	A	-	A
PsLGV	A/T	22.9	KASPTM	Ps124285	B	A	B	B	B	A	A	A	A	A	A	A	B	B	B	A	A	B	B	A	A	A	B	B	-	A	A	B	A	A	B	B	B	A	A	A	A	A	A	B	B	A	A	B	A
PsLGV	A/T	22.9	WGGBS	Ps124285	B	A	B	B	B	A	A	A	A	A	-	A	B	-	B	A	A	B	B	A	A	A	B	-	B	A	-	B	A	A	B	B	B	A	A	A	-	A	A	B	B	A	A	B	A
PsLGV	A/C	23	KASPTM	Ps127422	B	A	B	B	B	A	A	A	A	A	A	A	B	B	B	A	A	B	B	B	A	A	-	A	-	A	A	B	A	A	A	B	B	A	A	A	A	A	A	B	B	A	A	B	A
PsLGV	A/C	23	WGGBS	Ps127422	B	A	B	B	-	A	A	A	A	A	-	A	B	B	B	A	A	B	B	B	A	A	-	A	-	A	A	-	A	A	A	B	B	A	A	A	A	A	A	B	B	A	A	B	A
PsLGV	A/G	23.3	KASPTM	Ps123535	B	A	B	B	B	A	A	A	A	A	B	A	B	B	B	A	A	B	B	A	A	A	B	A	B	A	A	B	A	A	A	B	B	A	A	A	A	A	A	B	B	A	A	B	A
PsLGV	A/G	23.3	WGGBS	Ps123535	B	-	B	B	B	A	A	A	A	A	B	A	B	B	B	A	A	B	B	A	-	-	B	A	B	A	A	B	A	A	A	B	B	A	A	A	A	A	A	-	B	A	A	B	-
PsLGV	A/G	23.4	KASPTM	Ps103202	B	A	B	B	B	A	A	A	A	A	B	A	B	B	B	A	A	B	B	A	A	A	B	A	B	A	A	B	A	A	-	B	B	A	A	A	A	A	A	B	B	A	A	B	A
PsLGV	A/G	23.4	WGGBS	Ps103202	B	A	B	B	B	A	A	A	A	A	B	A	B	B	B	A	-	B	B	A	A	A	B	A	B	A	A	B	A	A	A	B	B	-	A	A	A	A	A	B	B	A	A	-	A
PsLGV	T/G	23.6	KASPTM	Ps119053	B	A	B	B	B	A	A	A	A	A	B	A	B	B	B	A	A	B	B	A	A	A	B	A	B	A	A	B	A	A	A	B	B	A	A	A	A	A	A	B	B	A	A	B	A
PsLGV	T/G	23.6	WGGBS	Ps119053	B	A	B	-	B	A	A	A	A	-	B	A	B	B	B	A	A	B	B	A	A	-	B	-	B	A	-	B	A	A	B	B	B	A	A	A	A	A	A	B	B	A	A	B	A
PsLGV	A/T	23.7	KASPTM	Ps129767	B	A	B	B	B	A	A	A	A	A	B	A	B	B	B	A	A	B	B	A	A	A	B	A	-	A	A	B	A	A	-	B	B	A	A	A	A	A	A	B	B	A	A	B	A
PsLGV	A/T	23.7	WGGBS	Ps129767	B	A	B	B	B	A	A	A	-	A	B	A	B	B	B	A	A	-	B	A	-	A	B	A	B	A	A	B	A	A	-	B	-	A	A	A	A	A	-	B	B	A	A	B	A
PsLGV	A/G	25	KASPTM	Ps149224	A	A	B	B	B	A	A	A	A	A	B	A	B	B	B	A	A	B	B	A	A	A	B	A	B	A	A	B	A	A	A	B	B	A	A	A	A	A	A	B	B	A	A	B	A
PsLGV	A/G	25	WGGBS	Ps149224	A	A	B	B	B	A	A	-	A	A	B	A	B	B	B	A	A	-	-	A	A	A	B	A	B	A	A	B	A	A	-	B	B	A	A	-	-	A	A	-	B	-	A	B	A
PsLGV	T/G	26	KASPTM	Ps148674	B	A	B	B	B	A	A	A	A	A	A	A	B	B	B	A	A	B	B	A	A	A	B	A	B	A	A	B	A	A	-	B	B	A	A	A	A	A	A	B	B	A	A	B	A
PsLGV	T/G	26	WGGBS	Ps148674	-	A	B	B	B	A	A	A	A	A	-	A	B	B	B	A	A	B	-	-	A	A	B	A	B	A	A	B	A	A	A	B	-	A	A	A	A	A	-	-	-	A	A	B	A
PsLGV	A/T	26.1	KASPTM	Ps118750	A	A	B	B	B	A	A	A	A	A	B	A	B	B	B	A	A	B	B	A	A	A	B	A	B	A	A	B	A	A	-	B	B	A	A	A	A	A	A	B	B	A	A	B	A
PsLGV	A/T	26.1	WGGBS	Ps118750	A	A	B	B	B	A	A	A	A	A	B	A	B	B	B	A	-	-	-	A	A	-	B	A	-	A	A	B	A	A	A	B	B	A	A	A	A	A	A	B	B	A	A	B	A
PsLGV	A/C	27.1	KASPTM	Ps143753	A	A	B	B	B	A	A	A	A	A	B	A	B	B	B	A	A	B	B	A	A	A	B	A	-	A	A	B	A	A	A	B	B	A	A	A	A	A	A	B	B	A	B	B	A
PsLGV	A/C	27.1	WGGBS	Ps143753	A	A	B	B	B	-	A	-	-	A	B	A	B	B	B	A	A	B	-	A	-	A	B	A	B	A	A	B	A	-	A	B	B	A	A	A	A	A	A	-	B	A	B	B	A
PsLGV	A/T	29.2	KASPTM	Ps115730	A	A	B	B	B	A	A	A	A	A	B	A	B	B	B	A	A	B	B	A	A	A	B	A	-	A	A	B	A	A	A	B	B	A	A	A	A	A	A	A	A	A	B	B	A
PsLGV	A/T	29.2	WGGBS	Ps115730	A	A	B	B	B	A	A	A	A	-	B	-	B	B	-	A	A	B	B	A	A	A	B	A	B	A	A	B	A	-	A	B	B	A	A	A	A	A	A	A	-	A	B	B	A
PsLGV	A/G	29.8	KASPTM	Ps145704	A	A	B	B	B	A	A	A	A	A	B	A	B	B	B	A	A	B	B	A	A	A	B	A	-	A	A	B	A	A	A	B	B	A	A	A	A	A	A	A	A	A	B	B	A
PsLGV	A/G	29.8	WGGBS	Ps145704	A	A	B	B	B	A	A	A	-	A	B	A	B	B	B	A	A	B	B	A	A	-	B	A	B	A	A	B	A	A	A	-	-	-	A	-	A	A	B	A	A	A	B	B	A
PsLGV	A/G	30.1	KASPTM	Ps116163	A	A	B	B	B	A	A	A	A	A	B	A	B	B	B	A	A	B	B	A	A	A	B	A	-	A	A	B	A	A	A	B	B	A	A	A	A	A	A	A	A	A	B	B	A
PsLGV	A/G	30.1	WGGBS	Ps116163	A	A	-	B	B	A	A	-	A	A	B	A	B	B	B	A	-	B	B	A	A	A	B	A	B	A	A	B	A	-	A	B	B	A	A	A	A	A	B	-	A	A	B	B	A
PsLGV	A/T	30.5	KASPTM	Ps111681	A	A	H	B	B	A	A	A	A	A	B	A	B	-	B	A	A	B	B	A	A	A	B	A	B	A	A	B	A	A	A	B	B	A	A	A	A	A	A	A	A	A	B	B	A
PsLGV	A/T	30.5	WGGBS	Ps111681	A	A	A	B	B	A	A	A	A	A	-	A	B	B	B	A	A	B	B	A	A	A	-	A	B	A	A	B	A	A	A	-	B	A	A	-	A	A	A	A	A	A	B	B	A
PsLGV	C/G	30.6	KASPTM	Ps101909	A	-	H	B	B	A	A	A	A	A	B	A	B	B	B	A	A	B	B	A	A	A	B	A	-	A	A	B	A	A	A	B	B	A	A	A	A	A	A	A	A	A	B	B	A
PsLGV	C/G	30.6	WGGBS	Ps101909	A	A	A	B	B	A	A	A	A	A	B	A	B	B	B	A	A	B	B	A	A	A	B	A	B	A	-	B	A	A	A	B	B	A	A	A	-	A	A	A	A	A	B	B	A
PsLGV	A/G	30.9	KASPTM	Ps129945	A	A	H	B	B	A	A	A	A	A	B	A	B	B	B	A	A	B	B	A	A	A	B	B	-	A	A	B	A	A	A	B	B	A	A	A	A	A	A	A	A	A	A	B	A
PsLGV	A/G	30.9	WGGBS	Ps129945	A	A	-	B	B	A	A	A	A	A	B	-	B	B	B	A	A	B	B	A	A	A	-	B	B	A	A	B	A	A	A	B	B	-	A	A	-	A	A	A	-	A	A	B	A
PsLGV	A/G	31	KASPTM	Ps125610	A	A	H	B	B	A	A	A	A	A	B	A	B	B	B	A	A	B	B	A	A	A	B	B	B	A	A	B	A	A	A	B	B	A	A	A	A	A	A	A	A	A	A	B	A
PsLGV	A/G	31	WGGBS	Ps125610	-	A	A	B	B	A	A	A	A	A	-	A	B	B	B	A	-	B	B	A	A	A	B	-	B	A	A	B	A	A	-	B	B	A	A	A	A	A	A	A	A	-	A	B	A
PsLGV	A/G	61.2	KASPTM	Ps146788	A	A	B	B	A	A	A	A	B	B	B	B	A	B	B	A	A	A	B	A	A	A	A	A	A	A	A	A	B	A	B	B	B	A	A	B	A	A	A	A	A	A	B	B	B
PsLGV	A/G	61.2	WGGBS	Ps146788	A	A	B	B	A	A	A	A	B	-	B	B	A	B	B	A	A	A	B	-	A	A	A	-	A	A	A	A	B	A	-	B	B	-	A	B	A	-	-	A	A	A	B	B	A
PsLGV	A/G	62.1	KASPTM	Ps109185	A	A	B	B	A	A	A	A	B	B	B	B	A	B	B	A	A	A	B	A	A	A	A	A	A	A	A	A	B	A	B	B	B	A	A	B	A	B	A	A	A	A	B	B	-
PsLGV	A/G	62.1	WGGBS	Ps109185	A	A	B	B	A	A	A	A	B	B	B	B	A	B	-	A	A	A	B	A	A	A	A	A	A	A	A	A	-	A	B	B	-	A	A	-	A	B	B	A	A	A	B	B	A
PsLGV	T/G	62.4	KASPTM	Ps126650	A	A	B	B	A	A	A	A	B	B	B	B	A	B	B	A	A	A	B	A	A	A	A	A	A	A	A	A	B	A	B	B	B	A	A	B	A	B	A	A	A	A	B	B	-
PsLGV	T/G	62.4	WGGBS	Ps126650	A	A	B	B	A	-	A	A	B	B	A	B	A	B	B	A	-	A	B	-	A	A	A	A	A	A	A	A	B	A	B	B	B	A	A	-	A	B	A	A	A	A	-	B	-
PsLGV	T/G	64.9	KASPTM	Ps105528	A	A	B	B	A	A	A	A	B	B	B	B	A	B	B	A	A	A	B	A	A	A	A	A	A	A	A	A	B	A	B	B	B	A	A	B	A	A	A	A	A	A	B	B	-
PsLGV	T/G	64.9	WGGBS	Ps105528	A	A	B	B	A	A	A	A	B	B	B	B	A	B	B	-	A	A	B	A	A	A	A	A	A	A	A	A	B	A	B	-	B	A	A	-	A	A	A	A	A	A	B	B	B
PsLGV	T/G	66.1	KASPTM	Ps127335	A	A	B	B	A	A	A	A	B	B	B	B	A	B	B	A	A	A	B	A	A	A	A	A	A	A	A	A	B	A	B	B	B	A	B	B	A	B	A	A	A	A	B	B	-
PsLGV	T/G	66.1	WGGBS	Ps127335	A	A	B	B	A	-	A	-	B	B	B	B	A	B	B	A	A	A	B	A	A	A	A	A	A	A	A	A	B	A	B	B	B	A	-	B	-	B	A	A	A	A	B	-	B
PsLGV	A/G	67.3	KASPTM	Ps117733	A	A	B	B	A	A	A	A	B	B	B	B	A	B	B	A	A	H	B	A	A	A	A	A	A	A	A	A	B	A	B	B	B	A	A	B	A	B	A	A	A	A	B	B	-
PsLGV	A/G	67.3	WGGBS	Ps117733	A	A	B	B	A	A	A	A	B	B	B	B	A	B	B	A	A	-	B	A	A	A	A	A	A	A	-	A	B	A	B	B	-	-	A	B	A	B	A	A	A	A	B	B	B
PsLGV	A/C	68.1	KASPTM	Ps156067	A	A	B	B	A	A	A	A	B	B	B	B	A	B	B	A	A	A	B	A	A	A	A	A	A	A	A	A	B	A	B	B	B	A	A	B	A	B	A	A	A	A	B	B	-
PsLGV	A/C	68.1	WGGBS	Ps156067	-	A	B	B	A	A	A	A	B	B	B	B	A	-	-	A	-	-	-	-	A	A	A	A	A	A	A	A	B	A	B	B	B	A	A	B	A	B	A	B	A	A	B	-	-
PsLGV	A/T	68.4	KASPTM	Ps113402	A	A	B	B	A	A	A	A	B	B	B	B	A	B	B	A	A	B	B	A	A	A	A	A	A	A	A	A	B	A	B	B	B	A	A	B	A	B	A	A	A	A	B	B	-
PsLGV	A/T	68.4	WGGBS	Ps113402	A	-	B	B	A	A	A	A	B	B	B	B	A	B	B	A	A	B	B	A	A	A	A	A	A	A	A	A	B	A	B	B	-	A	A	A	A	B	A	A	A	A	B	B	-
PsLGV	C/T	68.8	KASPTM	Ps123153	A	B	B	B	A	A	A	A	B	B	B	B	A	B	B	A	A	B	B	A	A	A	A	A	A	A	A	A	B	A	B	B	B	A	A	B	A	B	A	A	A	A	B	B	H
PsLGV	C/T	68.8	WGGBS	Ps123153	A	B	B	B	A	A	A	A	B	B	B	-	A	B	B	A	A	B	B	A	A	A	A	A	A	A	A	A	B	A	-	B	B	A	-	B	A	B	-	A	A	A	B	B	-
PsLGV	A/C	69.7	KASPTM	Ps140381	A	B	B	B	A	B	A	B	B	B	B	B	A	B	B	A	A	B	B	A	A	A	A	A	A	A	A	A	B	A	B	B	B	A	A	B	A	B	A	A	A	A	B	B	H
PsLGV	A/C	69.7	WGGBS	Ps140381	-	-	B	B	A	A	A	B	B	B	B	B	A	B	B	A	A	B	B	A	-	A	-	A	A	A	A	A	B	A	-	B	B	A	A	B	-	B	A	A	A	A	B	B	-
PsLGV	C/T	69.8	KASPTM	Ps112388	A	B	B	B	A	B	A	B	B	B	B	B	-	B	B	A	A	B	B	A	A	A	A	A	A	A	A	A	B	A	B	B	B	A	A	B	A	B	A	A	A	A	B	B	-
PsLGV	C/T	69.8	WGGBS	Ps112388	A	-	B	B	A	A	A	B	B	B	B	B	A	B	B	A	A	B	B	A	A	A	A	A	A	A	A	A	-	A	B	B	B	A	A	-	A	B	-	A	A	A	B	B	B
PsLGV	A/G	70.6	KASPTM	Ps110609	A	B	B	B	A	B	A	B	B	B	B	B	A	B	B	A	A	B	B	A	A	A	A	A	A	A	A	A	B	A	B	B	B	A	A	B	A	B	A	A	A	A	B	B	H
PsLGV	A/G	70.6	WGGBS	Ps110609	A	B	B	B	A	A	A	B	B	B	B	B	A	B	B	-	A	-	B	A	A	A	A	A	A	A	A	A	B	A	B	B	B	A	A	B	A	B	A	-	A	A	B	B	-
PsLGV	C/T	70.8	KASPTM	Ps116642	A	B	B	B	A	B	A	B	B	B	B	B	A	B	B	A	A	B	B	A	A	A	A	A	A	A	A	A	B	A	B	B	B	A	A	B	A	B	A	A	A	A	B	B	-
PsLGV	C/T	70.8	WGGBS	Ps116642	A	B	B	B	A	A	A	B	B	B	-	B	A	B	-	A	A	B	B	A	A	A	A	A	A	A	-	A	B	A	B	B	B	A	A	B	A	B	-	A	A	A	B	-	B
PsLGV	C/T	71.6	KASPTM	Ps140055	A	B	B	B	A	B	A	B	B	B	B	B	A	B	B	A	A	B	B	A	A	A	A	A	A	A	A	A	B	A	B	B	B	A	A	B	A	B	A	A	A	A	B	B	H
PsLGV	C/T	71.6	WGGBS	Ps140055	A	B	-	B	A	B	A	B	-	B	B	-	A	B	B	A	A	B	B	A	A	A	-	A	A	A	A	A	B	A	B	B	B	-	A	B	A	B	B	A	A	-	B	-	B
PsLGV	C/T	72.6	KASPTM	Ps148364	A	B	B	B	A	B	A	B	B	B	B	B	A	B	B	A	A	B	B	A	A	A	A	A	A	A	A	A	B	A	B	B	B	A	A	B	A	B	A	A	A	A	B	B	-
PsLGV	C/T	72.6	WGGBS	Ps148364	A	B	B	B	A	B	A	B	B	B	B	-	-	B	B	A	A	B	B	-	A	A	A	A	A	A	A	A	B	A	B	B	B	-	-	-	A	B	A	A	A	A	B	B	B
PsLGV	C/T	74.3	KASPTM	Ps142918	A	B	B	B	A	B	A	B	B	B	B	B	A	-	B	A	A	B	B	A	A	A	A	A	A	A	A	A	B	A	B	B	B	A	A	B	A	B	A	A	A	A	B	B	H
PsLGV	C/T	74.3	WGGBS	Ps142918	-	B	B	B	A	B	A	B	B	B	B	B	A	B	B	-	A	B	B	A	A	-	A	A	A	A	A	-	B	A	-	B	B	A	A	B	A	B	B	A	A	A	B	B	-
PsLGV	C/T	75.8	KASPTM	Ps158534	A	B	B	B	A	B	A	B	B	B	B	B	A	B	B	A	A	B	B	A	A	A	A	A	A	A	A	A	-	A	B	B	B	A	A	B	A	B	A	A	A	A	B	B	-
PsLGV	C/T	75.8	WGGBS	Ps158534	A	B	-	B	A	-	A	B	B	-	B	B	-	B	B	A	A	B	B	-	A	-	-	A	A	-	A	A	B	A	B	B	B	A	A	B	A	B	A	A	A	A	-	B	-
PsLGV	C/T	78.1	KASPTM	Ps112806	A	B	B	B	A	B	A	B	B	B	B	B	A	B	B	A	A	B	B	A	A	A	A	A	A	A	A	A	B	A	B	B	B	B	A	B	A	B	A	A	A	A	B	B	A
PsLGV	C/T	78.1	WGGBS	Ps112806	A	B	B	B	-	A	A	B	B	B	B	B	A	B	B	A	A	B	B	A	-	A	A	A	A	A	A	A	-	A	B	B	B	B	A	B	-	B	A	A	A	A	B	B	A
PsLGV	T/G	78.4	KASPTM	Ps151967	A	B	B	B	A	B	A	B	B	B	B	B	A	B	B	A	A	B	B	A	A	B	A	A	A	A	A	A	B	A	B	B	B	B	A	B	A	B	A	A	A	A	B	B	A
PsLGV	T/G	78.4	WGGBS	Ps151967	A	B	B	B	A	A	A	B	B	B	B	B	-	B	B	A	A	B	B	-	A	-	A	A	A	A	A	A	B	-	B	B	B	B	A	B	A	-	A	-	-	-	B	B	A
PsLGV	C/T	79.5	KASPTM	Ps153357	A	B	B	B	A	B	A	B	B	B	B	B	A	B	B	A	A	B	B	A	A	A	A	A	A	A	A	A	B	A	B	B	B	A	A	B	A	B	A	A	A	A	B	B	-
PsLGV	C/T	79.5	WGGBS	Ps153357	A	B	B	-	A	B	A	B	B	B	-	-	-	B	B	A	A	B	-	A	A	-	A	A	A	A	A	A	-	A	B	B	B	-	A	B	A	B	A	A	A	A	B	B	-
PsLGV	C/G	80.5	KASPTM	Ps143454	A	B	B	B	A	B	A	B	B	B	B	B	A	B	B	A	A	B	B	A	A	B	A	A	A	H	A	A	B	A	B	B	B	B	A	B	A	B	A	A	A	A	-	B	A
PsLGV	C/G	80.5	WGGBS	Ps143454	A	B	B	B	A	B	A	B	-	B	-	B	A	B	B	A	A	B	B	A	A	B	A	-	-	-	A	A	B	A	B	B	B	B	A	B	A	B	A	A	A	A	A	-	A
PsLGV	A/G	81	KASPTM	Ps134031	A	B	B	B	A	B	A	B	B	B	B	B	A	B	B	A	A	B	B	A	A	B	A	A	A	H	A	A	B	A	B	B	B	B	A	B	A	B	A	A	A	A	A	B	A
PsLGV	A/G	81	WGGBS	Ps134031	A	B	B	B	A	B	A	B	B	B	B	B	A	B	B	A	A	B	B	-	A	B	A	A	A	-	A	A	-	A	B	B	B	B	A	B	A	B	A	A	A	A	A	B	-
PsLGV	A/G	82.6	KASPTM	Ps144805	A	B	B	B	-	B	A	B	B	B	B	B	A	B	B	A	A	B	B	A	A	A	A	A	A	A	A	A	B	A	B	B	B	A	A	B	A	B	A	A	A	A	B	B	H
PsLGV	A/G	82.6	WGGBS	Ps144805	A	B	B	B	A	-	A	B	-	B	B	B	A	B	B	A	A	B	-	A	A	-	-	A	A	A	A	A	B	A	B	B	B	-	-	B	A	B	A	A	A	A	-	B	B
PsLGV	A/C	84	KASPTM	Ps145423	A	B	B	B	A	B	A	B	B	B	B	B	A	B	B	A	A	A	B	A	A	B	A	A	A	H	A	A	B	B	B	B	B	B	B	B	A	B	A	A	A	A	A	B	B
PsLGV	A/C	84	WGGBS	Ps145423	A	B	-	-	A	A	A	B	-	B	B	B	-	B	B	-	A	A	B	A	A	B	A	A	-	-	A	A	B	B	B	B	B	B	B	B	A	B	A	A	A	-	A	B	B
PsLGV	A/G	84.6	KASPTM	Ps109910	A	B	B	B	A	B	A	B	B	B	B	B	A	B	B	A	A	A	B	A	A	B	A	A	A	H	A	A	B	B	B	B	B	B	B	B	A	B	A	A	A	A	A	B	B
PsLGV	A/G	84.6	WGGBS	Ps109910	A	B	B	B	A	B	A	B	B	B	-	B	A	-	B	A	A	A	B	A	A	B	A	A	A	-	A	A	B	B	B	B	B	B	B	B	A	B	A	A	A	A	A	B	B
PsLGV	A/T	85.2	KASPTM	Ps113270	A	B	B	B	A	B	A	B	B	B	B	B	A	B	B	A	A	A	B	A	A	B	A	A	A	H	A	A	B	B	B	B	B	B	B	B	A	B	A	A	A	A	A	B	B
PsLGV	A/T	85.2	WGGBS	Ps113270	A	-	B	B	A	-	A	B	B	B	B	B	A	B	B	A	A	A	B	A	A	B	A	A	A	B	-	A	B	B	B	-	B	B	B	B	A	B	A	A	A	A	A	B	B
PsLGV	C/G	85.5	KASPTM	Ps148140	A	B	B	B	A	B	A	B	B	B	B	B	A	B	B	A	A	A	B	A	A	B	A	A	A	H	A	A	B	B	A	B	B	B	B	B	A	B	A	A	A	A	A	B	B
PsLGV	C/G	85.5	WGGBS	Ps148140	A	B	-	B	A	B	A	B	B	B	B	B	A	B	B	A	A	A	B	A	A	B	A	A	A	-	A	-	B	B	A	B	B	-	B	B	-	B	-	A	-	A	A	-	B
PsLGV	A/G	85.8	KASPTM	Ps133146	A	B	B	B	A	B	A	B	B	B	B	B	A	B	B	A	A	A	B	A	A	B	A	A	A	H	A	A	B	B	A	B	B	B	B	B	A	B	A	A	A	A	A	B	B
PsLGV	A/G	85.8	WGGBS	Ps133146	A	B	-	B	A	B	A	B	B	B	B	B	A	B	B	-	A	A	B	A	A	B	A	A	A	B	A	A	B	B	A	-	B	-	B	B	A	B	A	-	A	-	A	B	B
PsLGV	A/C	86	KASPTM	Ps101097	A	B	B	B	A	B	A	B	B	B	B	B	A	B	B	A	A	A	B	A	A	B	A	A	A	H	A	A	B	B	A	B	B	B	B	A	A	B	A	A	A	A	A	B	B
PsLGV	A/C	86	WGGBS	Ps101097	A	B	B	B	A	-	A	B	B	B	B	B	A	B	B	A	-	A	B	A	A	B	A	A	A	A	A	A	B	B	A	B	B	B	B	A	A	B	B	A	A	A	A	B	B
PsLGV	T/G	86.1	KASPTM	Ps105189	A	B	B	B	A	B	A	B	B	B	B	B	A	B	B	A	A	A	B	-	A	B	A	A	A	H	A	A	B	B	A	B	B	B	B	A	A	B	A	A	A	A	A	B	B
PsLGV	T/G	86.1	WGGBS	Ps105189	A	B	-	B	A	A	A	B	B	B	B	B	A	-	B	A	A	A	B	A	-	B	A	A	A	B	A	A	B	B	A	B	B	B	B	A	A	B	A	A	A	A	A	B	B
PsLGV	T/G	86.4	KASPTM	Ps155655	A	B	B	B	A	B	A	B	B	B	B	B	A	-	B	A	A	A	B	A	A	B	A	A	A	H	A	A	B	B	A	B	B	B	B	A	A	B	A	A	A	A	A	B	B
PsLGV	T/G	86.4	WGGBS	Ps155655	A	B	B	B	A	-	A	B	B	-	B	B	A	B	-	-	A	A	B	A	A	B	A	A	A	-	-	-	B	B	A	B	B	B	B	A	-	B	A	A	A	A	A	B	-
PsLGV	T/G	87.1	KASPTM	Ps121729	A	B	B	B	A	B	A	B	B	B	B	B	A	B	B	A	A	A	B	A	A	B	A	A	A	H	A	A	A	B	A	B	B	B	B	A	A	B	A	A	A	A	A	B	B
PsLGV	T/G	87.1	WGGBS	Ps121729	A	B	B	-	A	-	A	B	B	B	B	B	A	B	B	A	A	A	B	A	A	B	A	A	A	A	A	A	A	B	A	B	-	-	B	A	A	B	A	A	A	A	A	B	B
PsLGV	C/T	87.9	KASPTM	Ps108199	A	B	B	B	A	B	A	B	B	B	B	B	A	B	B	A	A	A	B	A	A	B	A	A	A	H	A	A	A	B	A	B	B	B	B	A	A	B	A	A	A	A	A	B	A
PsLGV	C/T	87.9	WGGBS	Ps108199	A	B	B	B	A	B	A	B	B	-	B	B	A	B	B	-	A	A	B	A	A	B	A	A	A	-	A	A	A	B	A	B	B	B	B	-	A	B	A	A	A	A	A	B	A
PsLGV	A/G	88.3	KASPTM	Ps118927	A	B	B	B	A	B	A	B	B	B	B	B	A	B	B	A	A	A	B	A	A	B	A	A	A	H	A	A	A	B	A	B	B	B	B	A	A	B	A	A	A	A	A	B	A
PsLGV	A/G	88.3	WGGBS	Ps118927	A	B	-	B	A	A	A	B	B	-	B	B	A	B	-	A	A	A	B	A	A	B	A	A	A	-	A	A	A	B	A	-	B	B	B	A	A	B	A	A	A	A	A	B	A
PsLGV	C/T	88.4	KASPTM	Ps146333	A	B	B	B	A	B	A	B	B	B	B	B	A	B	B	A	A	A	B	A	A	B	A	A	A	H	A	A	A	B	A	B	B	-	B	A	A	B	A	A	A	A	A	B	A
PsLGV	C/T	88.4	WGGBS	Ps146333	A	B	B	B	A	A	-	B	B	B	B	B	A	-	B	A	A	A	B	A	A	-	A	A	A	-	A	A	A	-	-	B	-	B	B	-	A	B	A	A	A	A	A	B	A
PsLGV	C/T	88.6	KASPTM	Ps111568	A	B	B	B	A	B	A	B	B	B	B	B	A	B	B	A	A	A	B	A	A	B	A	A	A	H	A	A	A	B	A	B	B	B	B	A	A	B	A	A	A	A	A	B	A
PsLGV	C/T	88.6	WGGBS	Ps111568	A	B	B	B	A	A	A	B	B	B	B	B	A	B	B	A	A	A	B	A	A	B	A	A	A	A	A	A	A	B	A	B	-	-	B	A	-	B	A	A	A	A	-	B	A
PsLGV	C/T	89.3	KASPTM	Ps120192	A	B	B	A	A	B	A	B	B	B	B	B	A	B	B	A	A	A	B	A	A	B	A	A	A	H	A	A	A	B	A	B	B	B	B	A	B	B	A	A	A	A	A	B	A
PsLGV	C/T	89.3	WGGBS	Ps120192	A	-	B	A	A	B	A	B	B	-	-	B	A	B	B	A	A	A	B	A	A	B	A	A	A	-	A	A	A	B	A	B	B	B	B	-	B	B	A	A	A	A	A	B	A
PsLGV	A/T	90.1	KASPTM	Ps109379	A	B	B	A	A	B	A	B	B	B	B	B	A	B	B	A	A	A	B	A	A	B	A	A	A	B	A	A	A	B	A	B	A	B	B	A	B	B	A	A	A	A	A	B	A
PsLGV	A/T	90.1	WGGBS	Ps109379	A	B	B	A	A	-	A	B	B	B	B	B	A	B	B	A	A	A	B	A	A	B	-	A	A	B	A	A	-	B	A	B	A	B	B	A	B	B	A	A	A	A	A	B	A
PsLGV	C/G	90.8	KASPTM	Ps118506	A	B	B	A	A	B	A	B	B	B	B	B	A	B	B	A	A	A	B	A	A	B	A	A	A	B	-	A	A	B	A	B	A	B	B	A	B	B	A	A	A	A	A	B	A
PsLGV	C/G	90.8	WGGBS	Ps118506	A	B	B	A	A	A	A	-	B	-	B	B	A	B	B	A	A	A	B	A	A	B	A	A	A	B	A	A	A	B	A	B	A	-	B	A	B	B	A	-	A	-	A	B	A
PsLGV	C/T	91.2	KASPTM	Ps152534	A	B	B	A	A	B	A	B	B	B	B	B	A	B	A	A	A	A	B	A	A	B	A	A	A	B	-	A	A	B	A	B	A	B	B	A	B	B	A	A	A	A	A	B	A
PsLGV	C/T	91.2	WGGBS	Ps152534	-	B	B	-	A	B	A	B	B	B	-	B	A	B	A	A	A	A	B	-	A	B	A	A	A	B	A	-	A	B	A	B	A	-	-	A	B	B	A	-	A	A	A	B	A
PsLGV	C/T	91.3	KASPTM	Ps107257	A	B	B	A	A	B	A	B	B	B	B	B	A	B	A	A	A	A	B	A	A	B	A	A	A	B	-	A	A	B	A	B	A	B	B	A	B	B	A	A	A	A	A	B	A
PsLGV	C/T	91.3	WGGBS	Ps107257	A	B	B	A	A	-	A	B	B	B	B	B	A	B	A	A	A	A	B	A	A	B	A	A	-	B	A	A	A	B	-	B	A	B	B	A	-	B	A	A	A	A	A	B	A
PsLGV	A/G	91.8	KASPTM	Ps144352	A	B	A	A	A	B	A	B	B	B	B	B	A	B	A	A	A	A	B	A	A	B	A	A	A	B	A	A	A	B	A	B	A	B	-	A	B	B	A	A	A	A	A	B	A
PsLGV	A/G	91.8	WGGBS	Ps144352	A	B	A	-	A	-	A	B	B	B	B	B	A	B	A	A	A	A	B	A	-	B	-	A	A	-	-	A	A	B	A	B	A	B	B	A	B	B	B	A	A	-	A	B	A
PsLGV	C/T	92.2	KASPTM	Ps152489	A	B	B	A	A	B	A	B	B	B	B	B	A	B	A	A	A	A	B	A	A	B	A	A	A	B	-	A	A	B	A	B	A	B	B	A	B	B	A	A	A	A	A	B	A
PsLGV	C/T	92.2	WGGBS	Ps152489	A	B	-	A	A	B	A	B	B	-	B	-	A	B	A	A	A	A	B	A	A	B	A	A	-	B	A	A	-	B	-	B	A	B	B	A	-	B	A	A	A	-	A	B	A
PsLGV	A/G	92.9	KASPTM	Ps114008	A	B	A	A	A	B	A	B	B	-	B	B	A	B	A	A	A	A	-	A	A	B	A	A	A	B	A	B	A	B	A	B	A	B	B	A	B	B	A	A	A	A	A	B	A
PsLGV	A/G	92.9	WGGBS	Ps114008	A	B	A	-	-	A	A	B	B	-	B	B	A	B	A	A	A	A	B	A	A	B	A	A	A	B	A	B	-	B	A	B	A	B	B	A	B	B	A	A	A	A	A	B	A
PsLGV	T/G	93.3	KASPTM	Ps141864	A	B	A	A	A	B	A	B	B	H	B	B	A	B	A	A	A	A	B	A	A	B	A	-	A	B	-	B	A	B	A	B	A	B	B	A	B	B	A	A	A	A	A	B	A
PsLGV	T/G	93.3	WGGBS	Ps141864	A	-	A	A	A	B	A	B	B	-	B	B	A	B	A	A	A	A	B	-	A	B	A	A	A	B	A	B	A	B	A	B	A	-	B	-	B	-	A	A	A	-	A	B	A
PsLGV	A/G	93.4	KASPTM	Ps119924	A	B	A	A	A	B	A	B	B	H	B	B	A	B	A	A	A	A	B	A	A	B	A	A	A	B	-	B	A	B	A	B	A	B	B	A	B	B	A	A	A	A	A	B	A
PsLGV	A/G	93.4	WGGBS	Ps119924	A	B	A	A	A	B	A	B	B	-	B	B	A	B	A	A	A	A	B	A	A	B	A	A	A	B	A	B	-	-	A	B	A	-	B	A	-	B	A	A	A	A	A	B	A
PsLGV	T/G	93.7	KASPTM	Ps100801	A	B	A	A	A	B	A	B	B	-	B	B	A	B	A	A	A	A	B	A	A	B	A	A	A	B	A	B	A	B	A	B	A	B	B	A	B	B	A	A	A	A	A	A	A
PsLGV	T/G	93.7	WGGBS	Ps100801	A	B	A	A	A	A	A	B	-	B	B	B	A	B	A	A	A	A	B	A	A	B	A	A	A	B	A	B	A	B	A	B	A	-	B	A	B	B	A	A	A	A	A	A	A
PsLGV	T/G	93.8	KASPTM	Ps133021	A	B	A	A	A	B	A	B	B	H	B	B	A	B	A	A	A	A	B	A	A	B	A	A	A	B	-	B	A	B	A	B	A	B	B	A	B	B	A	A	A	A	A	A	A
PsLGV	T/G	93.8	WGGBS	Ps133021	A	B	A	A	A	A	A	B	-	-	B	B	A	B	A	-	A	A	B	A	-	B	A	A	A	B	A	B	A	B	A	B	A	B	B	A	B	-	A	A	A	A	A	A	-
PsLGV	C/T	93.9	KASPTM	Ps128203	A	B	A	A	A	B	A	B	B	H	B	B	A	B	A	A	A	A	B	A	A	B	A	A	A	B	-	B	A	B	A	B	A	B	B	A	B	B	A	A	A	A	A	A	A
PsLGV	C/T	93.9	WGGBS	Ps128203	A	B	A	A	A	B	A	-	B	-	B	B	A	B	A	A	A	A	B	A	A	B	A	A	A	B	A	B	-	-	A	B	A	-	B	A	B	B	B	A	A	A	-	A	A
PsLGV	C/T	94.4	KASPTM	Ps134965	B	B	A	A	A	B	A	B	B	H	B	B	A	B	A	A	A	A	B	A	A	B	A	A	A	B	-	B	A	B	A	B	A	B	B	A	B	B	A	A	A	A	A	A	A
PsLGV	C/T	94.4	WGGBS	Ps134965	-	B	A	A	-	-	A	B	B	-	-	B	A	B	A	A	A	A	B	A	A	B	A	A	A	B	A	B	A	B	A	B	A	B	B	A	B	B	A	A	A	A	-	A	A
PsLGV	C/T	96.2	KASPTM	Ps146004	B	B	A	A	A	B	A	B	B	H	B	B	A	B	A	A	A	A	B	A	A	B	A	A	A	B	-	B	A	B	A	B	A	B	B	A	B	B	A	A	A	A	A	A	A
PsLGV	C/T	96.2	WGGBS	Ps146004	B	B	A	A	A	A	A	B	B	A	-	B	A	B	A	A	-	A	B	A	A	B	A	A	A	B	-	B	-	-	-	B	A	B	-	A	B	B	A	A	A	A	-	A	A
PsLGV	A/G	96.8	KASPTM	Ps127129	B	B	A	A	A	B	A	B	B	H	B	B	A	B	A	A	A	A	B	A	A	B	A	A	A	B	-	B	A	B	A	B	A	B	B	A	B	B	A	A	A	A	A	A	A
PsLGV	A/G	96.8	WGGBS	Ps127129	B	B	A	A	A	B	A	B	B	A	B	B	A	B	A	A	-	A	B	A	A	B	A	-	A	B	A	B	A	B	-	B	A	B	B	A	B	B	-	A	A	A	A	A	-
PsLGV	C/T	97.2	KASPTM	Ps140695	B	B	A	A	A	B	A	B	B	H	B	B	A	B	A	A	A	A	B	A	A	B	A	H	-	B	-	B	A	B	A	B	A	B	B	A	B	B	A	A	A	A	A	A	A
PsLGV	C/T	97.2	WGGBS	Ps140695	B	B	A	A	A	B	A	B	B	-	-	B	A	B	A	A	A	A	B	A	A	B	A	B	B	B	A	B	-	B	A	B	A	B	B	A	B	B	A	A	-	A	A	-	A
PsLGV	C/T	97.4	KASPTM	Ps160000	B	B	A	A	A	B	A	B	B	H	B	B	A	B	A	A	A	A	B	A	A	B	A	A	-	B	-	B	A	B	A	B	A	B	B	A	B	B	A	A	A	A	A	A	A
PsLGV	C/T	97.4	WGGBS	Ps160000	B	B	A	A	A	B	A	-	B	-	B	-	-	B	A	-	A	A	B	A	A	-	A	-	B	B	A	B	A	B	-	B	A	B	B	A	B	B	A	A	-	A	A	A	-
PsLGV	A/G	98	KASPTM	Ps130323	B	B	A	A	A	B	A	B	B	H	B	B	A	B	A	A	A	A	B	A	A	B	A	A	A	B	-	B	A	B	A	B	A	B	B	A	B	B	A	A	A	A	A	A	A
PsLGV	A/G	98	WGGBS	Ps130323	B	B	A	A	A	-	A	B	B	A	B	B	A	B	A	A	A	A	B	A	A	B	A	A	-	B	A	B	-	B	A	B	A	B	B	A	-	-	-	A	A	A	A	A	A
PsLGV	A/T	98.6	KASPTM	Ps124321	B	B	A	A	A	B	A	B	B	H	B	B	A	B	A	A	A	A	B	A	A	B	A	H	-	B	-	B	A	B	A	B	A	B	B	A	B	B	A	A	A	A	A	A	A
PsLGV	A/T	98.6	WGGBS	Ps124321	B	B	A	A	A	B	A	B	B	B	B	B	A	B	A	A	A	-	B	A	A	B	A	-	B	B	A	B	A	B	A	B	-	B	B	-	-	B	A	A	A	A	A	A	-
PsLGV	C/T	99.2	KASPTM	Ps126895	B	B	A	A	A	B	A	B	B	H	B	B	A	B	A	A	A	A	B	A	A	B	A	H	B	B	-	B	A	B	A	B	-	B	A	A	A	B	A	A	A	A	A	A	A
PsLGV	C/T	99.2	WGGBS	Ps126895	B	-	A	-	A	B	A	B	B	A	B	B	-	B	A	A	A	A	B	A	A	B	A	-	B	B	A	B	-	B	A	B	A	B	A	A	A	B	A	A	A	A	-	A	A
PsLGV	C/T	99.6	KASPTM	Ps130039	B	B	A	A	A	B	A	B	B	-	B	B	A	B	A	A	A	-	B	A	A	B	A	-	B	B	A	B	A	B	A	B	A	B	A	A	A	B	A	A	A	A	A	A	A
PsLGV	C/T	99.6	WGGBS	Ps130039	B	B	A	A	A	A	A	B	B	-	B	-	-	B	A	A	A	A	B	A	A	B	A	-	B	B	-	B	A	B	A	B	A	B	A	A	A	B	A	A	A	A	A	A	A
PsLGV	A/T	99.8	KASPTM	Ps135096	B	B	A	A	A	B	A	B	B	H	B	B	A	B	A	A	A	A	B	A	A	B	A	H	-	B	H	B	A	B	A	B	A	B	A	A	A	B	A	A	A	A	A	A	A
PsLGV	A/T	99.8	WGGBS	Ps135096	B	B	A	A	A	A	-	B	B	A	B	-	A	B	A	A	A	A	B	A	A	B	A	-	B	B	A	B	A	B	-	-	A	B	A	A	A	B	A	-	A	A	A	A	A
PsLGV	A/G	100.5	KASPTM	Ps153529	B	B	A	A	A	B	A	B	B	H	B	B	A	B	A	A	A	A	B	A	A	B	A	H	B	B	-	B	A	B	A	B	A	B	A	A	A	B	A	B	B	A	A	A	A
PsLGV	A/G	100.5	WGGBS	Ps153529	-	B	-	A	A	A	A	B	B	-	B	B	A	B	A	-	A	A	B	A	A	B	A	-	B	B	A	B	-	B	A	B	A	B	A	A	A	B	-	-	B	A	A	A	A
PsLGV	A/G	100.7	KASPTM	Ps114914	B	B	A	-	A	B	A	B	B	H	B	B	A	A	A	A	A	A	B	A	A	B	A	H	B	B	-	B	A	B	A	B	A	B	B	A	A	B	A	B	B	A	A	A	B
PsLGV	A/G	100.7	WGGBS	Ps114914	B	B	A	-	A	B	A	B	B	A	-	B	A	-	A	A	A	A	B	A	A	B	A	B	B	B	A	B	A	B	A	B	A	B	B	-	-	B	A	B	B	A	A	A	A
PsLGV	C/T	101.1	KASPTM	Ps104660	B	B	A	-	A	B	-	B	B	H	B	B	A	B	A	A	A	A	B	A	A	B	A	H	B	B	-	B	A	B	A	B	A	B	A	A	A	B	A	B	B	A	A	A	A
PsLGV	C/T	101.1	WGGBS	Ps104660	B	B	A	A	A	B	A	B	B	-	B	B	A	B	A	A	A	A	B	A	A	B	A	A	B	B	A	B	-	B	A	B	A	B	A	A	A	-	A	B	B	A	A	A	A
PsLGV	C/T	101.7	KASPTM	Ps121886	B	B	A	A	A	B	A	B	B	H	B	B	A	A	A	A	A	A	B	A	A	B	A	H	B	B	-	B	A	B	A	B	A	B	A	A	A	B	A	B	B	A	A	A	A
PsLGV	C/T	101.7	WGGBS	Ps121886	B	B	A	A	A	A	A	B	B	-	-	B	A	A	A	A	A	A	B	A	A	B	A	B	B	B	A	B	A	B	-	B	-	B	A	A	A	B	A	B	B	A	-	A	A
PsLGV	C/T	102	KASPTM	Ps157405	B	B	A	A	A	B	A	B	B	H	B	B	A	A	A	A	A	A	B	A	A	B	A	-	B	B	-	B	A	B	A	B	A	B	A	A	A	B	A	B	B	A	A	A	A
PsLGV	C/T	102	WGGBS	Ps157405	B	B	A	A	A	B	-	B	-	A	B	-	A	A	A	A	A	A	B	-	A	B	A	-	B	B	A	B	A	-	A	B	A	-	-	A	A	-	A	-	B	A	A	A	A
PsLGV	T/G	102.3	KASPTM	Ps137837	-	-	-	A	A	B	A	B	-	-	-	-	-	-	-	-	-	-	-	-	-	-	A	H	-	-	-	B	-	-	-	-	-	B	-	-	A	B	-	B	-	-	-	A	B
PsLGV	T/G	102.3	WGGBS	Ps137837	B	-	A	A	A	-	A	-	B	A	B	B	A	A	A	A	A	A	B	A	A	B	A	B	B	B	A	-	-	B	A	B	A	B	B	A	A	B	A	B	B	A	A	A	A
PsLGV	C/T	102.9	KASPTM	Ps117512	B	B	A	A	A	B	A	B	B	H	B	B	A	A	A	A	A	A	B	A	A	B	A	H	B	B	-	B	A	B	A	B	A	B	B	A	A	B	A	B	B	A	A	A	B
PsLGV	C/T	102.9	WGGBS	Ps117512	B	B	A	A	A	B	A	B	B	-	B	B	A	A	A	-	A	A	B	A	A	B	A	A	B	B	A	B	A	B	A	B	-	B	-	A	A	B	A	B	B	A	A	A	B
PsLGV	A/G	103.7	KASPTM	Ps144631	B	B	A	A	A	B	A	B	B	-	B	B	A	A	A	A	A	A	B	A	A	B	A	-	B	B	A	B	A	B	A	B	A	B	B	A	A	B	A	B	B	A	A	A	B
PsLGV	A/G	103.7	WGGBS	Ps144631	B	B	A	A	A	B	A	B	B	-	B	-	A	A	A	A	-	A	B	A	A	-	A	-	B	B	A	B	A	B	A	B	A	B	B	A	-	B	A	B	-	A	A	A	A
PsLGV	A/C	104.1	KASPTM	Ps140347	B	B	A	A	A	B	A	B	B	-	B	B	A	A	A	A	A	A	B	A	A	B	A	-	-	B	A	B	A	B	A	B	A	B	B	A	A	B	B	B	B	A	A	A	-
PsLGV	A/C	104.1	WGGBS	Ps140347	-	B	A	A	A	B	A	B	B	A	B	B	A	A	A	A	A	A	B	-	A	B	A	-	B	B	A	-	A	B	A	B	A	B	B	A	-	B	-	B	B	A	A	A	B
PsLGV	C/T	104.6	KASPTM	Ps137992	B	B	A	A	A	B	A	B	B	H	B	B	A	A	A	A	A	A	B	A	A	B	A	H	B	B	-	B	A	B	A	B	A	B	B	A	A	B	B	B	B	A	A	A	B
PsLGV	C/T	104.6	WGGBS	Ps137992	B	B	A	A	A	A	A	B	B	-	B	B	A	A	A	A	A	A	-	-	A	B	A	A	B	B	A	B	A	B	A	B	-	-	B	-	A	B	B	B	B	A	A	A	-
PsLGV	C/T	104.8	KASPTM	Ps160323	B	B	A	A	A	B	A	B	B	-	B	B	A	A	A	A	A	A	B	A	A	B	A	-	-	B	A	B	A	B	A	B	A	B	B	A	A	B	B	B	B	A	A	A	-
PsLGV	C/T	104.8	WGGBS	Ps160323	B	B	A	A	A	B	A	B	B	-	B	B	A	A	-	-	A	A	B	A	A	-	A	-	B	B	A	B	A	B	A	-	A	-	B	A	A	B	-	B	B	A	A	-	-
PsLGV	C/T	105	KASPTM	Ps106320	B	B	A	A	A	B	A	B	B	-	B	B	A	A	A	A	A	A	B	A	A	B	A	-	-	B	A	B	A	B	A	B	A	B	B	A	A	B	B	B	B	A	A	A	-
PsLGV	C/T	105	WGGBS	Ps106320	B	B	A	A	A	-	A	B	B	A	B	B	A	A	A	A	A	A	B	A	A	B	A	B	B	B	A	B	A	B	A	-	A	B	B	A	-	B	B	B	B	A	A	A	A
PsLGV	A/G	105.2	KASPTM	Ps128889	B	B	A	A	A	B	A	B	A	-	B	B	A	A	A	A	A	A	B	A	A	B	A	-	-	B	-	B	A	B	A	B	A	B	B	A	A	B	B	B	B	A	A	A	B
PsLGV	A/G	105.2	WGGBS	Ps128889	B	B	A	A	A	A	A	B	-	B	-	B	A	A	A	A	A	A	B	A	A	B	A	-	B	B	A	B	-	B	-	B	A	B	B	A	A	B	B	B	B	A	A	A	B
PsLGV	A/G	105.5	KASPTM	Ps132248	B	B	A	A	A	B	A	B	A	H	B	B	A	A	A	A	A	A	B	A	A	B	A	H	-	B	A	B	A	B	A	B	A	B	B	A	A	B	B	B	B	A	A	A	-
PsLGV	A/G	105.5	WGGBS	Ps132248	B	-	A	A	-	B	A	B	A	-	B	B	A	A	A	A	A	A	B	A	A	B	A	-	B	B	A	B	A	B	A	B	A	B	B	A	A	B	B	B	-	A	A	A	-
PsLGV	A/T	105.8	KASPTM	Ps158653	B	B	A	A	A	B	A	B	A	H	B	B	A	A	A	A	A	A	B	A	A	B	A	H	B	B	-	B	A	B	A	B	A	B	B	A	A	B	B	B	B	A	A	A	B
PsLGV	A/T	105.8	WGGBS	Ps158653	B	B	A	A	A	B	A	B	A	-	-	B	A	A	A	A	A	A	B	-	A	B	A	B	B	B	-	B	B	B	A	-	-	B	-	A	-	B	B	-	B	A	A	A	-
PsLGV	A/G	106	KASPTM	Ps113452	B	B	A	A	A	B	A	B	B	H	B	B	A	A	A	A	A	A	B	A	A	B	A	H	-	B	-	B	A	B	A	B	A	B	B	A	A	B	B	B	B	A	A	A	-
PsLGV	A/G	106	WGGBS	Ps113452	B	B	A	A	A	B	A	B	-	A	B	B	A	A	A	A	A	A	B	A	A	B	A	-	B	-	-	B	A	B	A	B	A	B	B	A	A	B	B	B	B	A	A	A	A
PsLGV	C/T	106.4	KASPTM	Ps116715	B	B	A	A	A	B	A	B	A	-	B	B	A	A	A	A	A	A	B	A	A	B	A	-	-	B	-	B	A	B	A	B	A	B	B	A	A	B	B	B	B	A	A	A	B
PsLGV	C/T	106.4	WGGBS	Ps116715	B	B	A	A	A	-	A	B	A	-	B	B	A	A	A	A	A	A	B	A	A	B	A	-	B	B	A	B	A	B	A	B	A	B	B	A	A	B	B	-	B	A	A	-	A
PsLGV	A/G	107	KASPTM	Ps121268	B	B	A	A	A	B	A	B	A	H	B	B	A	A	A	A	A	A	B	A	A	B	A	H	-	B	-	B	A	B	A	B	A	B	B	A	A	B	B	B	B	A	A	A	-
PsLGV	A/G	107	WGGBS	Ps121268	B	B	A	A	A	A	A	B	-	A	B	-	A	A	A	A	A	A	B	A	A	B	A	A	B	B	A	B	A	B	A	-	A	B	B	A	A	B	B	B	B	-	A	A	-
PsLGV	C/T	107.5	KASPTM	Ps159586	A	B	A	A	A	A	A	B	A	H	B	B	A	A	A	A	A	A	B	A	A	B	A	H	-	B	-	B	A	B	A	B	A	B	B	A	A	B	B	B	B	A	A	A	-
PsLGV	C/T	107.5	WGGBS	Ps159586	A	-	A	A	A	A	A	-	-	-	-	B	A	A	A	-	A	A	B	A	A	B	A	A	B	B	A	B	A	B	-	B	-	B	B	A	A	B	B	B	-	A	-	A	A
PsLGV	A/C	107.9	KASPTM	Ps144399	A	B	A	A	A	B	A	B	A	H	B	B	A	A	A	A	A	A	B	A	A	B	A	-	-	B	A	B	-	B	A	B	A	B	B	A	A	B	B	B	B	A	A	A	H
PsLGV	A/C	107.9	WGGBS	Ps144399	A	B	A	A	A	B	-	B	A	A	-	B	A	A	A	A	A	A	B	-	A	B	A	-	B	B	A	B	A	B	A	B	A	B	B	-	A	B	B	-	B	A	A	A	-
PsLGV	C/T	108	KASPTM	Ps154692	B	B	A	A	A	B	A	B	B	H	B	B	A	A	A	A	A	A	B	A	A	B	A	H	B	B	-	B	A	B	A	B	A	B	B	A	A	B	B	B	B	A	A	A	B
PsLGV	C/T	108	WGGBS	Ps154692	-	B	A	A	A	B	A	B	B	B	B	B	A	A	A	A	-	A	B	-	A	B	A	-	B	B	A	-	A	B	A	B	A	-	B	A	A	-	-	-	B	A	A	A	A
PsLGV	C/G	108.6	KASPTM	Ps132199	A	B	A	A	A	A	A	B	A	B	B	B	A	A	A	A	A	A	B	A	A	B	A	H	-	B	-	B	A	B	A	A	A	B	B	A	A	B	B	B	B	A	A	A	H
PsLGV	C/G	108.6	WGGBS	Ps132199	A	B	A	A	A	-	A	B	A	B	B	B	A	A	A	A	A	A	B	A	A	B	A	-	B	B	A	B	A	B	A	A	A	B	B	A	A	B	-	-	B	A	A	A	-
PsLGV	C/T	108.7	KASPTM	Ps113393	A	B	A	A	A	A	A	B	A	B	B	B	A	A	A	A	A	A	B	A	A	B	A	-	-	B	-	B	A	B	A	A	A	B	B	A	A	B	B	B	B	A	A	A	H
PsLGV	C/T	108.7	WGGBS	Ps113393	A	B	A	-	A	A	A	B	A	B	B	B	A	A	A	-	A	A	B	A	-	B	A	A	B	B	A	B	A	B	A	A	A	B	B	A	A	B	B	B	B	A	A	A	-
PsLGV	A/G	109	KASPTM	Ps121108	A	-	A	A	A	A	A	B	A	B	B	B	A	A	A	A	A	A	-	A	A	B	A	H	B	B	-	B	A	B	A	A	A	B	B	A	A	B	B	B	B	A	A	A	-
PsLGV	A/G	109	WGGBS	Ps121108	A	B	A	A	A	A	A	B	A	B	B	B	A	A	A	-	A	A	B	A	A	B	A	-	B	B	A	-	A	B	A	A	-	B	B	A	A	B	B	B	-	A	A	A	B
PsLGV	C/G	109.7	KASPTM	Ps120169	A	B	A	A	A	A	A	B	A	B	B	B	A	A	A	A	B	A	B	-	A	B	A	H	-	B	-	B	A	B	-	A	A	B	B	A	A	B	B	B	B	A	A	A	H
PsLGV	C/G	109.7	WGGBS	Ps120169	A	B	A	A	A	A	A	B	-	B	B	-	A	A	A	A	B	A	B	A	A	B	-	-	B	B	A	B	A	B	A	A	A	B	B	A	A	B	B	B	B	A	-	A	A
PsLGV	A/G	111.1	KASPTM	Ps133955	A	B	A	A	A	A	A	B	A	B	B	B	A	A	A	A	B	A	B	A	A	B	A	A	-	B	A	B	A	B	A	A	A	B	B	A	A	B	B	B	B	A	A	A	H
PsLGV	A/G	111.1	WGGBS	Ps133955	A	B	A	A	A	A	A	B	A	B	B	B	A	-	A	A	B	A	-	A	A	-	A	B	B	B	A	B	A	B	-	A	A	B	B	A	A	-	B	B	B	A	A	A	A
PsLGV	C/T	111.2	KASPTM	Ps112408	A	B	A	A	A	A	A	B	A	B	B	B	A	A	A	A	B	A	B	A	A	B	A	-	-	B	-	B	A	B	A	A	A	B	B	A	A	B	B	B	B	A	A	A	H
PsLGV	C/T	111.2	WGGBS	Ps112408	A	B	A	A	A	A	A	B	A	B	B	B	A	A	A	A	-	A	B	A	A	B	-	B	B	B	A	B	-	B	A	-	A	B	B	A	A	B	B	B	B	A	A	A	A
PsLGV	A/G	111.4	KASPTM	Ps152607	A	B	A	A	A	A	A	B	A	B	B	B	A	A	-	A	A	A	B	A	A	B	A	-	-	B	-	B	A	B	A	A	A	B	B	A	A	B	B	B	B	A	A	A	-
PsLGV	A/G	111.4	WGGBS	Ps152607	A	B	-	A	A	A	A	B	A	B	B	B	A	A	A	-	A	A	B	A	A	B	A	B	B	B	A	-	-	B	A	A	A	B	B	A	A	B	-	-	-	-	A	A	-
PsLGV	T/G	111.5	KASPTM	Ps110837	A	B	A	A	A	A	A	B	A	B	B	B	A	A	A	A	A	A	B	A	A	B	A	-	-	B	-	B	A	B	A	A	A	B	B	A	A	B	B	B	B	A	A	A	H
PsLGV	T/G	111.5	WGGBS	Ps110837	A	B	A	A	A	A	A	B	-	B	B	B	A	A	A	A	A	A	B	A	A	B	A	B	-	B	A	B	A	B	A	A	A	B	B	A	-	B	B	B	B	A	A	A	-
PsLGV	T/G	111.9	KASPTM	Ps156532	A	B	A	A	A	A	A	B	A	B	B	B	A	A	A	A	B	A	B	A	A	B	A	-	-	B	-	B	A	B	A	A	A	B	B	A	A	B	B	B	B	A	A	A	H
PsLGV	T/G	111.9	WGGBS	Ps156532	A	B	A	A	-	A	A	B	A	B	B	B	-	-	A	-	B	-	B	A	A	B	A	B	B	B	A	B	-	B	A	A	-	B	B	A	A	B	B	B	B	A	-	A	-
PsLGV	C/T	112	KASPTM	Ps108142	A	B	A	A	A	A	A	B	A	B	A	B	A	A	A	A	B	A	B	A	A	B	A	H	B	B	-	B	A	B	A	A	A	B	B	A	A	B	B	B	B	A	A	A	H
PsLGV	C/T	112	WGGBS	Ps108142	A	B	A	A	A	A	A	B	A	B	A	B	A	A	A	A	B	A	B	A	A	B	-	-	B	B	A	B	A	B	A	A	-	-	B	A	A	B	B	B	B	A	A	A	B
PsLGV	A/G	112.4	KASPTM	Ps132403	A	B	A	A	A	A	-	B	A	B	A	B	A	A	A	A	B	A	B	A	A	B	A	-	B	B	A	B	A	B	A	A	A	B	B	A	A	B	B	B	B	A	A	A	H
PsLGV	A/G	112.4	WGGBS	Ps132403	A	B	A	A	A	-	-	-	A	B	A	B	A	A	A	A	B	A	-	A	A	B	A	B	B	B	A	B	A	B	A	A	A	B	-	A	A	B	A	B	B	A	A	A	B
PsLGV	C/T	112.7	KASPTM	Ps139976	A	B	A	A	A	A	A	B	A	B	A	B	A	A	A	A	B	A	B	A	A	B	A	B	B	B	A	B	A	B	A	A	A	B	B	A	A	B	B	B	B	A	A	A	H
PsLGV	C/T	112.7	WGGBS	Ps139976	A	B	-	A	A	A	A	B	A	-	A	B	A	A	A	A	B	A	B	A	A	B	A	B	B	B	A	B	A	-	A	A	A	-	B	A	A	B	B	B	-	-	A	A	B
PsLGV	A/G	113	KASPTM	Ps120750	A	B	A	A	B	A	A	B	A	B	-	B	A	A	A	A	B	A	B	A	A	B	A	B	-	B	-	B	-	B	A	A	A	B	B	A	A	B	B	B	B	A	A	A	-
PsLGV	A/G	113	WGGBS	Ps120750	-	-	-	A	-	B	A	B	A	-	A	B	A	A	A	A	B	A	B	A	A	B	A	B	B	B	A	B	A	B	A	A	A	B	B	A	A	B	B	B	B	A	A	A	A
PsLGV	T/G	113.1	KASPTM	Ps143033	A	B	A	A	B	A	A	B	A	B	A	B	A	A	A	A	B	A	B	-	A	B	A	B	-	B	A	B	A	B	A	A	A	B	B	A	A	B	B	B	B	A	A	A	H
PsLGV	T/G	113.1	WGGBS	Ps143033	A	B	A	A	B	-	A	B	A	B	A	B	-	A	A	A	B	A	B	-	-	B	B	-	B	B	A	B	A	-	A	A	-	B	B	A	A	B	B	B	B	A	A	A	B
PsLGV	A/G	113.3	KASPTM	Ps105087	A	B	A	A	B	A	A	B	-	B	A	B	A	A	A	A	B	A	B	A	A	B	A	B	-	B	-	B	A	B	A	A	A	B	B	A	A	B	B	B	B	A	A	A	H
PsLGV	A/G	113.3	WGGBS	Ps105087	A	B	A	A	B	B	A	B	A	B	A	B	A	A	A	A	B	A	B	A	A	B	A	B	B	B	A	B	A	B	-	A	-	B	B	-	A	B	B	B	B	A	A	A	A
PsLGV	C/T	114.1	KASPTM	Ps139191	A	B	A	A	B	A	A	B	A	B	A	B	A	A	A	A	B	A	B	A	A	B	A	B	-	B	-	B	A	B	A	A	A	B	B	A	A	B	B	-	B	A	A	A	H
PsLGV	C/T	114.1	WGGBS	Ps139191	A	B	A	A	B	A	A	B	-	-	A	B	A	A	-	A	B	A	B	A	-	B	A	B	-	B	A	B	A	B	-	A	A	B	B	A	-	B	B	B	B	A	A	A	B
PsLGV	A/G	114.7	KASPTM	Ps106068	A	B	A	B	B	A	A	B	A	B	A	B	A	A	A	A	B	A	B	A	A	B	A	B	B	B	-	B	A	B	A	A	A	B	B	A	A	B	B	B	B	A	A	A	-
PsLGV	A/G	114.7	WGGBS	Ps106068	A	B	A	B	B	A	A	B	A	B	-	B	A	A	A	A	B	A	B	A	A	B	A	B	B	B	A	B	A	-	A	A	A	B	B	A	A	B	B	B	B	A	A	A	B
PsLGV	T/G	115	KASPTM	Ps156867	A	B	A	B	B	A	A	B	A	B	A	B	A	A	A	A	B	A	B	A	A	B	A	B	-	B	-	B	A	B	A	A	A	B	B	A	A	B	B	B	B	A	A	A	-
PsLGV	T/G	115	WGGBS	Ps156867	A	B	-	B	B	A	A	-	A	B	-	B	A	A	A	-	-	A	-	A	A	B	A	B	-	B	A	B	A	B	A	A	A	B	B	A	A	B	B	B	B	-	A	A	-
PsLGV	C/T	115.1	KASPTM	Ps127045	A	B	A	B	B	A	A	B	A	B	A	B	A	A	A	A	B	A	B	A	A	B	A	B	-	B	-	B	A	B	A	A	A	B	B	A	A	B	B	B	B	A	A	A	H
PsLGV	C/T	115.1	WGGBS	Ps127045	A	B	A	B	B	-	A	B	A	B	A	B	A	A	A	A	B	A	B	A	A	-	A	B	B	B	A	B	A	B	A	A	A	B	B	A	A	B	-	B	-	A	-	A	A
PsLGV	C/G	115.4	KASPTM	Ps125474	A	B	A	B	B	A	A	B	A	B	A	B	A	A	A	-	B	A	B	A	A	B	A	B	-	B	-	B	A	B	A	A	A	B	B	A	A	B	B	B	B	A	A	A	H
PsLGV	C/G	115.4	WGGBS	Ps125474	A	-	A	B	-	B	A	B	A	B	A	-	A	A	A	A	B	A	B	A	A	B	A	B	B	B	A	B	A	B	A	A	A	B	B	-	A	B	B	B	-	A	A	A	-
PsLGV	C/G	116	KASPTM	Ps150105	A	B	A	B	B	A	A	B	A	B	-	B	A	A	A	A	B	A	B	A	A	B	A	B	-	B	-	B	A	B	A	A	A	B	B	A	A	B	B	B	B	A	A	A	H
PsLGV	C/G	116	WGGBS	Ps150105	A	B	A	B	B	-	A	B	A	B	A	B	A	A	A	A	B	A	B	A	A	-	A	-	B	B	A	B	-	B	A	A	A	B	-	A	A	B	B	B	-	A	A	A	-
PsLGV	A/G	116.9	KASPTM	Ps155194	A	A	A	B	B	A	A	B	A	B	A	B	A	A	A	A	B	A	B	A	A	B	A	B	B	B	A	B	A	B	A	A	A	B	A	A	A	-	B	B	B	A	A	A	A
PsLGV	A/G	116.9	WGGBS	Ps155194	A	A	A	-	B	A	A	B	A	B	A	-	A	A	A	-	B	A	B	A	A	B	-	B	B	B	A	B	-	B	A	A	A	B	A	A	A	B	-	-	B	A	A	-	A
PsLGV	A/G	117	KASPTM	Ps126209	A	A	A	B	B	A	A	B	A	B	A	B	A	A	A	A	B	A	B	A	A	B	A	B	B	B	-	B	A	B	A	A	A	B	A	A	A	B	B	B	B	A	A	A	A
PsLGV	A/G	117	WGGBS	Ps126209	A	A	A	B	B	A	-	B	A	B	A	B	A	A	-	A	B	A	B	A	A	B	A	B	B	-	A	B	A	B	A	A	A	B	A	-	A	B	B	B	B	A	A	A	A
PsLGV	C/T	117.5	KASPTM	Ps132890	A	A	A	B	B	A	A	B	A	B	A	B	A	A	A	A	B	A	B	A	A	B	A	B	-	B	-	B	A	B	A	A	-	B	A	A	A	B	B	B	B	A	A	A	A
PsLGV	C/T	117.5	WGGBS	Ps132890	A	A	A	B	B	A	A	-	A	B	A	B	-	A	A	A	B	A	B	A	A	B	A	B	B	B	-	B	A	B	-	A	A	B	A	A	A	-	B	-	B	A	A	A	A
PsLGV	C/T	117.9	KASPTM	Ps162128	A	A	A	B	B	A	A	B	A	B	A	B	A	A	A	A	B	B	B	A	A	B	A	B	B	B	A	B	A	B	A	A	A	B	A	A	A	B	B	B	B	A	A	A	A
PsLGV	C/T	117.9	WGGBS	Ps162128	A	A	A	B	B	-	A	B	A	B	-	B	A	A	A	A	-	B	B	-	A	B	-	-	B	B	A	B	-	B	A	A	A	B	A	A	A	B	B	B	-	A	-	A	A
PsLGV	A/C	118.9	KASPTM	Ps125483	A	A	A	B	B	A	A	B	A	B	A	B	A	A	A	A	B	B	B	A	A	B	A	B	-	B	-	B	A	B	B	A	A	B	A	A	A	B	B	B	B	A	A	A	A
PsLGV	A/C	118.9	WGGBS	Ps125483	A	A	A	B	-	-	A	B	A	B	A	-	A	A	A	A	B	B	B	-	A	B	A	B	B	B	A	B	A	B	B	A	A	B	A	A	A	B	-	B	B	A	A	A	A
PsLGV	A/G	119.6	KASPTM	Ps112567	A	A	A	B	B	A	A	B	A	B	A	B	A	A	A	A	B	B	B	A	A	B	A	B	-	B	-	B	A	B	B	A	A	B	A	A	A	B	B	B	B	A	A	A	A
PsLGV	A/G	119.6	WGGBS	Ps112567	A	A	A	B	B	-	A	B	A	B	A	B	A	A	A	A	-	B	B	A	A	B	A	B	B	B	A	B	A	B	B	A	A	B	A	A	A	B	A	-	B	A	-	A	A
PsLGV	C/T	119.8	KASPTM	Ps130485	A	A	A	B	B	A	A	B	A	B	A	B	A	B	A	A	B	B	B	A	A	B	A	B	-	B	-	B	A	B	B	A	A	B	A	A	A	B	B	B	B	A	A	A	A
PsLGV	C/T	119.8	WGGBS	Ps130485	-	A	A	B	B	A	A	B	A	B	A	B	A	B	A	A	B	B	B	A	A	B	-	B	-	B	A	B	A	B	B	A	A	B	A	A	A	B	-	B	B	-	A	A	A
PsLGV	A/G	119.9	KASPTM	Ps104721	A	A	A	B	B	A	A	B	A	B	A	B	A	B	A	A	B	B	B	A	A	B	A	B	-	B	-	B	A	B	B	A	A	B	A	A	A	B	B	B	B	A	A	A	A
PsLGV	A/G	119.9	WGGBS	Ps104721	A	-	A	B	-	A	A	B	A	B	A	B	A	B	A	A	B	B	B	A	A	B	A	B	B	B	A	B	A	B	B	A	A	B	A	A	A	B	B	B	-	A	A	A	A
PsLGV	A/G	120.4	KASPTM	Ps135789	A	A	A	B	B	A	A	B	A	B	A	B	A	B	A	A	B	B	B	A	A	A	A	B	-	B	A	B	A	B	B	A	A	B	A	A	A	B	B	B	B	A	A	A	A
PsLGV	A/G	120.4	WGGBS	Ps135789	A	A	-	B	B	A	A	B	-	B	A	B	A	-	A	A	B	B	B	-	A	A	A	B	B	B	A	B	A	B	-	A	A	B	A	A	-	B	B	B	B	A	A	A	-
PsLGV	A/G	120.9	KASPTM	Ps110456	A	A	A	B	B	A	A	B	A	B	A	B	A	B	A	A	B	B	B	A	A	A	A	B	B	B	-	B	A	B	B	A	A	B	A	A	A	B	B	B	B	A	A	A	A
PsLGV	A/G	120.9	WGGBS	Ps110456	A	A	A	B	B	A	A	B	A	B	A	B	A	B	A	A	B	B	B	A	A	A	A	B	B	B	A	B	A	-	B	A	-	B	A	A	A	-	B	B	B	A	A	A	A
PsLGV	C/T	121.9	KASPTM	Ps100641	A	A	A	B	B	A	A	B	A	B	A	B	A	B	A	A	B	B	B	A	A	A	A	B	-	B	-	B	A	B	B	A	A	B	A	A	A	B	B	B	B	A	B	A	A
PsLGV	C/T	121.9	WGGBS	Ps100641	A	A	A	B	B	-	A	B	A	B	A	B	A	B	A	A	B	B	B	A	A	A	A	B	B	B	A	B	A	B	B	A	A	B	A	A	A	B	B	B	B	A	B	A	A
PsLGV	T/G	122.8	KASPTM	Ps152254	A	A	A	B	B	A	A	B	A	B	A	B	A	B	B	A	B	B	B	A	A	A	A	B	-	B	-	B	A	B	B	A	A	B	A	A	A	B	B	B	B	A	B	A	A
PsLGV	T/G	122.8	WGGBS	Ps152254	-	-	A	B	B	-	A	B	A	B	A	-	A	B	B	A	B	-	B	A	A	A	A	B	B	B	A	B	-	B	B	A	A	-	A	A	-	B	B	B	B	A	B	-	A
PsLGV	T/G	122.9	KASPTM	Ps107952	A	A	A	B	B	A	A	B	A	B	A	B	A	B	B	A	B	B	B	A	A	A	A	B	-	B	-	B	A	B	B	A	A	B	A	A	A	B	B	B	B	A	B	A	A
PsLGV	T/G	122.9	WGGBS	Ps107952	A	A	A	B	B	A	A	-	A	B	A	B	A	B	B	A	B	B	-	A	A	-	A	B	B	B	A	B	A	-	B	A	A	B	A	A	A	B	B	B	B	A	B	A	A
PsLGV	A/G	123.2	KASPTM	Ps128294	A	A	A	B	B	A	B	B	A	B	A	B	A	B	B	A	B	B	B	A	A	A	A	B	B	B	-	B	A	B	B	A	A	B	A	A	A	B	B	B	B	A	B	A	A
PsLGV	A/G	123.2	WGGBS	Ps128294	A	A	A	B	B	B	B	B	-	B	A	B	A	B	B	A	B	B	B	A	A	A	A	-	B	B	-	B	A	B	B	A	A	B	A	A	A	B	B	-	B	A	B	-	A
PsLGVI	C/T	0	KASPTM	Ps142383	A	A	A	B	B	B	A	B	A	A	B	-	B	A	B	A	A	A	B	B	B	B	A	A	A	B	-	A	A	-	A	B	B	B	A	B	A	A	A	B	B	A	B	A	A
PsLGVI	C/T	0	WGGBS	Ps142383	A	A	A	-	B	-	A	B	A	A	B	A	B	A	B	A	A	A	B	B	B	-	A	A	-	B	-	A	A	-	A	B	B	B	A	B	A	A	A	-	B	A	B	A	A
PsLGVI	C/T	1.3	KASPTM	Ps106926	A	A	A	B	B	B	A	B	A	A	B	A	B	A	B	A	A	A	B	B	B	B	A	A	A	B	A	A	A	-	A	B	B	B	A	B	A	A	A	B	B	A	B	A	A
PsLGVI	C/T	1.3	WGGBS	Ps106926	A	A	A	B	B	A	A	B	A	A	B	-	B	A	B	A	-	A	-	B	B	B	A	A	A	B	A	A	A	B	A	B	B	B	A	B	A	A	A	B	B	A	B	A	-
PsLGVI	T/G	1.4	KASPTM	Ps109507	A	A	A	B	B	B	A	B	A	A	B	A	B	A	B	A	A	A	B	B	B	B	A	A	A	B	-	A	A	H	A	B	B	B	A	B	A	A	A	B	B	A	B	A	A
PsLGVI	T/G	1.4	WGGBS	Ps109507	A	A	A	B	B	B	A	B	A	A	B	A	B	A	B	A	A	A	B	B	B	-	A	-	A	B	A	A	A	-	A	B	B	B	A	B	A	A	A	B	B	A	B	A	A
PsLGVI	T/G	2	KASPTM	Ps159177	A	A	A	B	B	B	A	B	A	A	B	A	B	A	B	A	A	A	B	B	B	B	A	A	A	B	-	A	A	H	A	B	B	B	A	B	A	A	A	B	B	A	B	A	A
PsLGVI	T/G	2	WGGBS	Ps159177	A	A	A	B	-	-	A	B	-	A	B	A	B	A	-	A	A	A	-	B	B	B	A	A	A	B	A	A	A	B	A	B	B	-	A	-	A	A	A	-	B	A	B	A	-
PsLGVI	C/T	2.1	KASPTM	Ps157031	A	A	A	B	B	B	A	B	A	A	B	-	B	A	B	A	A	A	B	B	B	B	A	A	A	B	-	A	A	H	A	B	B	B	A	B	A	A	A	B	B	A	B	A	A
PsLGVI	C/T	2.1	WGGBS	Ps157031	A	A	A	-	B	B	-	B	-	A	B	-	B	A	B	A	A	-	B	B	B	B	A	A	A	B	-	A	-	B	A	B	-	B	A	B	A	A	A	B	B	A	B	A	A
PsLGVI	A/G	2.2	KASPTM	Ps117995	A	A	A	-	B	B	A	B	A	A	B	A	B	A	B	A	A	A	B	B	B	B	A	A	A	B	A	A	A	-	A	B	B	B	A	B	A	A	A	B	B	A	B	A	A
PsLGVI	A/G	2.2	WGGBS	Ps117995	-	A	A	-	B	B	A	B	A	A	B	-	B	A	B	A	A	A	B	B	-	B	A	-	A	B	A	A	A	B	A	B	B	B	A	B	A	A	A	B	B	A	B	A	A
PsLGVI	A/T	2.8	KASPTM	Ps148407	A	A	A	B	B	B	A	B	A	A	B	A	B	A	B	A	A	A	B	B	B	B	A	A	A	B	A	A	A	-	A	B	B	B	A	B	A	A	A	B	B	A	B	A	A
PsLGVI	A/T	2.8	WGGBS	Ps148407	A	A	A	B	B	B	A	B	-	A	-	A	B	A	B	-	-	A	B	B	B	B	A	-	A	B	A	A	A	B	A	B	B	B	-	B	-	A	A	B	B	A	B	A	A
PsLGVI	A/G	2.9	KASPTM	Ps114865	A	A	A	B	B	B	A	B	A	A	B	A	B	A	-	A	A	A	B	B	B	B	A	A	A	B	A	A	A	H	A	B	B	B	B	B	A	A	A	B	B	A	B	A	B
PsLGVI	A/G	2.9	WGGBS	Ps114865	-	A	A	B	B	A	A	B	A	A	B	A	B	A	B	A	A	A	B	B	B	B	A	A	A	B	A	A	A	-	A	B	-	B	B	B	A	-	-	B	B	A	B	A	B
PsLGVI	C/T	3.2	KASPTM	Ps144334	A	A	A	B	B	B	A	B	A	A	B	A	B	A	B	A	A	A	B	B	B	B	A	A	A	B	A	A	A	H	A	B	B	B	B	B	A	A	A	B	B	A	B	A	B
PsLGVI	C/T	3.2	WGGBS	Ps144334	A	A	A	B	B	A	A	B	-	A	B	-	B	A	B	A	-	A	-	B	B	B	A	A	A	B	-	-	A	B	A	B	B	B	B	B	A	A	A	B	B	A	B	A	B
PsLGVI	A/C	3.3	KASPTM	Ps127127	A	A	A	B	B	B	A	B	A	A	B	-	B	A	B	A	A	A	B	B	B	B	A	A	A	B	-	A	A	H	A	B	B	B	B	B	A	A	A	B	B	A	B	A	B
PsLGVI	A/C	3.3	WGGBS	Ps127127	A	-	A	B	B	B	A	B	A	A	B	A	B	A	B	-	-	A	B	B	B	B	A	A	A	-	A	A	B	-	A	B	B	B	B	B	A	A	A	B	B	A	B	A	-
PsLGVI	C/G	4.2	KASPTM	Ps154386	A	A	A	B	B	B	A	B	A	A	B	-	B	A	B	A	A	A	B	B	B	B	A	A	A	B	-	A	A	H	A	B	B	B	B	B	A	A	A	B	-	A	B	A	B
PsLGVI	C/G	4.2	WGGBS	Ps154386	-	-	A	B	B	-	A	B	-	A	-	A	B	A	B	-	A	A	B	B	B	B	A	A	A	B	A	A	A	-	A	B	B	B	B	B	A	A	A	B	B	A	B	A	-
PsLGVI	A/G	6.8	KASPTM	Ps146301	A	A	A	B	B	B	A	B	B	A	B	A	B	A	B	A	A	A	B	B	B	B	A	A	A	B	-	A	A	-	A	B	B	B	B	B	A	A	A	B	B	A	B	A	B
PsLGVI	A/G	6.8	WGGBS	Ps146301	A	A	A	B	B	B	A	B	B	A	B	A	B	A	B	A	A	A	B	B	B	B	A	A	A	B	-	A	-	-	A	B	-	-	B	B	A	A	A	B	-	A	B	A	B
PsLGVI	A/G	7.7	KASPTM	Ps122047	B	A	A	B	B	B	A	-	B	A	B	A	B	A	B	A	A	A	B	B	B	B	A	A	A	B	A	A	A	-	A	B	B	B	B	B	A	A	A	B	B	A	B	A	B
PsLGVI	A/G	7.7	WGGBS	Ps122047	B	A	A	B	B	-	A	B	B	A	B	A	-	A	B	A	-	A	B	B	B	-	A	A	A	B	A	A	A	-	A	B	B	B	B	B	A	A	A	B	B	A	B	A	B
PsLGVI	A/G	7.8	KASPTM	Ps102533	B	A	A	B	B	B	A	B	B	A	B	A	B	A	B	A	A	A	B	B	B	B	A	A	A	B	-	A	A	-	A	B	B	B	B	B	A	A	A	B	B	A	B	A	B
PsLGVI	A/G	7.8	WGGBS	Ps102533	B	A	A	B	B	B	A	B	B	A	B	A	B	A	B	A	A	A	B	B	B	B	A	A	A	B	A	A	A	B	A	B	B	B	B	B	-	A	A	B	B	-	B	A	B
PsLGVI	C/T	8.2	KASPTM	Ps156116	B	A	A	B	B	B	A	B	B	A	B	A	B	A	B	A	A	A	B	B	B	B	A	A	A	B	-	A	A	H	A	B	A	B	B	B	A	A	A	B	B	A	B	A	B
PsLGVI	C/T	8.2	WGGBS	Ps156116	B	A	-	B	B	A	A	-	-	A	B	-	B	A	B	A	A	A	B	B	B	B	A	A	A	B	A	A	A	B	-	B	A	-	B	B	-	-	A	-	B	A	B	A	B
PsLGVI	A/G	8.5	KASPTM	Ps126256	B	A	A	B	B	B	A	H	B	A	B	-	B	A	B	A	A	A	B	B	B	B	A	A	A	B	A	A	A	H	A	B	A	B	B	A	A	A	A	B	B	A	B	A	B
PsLGVI	A/G	8.5	WGGBS	Ps126256	B	A	A	B	B	A	A	-	B	A	B	-	B	A	B	A	A	A	B	B	B	B	A	A	A	B	A	-	A	-	A	B	A	B	B	-	A	A	A	B	B	-	B	A	B
PsLGVI	C/T	9.4	KASPTM	Ps148332	B	A	A	B	B	B	A	H	B	A	B	-	B	A	B	A	A	A	B	B	B	B	A	A	A	B	-	A	A	H	A	B	A	B	B	A	A	A	A	B	-	A	B	A	B
PsLGVI	C/T	9.4	WGGBS	Ps148332	B	A	A	B	B	B	A	-	-	A	B	A	B	A	B	A	A	-	B	B	B	B	A	-	A	B	A	A	A	B	A	B	A	B	B	-	A	A	-	-	B	A	B	-	B
PsLGVI	C/G	10.2	KASPTM	Ps127357	B	A	A	B	B	B	A	B	B	A	B	-	B	A	B	A	A	A	B	B	B	B	A	A	A	B	-	A	A	-	A	B	A	B	B	B	A	A	A	B	B	A	B	A	B
PsLGVI	C/G	10.2	WGGBS	Ps127357	-	A	A	B	B	-	A	B	B	A	B	B	B	A	B	A	A	A	B	B	B	-	A	A	A	B	A	A	A	-	A	B	A	B	B	B	A	-	-	B	B	A	B	A	B
PsLGVI	A/G	10.3	KASPTM	Ps147743	B	A	A	B	B	B	A	H	B	A	B	-	B	A	B	A	A	A	B	B	B	B	A	A	A	B	A	A	A	H	A	B	A	B	B	A	A	A	A	B	B	A	B	A	B
PsLGVI	A/G	10.3	WGGBS	Ps147743	B	A	-	B	B	B	A	-	B	A	B	A	B	A	B	A	A	A	B	B	B	B	A	A	A	-	A	A	A	-	-	B	A	B	B	A	A	A	A	B	B	A	B	A	-
PsLGVI	A/G	10.7	KASPTM	Ps151912	B	A	A	B	B	B	A	-	B	A	B	-	B	A	B	A	A	A	B	B	-	B	A	A	A	B	-	A	A	H	A	B	A	-	B	A	A	A	A	B	B	A	B	A	B
PsLGVI	A/G	10.7	WGGBS	Ps151912	B	A	-	B	B	B	A	B	B	A	B	-	B	-	B	A	A	A	B	B	B	B	A	A	A	B	-	A	-	B	A	-	-	B	B	A	A	A	A	B	B	A	B	A	B
PsLGVI	A/G	10.8	KASPTM	Ps146134	B	A	A	B	B	B	A	-	B	A	B	-	B	A	B	A	A	A	B	B	B	B	A	A	A	B	-	A	A	H	A	B	A	B	B	A	A	A	A	B	B	A	B	A	B
PsLGVI	A/G	10.8	WGGBS	Ps146134	B	A	A	B	B	B	-	A	B	-	B	A	B	A	B	-	A	A	B	B	-	B	A	A	A	B	A	-	A	B	A	B	A	B	B	A	A	A	-	B	B	A	-	A	-
PsLGVI	A/C	11.2	KASPTM	Ps163158	B	A	A	B	B	B	A	-	B	A	B	-	B	A	B	A	A	A	B	B	B	B	A	A	A	B	A	A	A	H	A	B	A	B	B	A	A	A	A	B	B	A	B	A	B
PsLGVI	A/C	11.2	WGGBS	Ps163158	B	A	A	B	B	B	A	A	-	A	-	-	-	A	B	-	A	-	B	B	B	B	A	A	A	-	-	A	-	B	A	B	A	B	B	A	A	A	A	-	B	A	B	-	-
PsLGVI	C/T	11.6	KASPTM	Ps132415	B	A	A	B	B	B	A	B	B	A	B	B	B	A	B	A	A	A	B	B	B	B	B	A	A	B	A	A	A	-	A	B	A	B	B	A	A	A	A	B	B	A	B	A	B
PsLGVI	C/T	11.6	WGGBS	Ps132415	B	-	A	B	-	A	A	B	B	A	B	B	B	A	B	A	A	A	B	B	B	B	B	A	A	B	A	A	A	-	-	B	-	B	B	A	A	A	A	B	B	A	-	A	B
PsLGVI	A/G	12.6	KASPTM	Ps120292	B	A	A	B	B	B	A	H	B	A	B	B	B	A	B	A	A	A	B	B	B	B	B	A	A	B	-	A	A	H	A	B	A	B	B	A	B	A	A	B	B	A	B	A	B
PsLGVI	A/G	12.6	WGGBS	Ps120292	B	A	A	B	B	-	A	B	B	-	B	B	B	A	B	A	A	A	B	B	B	B	B	A	A	B	A	A	A	-	A	-	A	B	B	-	B	A	A	B	B	A	B	A	B
PsLGVI	A/C	13.1	KASPTM	Ps118566	B	A	A	B	B	B	A	H	B	A	B	B	B	A	B	A	A	A	B	B	H	B	B	A	A	B	A	A	A	-	A	B	A	B	B	A	B	A	A	B	B	A	B	B	B
PsLGVI	A/C	13.1	WGGBS	Ps118566	B	A	A	B	B	B	A	B	-	-	B	B	B	A	B	A	A	A	B	-	B	B	B	A	A	-	A	A	A	B	A	-	A	B	B	A	B	A	A	B	B	A	B	B	B
PsLGVI	C/T	13.5	KASPTM	Ps142584	B	A	A	B	B	B	A	-	B	A	B	B	B	A	B	A	A	A	B	B	B	B	B	A	A	B	-	A	A	-	A	B	A	B	B	A	B	A	A	B	B	A	B	A	B
PsLGVI	C/T	13.5	WGGBS	Ps142584	B	-	A	B	B	A	A	B	B	A	B	-	B	A	B	A	A	A	B	B	B	B	B	A	A	-	-	A	A	-	A	B	A	B	B	A	B	A	A	B	B	A	B	-	B
PsLGVI	A/G	14.3	KASPTM	Ps140038	B	A	A	B	B	B	A	-	B	A	B	B	B	A	B	A	A	A	B	B	B	B	B	A	A	B	-	A	A	H	A	B	A	B	B	A	B	A	A	B	B	A	B	B	B
PsLGVI	A/G	14.3	WGGBS	Ps140038	B	A	A	B	B	-	A	B	B	A	B	B	B	A	B	A	-	A	B	B	B	-	-	A	A	B	A	A	A	-	A	B	A	-	B	A	B	A	-	B	B	A	B	B	B
PsLGVI	A/C	15.1	KASPTM	Ps136525	B	A	A	B	B	B	A	-	B	A	B	B	B	A	B	A	A	A	B	B	B	B	-	A	A	B	-	A	A	-	A	B	A	A	B	A	B	A	A	B	B	A	B	B	B
PsLGVI	A/C	15.1	WGGBS	Ps136525	-	A	A	B	-	B	A	B	B	A	B	-	B	A	B	A	A	A	B	B	B	B	B	A	A	-	A	A	A	A	A	B	-	A	B	A	B	A	A	B	-	A	B	B	B
PsLGVI	A/G	15.4	KASPTM	Ps143673	B	A	A	B	B	B	A	H	B	A	B	B	A	A	B	A	A	A	B	B	B	B	B	A	A	B	A	A	A	H	A	B	A	A	B	A	B	A	A	B	B	A	B	B	B
PsLGVI	A/G	15.4	WGGBS	Ps143673	B	A	-	B	-	A	A	-	B	A	B	B	A	A	B	A	A	-	B	B	B	B	B	A	-	B	A	A	A	-	A	B	A	A	B	A	B	A	A	B	B	A	B	-	B
PsLGVI	A/G	15.9	KASPTM	Ps135722	B	A	A	B	B	B	A	H	B	A	B	B	A	A	B	A	A	A	B	B	B	B	B	A	A	B	-	A	A	H	A	B	A	A	B	A	B	A	A	B	B	A	B	B	B
PsLGVI	A/G	15.9	WGGBS	Ps135722	B	A	A	B	B	B	A	-	B	-	B	B	-	A	B	A	A	A	B	B	B	B	B	A	A	B	A	A	-	-	A	B	-	A	B	A	B	A	A	B	B	-	B	B	B
PsLGVI	A/G	16.5	KASPTM	Ps112981	B	A	A	B	B	B	A	B	B	A	B	A	A	A	B	A	A	A	B	B	B	B	B	A	A	B	-	A	A	B	A	B	A	A	B	A	B	A	A	B	B	A	B	B	B
PsLGVI	A/G	16.5	WGGBS	Ps112981	B	A	A	B	B	A	A	B	B	-	B	-	A	A	B	A	A	-	B	B	B	B	-	A	A	B	A	A	A	B	A	B	A	A	B	A	B	A	A	B	B	A	B	B	B
PsLGVI	A/C	16.8	KASPTM	Ps108240	B	A	A	B	B	B	A	B	B	A	B	A	A	A	B	A	A	A	B	B	B	B	B	A	A	B	-	A	A	H	A	B	A	A	B	A	B	A	A	B	B	A	B	B	B
PsLGVI	A/C	16.8	WGGBS	Ps108240	B	A	A	B	B	-	A	B	B	A	-	A	A	A	B	A	A	A	B	B	B	B	B	A	A	B	A	A	A	B	-	B	A	A	B	A	B	A	A	B	B	A	B	B	-
PsLGVI	C/T	16.9	KASPTM	Ps163077	B	A	A	B	B	B	A	B	B	A	B	A	A	A	B	A	A	A	B	B	B	B	B	A	A	B	-	A	A	H	A	B	A	A	B	A	B	A	A	B	B	A	B	B	B
PsLGVI	C/T	16.9	WGGBS	Ps163077	B	A	A	B	B	B	A	B	B	A	B	A	-	A	-	A	A	-	B	B	B	-	B	A	A	B	A	-	-	B	A	-	A	A	B	A	-	-	-	-	B	A	B	B	B
PsLGVI	A/G	17.1	KASPTM	Ps142779	B	A	A	B	B	B	A	B	B	A	B	A	A	A	B	A	A	A	B	B	B	B	B	A	A	B	A	A	A	H	A	B	A	A	B	A	B	A	A	B	B	A	B	B	B
PsLGVI	A/G	17.1	WGGBS	Ps142779	B	A	A	B	B	A	A	-	B	A	B	A	A	A	B	A	A	A	B	B	B	B	B	A	A	B	-	A	-	-	A	B	A	-	B	-	B	A	A	B	B	A	B	B	B
PsLGVI	A/G	17.7	KASPTM	Ps113599	B	A	A	B	B	B	A	B	B	A	B	A	A	A	B	A	A	A	B	B	B	B	B	A	A	B	-	A	A	H	A	B	A	A	B	A	B	A	A	B	B	A	B	B	B
PsLGVI	A/G	17.7	WGGBS	Ps113599	B	A	A	B	B	B	A	B	B	A	B	A	A	A	B	-	A	A	B	B	B	B	B	A	-	-	A	A	A	A	A	B	A	A	B	A	B	A	A	B	-	A	B	B	B
PsLGVI	A/G	18.1	KASPTM	Ps143491	B	A	A	B	B	B	A	B	B	A	B	A	A	A	B	A	A	A	B	-	B	B	B	A	A	B	A	A	A	A	A	B	A	A	B	A	B	A	A	B	B	A	B	B	B
PsLGVI	A/G	18.1	WGGBS	Ps143491	-	A	A	-	-	A	A	B	B	A	B	A	A	A	B	-	A	A	-	A	B	B	B	A	A	-	A	A	A	A	A	B	A	A	B	A	B	A	A	B	B	A	B	B	-
PsLGVI	A/C	18.2	KASPTM	Ps108091	B	A	A	B	B	B	A	B	B	A	B	A	-	A	B	A	A	A	B	A	B	B	B	A	A	B	-	A	A	A	A	B	A	A	B	A	B	A	A	B	B	A	B	B	B
PsLGVI	A/C	18.2	WGGBS	Ps108091	B	-	A	B	B	B	A	B	B	A	B	A	A	A	B	-	A	-	B	A	B	B	B	A	-	B	A	A	A	A	A	B	A	A	B	A	B	A	A	B	B	A	B	B	B
PsLGVI	C/T	18.5	KASPTM	Ps111007	B	A	A	B	B	B	A	B	B	A	B	A	A	H	B	A	A	A	B	A	B	B	B	A	A	B	-	A	B	A	A	B	A	A	B	A	B	A	A	B	B	A	B	B	B
PsLGVI	C/T	18.5	WGGBS	Ps111007	B	A	A	B	B	B	A	B	B	A	B	A	A	B	-	A	A	A	B	A	B	B	B	A	A	B	A	A	-	A	A	B	A	A	-	A	B	A	A	B	B	A	B	B	B
PsLGVI	A/G	18.6	KASPTM	Ps153167	B	A	A	B	B	B	A	B	B	A	B	A	A	H	B	A	A	A	B	A	B	B	B	A	A	B	-	A	B	A	A	B	A	A	B	A	B	A	A	B	B	A	B	B	B
PsLGVI	A/G	18.6	WGGBS	Ps153167	B	A	A	B	B	A	A	B	B	A	B	A	-	-	B	A	A	-	B	A	B	B	B	-	A	-	A	A	B	A	A	B	A	-	-	A	-	A	A	B	B	-	B	B	B
PsLGVI	A/G	18.8	KASPTM	Ps152969	B	A	A	B	B	B	A	B	B	A	B	A	A	H	B	A	A	A	B	A	B	B	B	A	A	B	A	A	B	A	A	B	A	A	B	A	B	A	A	B	B	A	B	B	B
PsLGVI	A/G	18.8	WGGBS	Ps152969	-	A	A	-	B	B	A	-	B	A	B	A	A	-	B	A	A	A	B	-	-	B	B	A	A	B	A	A	B	-	-	B	A	A	B	A	B	A	A	B	B	A	-	B	B
PsLGVI	C/G	43.6	KASPTM	Ps149918	B	A	B	A	B	A	A	B	A	B	B	A	A	-	B	B	B	B	B	B	A	B	B	A	A	A	A	B	B	A	B	B	A	A	A	A	A	B	A	B	B	A	B	B	A
PsLGVI	C/G	43.6	WGGBS	Ps149918	B	A	B	A	B	A	A	-	A	B	B	A	A	A	B	B	-	B	B	B	A	B	B	A	-	A	-	B	B	A	-	B	A	A	A	A	A	B	A	-	B	A	B	B	A
PsLGVI	C/T	45.2	KASPTM	Ps113777	B	A	B	A	B	A	A	B	A	B	B	A	A	H	B	B	B	B	B	B	A	A	B	A	A	A	A	B	B	A	B	B	A	A	A	A	A	B	A	B	B	A	B	B	A
PsLGVI	C/T	45.2	WGGBS	Ps113777	B	A	B	A	B	B	A	B	A	B	-	A	A	A	B	B	B	B	-	B	A	-	-	A	A	A	A	B	B	A	B	B	A	A	A	A	A	B	A	B	B	A	B	B	A
PsLGVI	A/G	47.2	KASPTM	Ps106650	B	A	B	A	B	A	A	B	A	B	B	A	A	H	B	B	B	B	B	B	A	B	B	A	A	A	A	B	B	-	B	B	A	A	A	A	A	B	-	B	B	A	B	B	A
PsLGVI	A/G	47.2	WGGBS	Ps106650	B	A	-	A	B	A	A	B	A	B	B	A	A	-	B	B	B	B	B	B	A	-	B	A	A	A	A	B	B	A	B	B	A	A	A	A	A	B	A	B	B	A	B	B	A
PsLGVI	A/G	49	KASPTM	Ps146783	B	A	B	A	B	A	A	B	A	B	B	A	A	H	B	B	B	B	B	B	A	A	B	A	A	A	A	B	B	A	B	B	A	A	A	A	A	B	A	B	B	A	B	B	A
PsLGVI	A/G	49	WGGBS	Ps146783	B	A	B	A	B	A	-	B	A	B	B	A	A	A	B	B	B	B	B	B	A	A	B	A	A	-	A	-	B	A	-	B	-	A	A	A	A	B	A	B	B	A	-	-	-
PsLGVI	A/G	49.1	KASPTM	Ps100494	B	A	B	A	B	A	A	B	A	B	B	A	A	H	B	B	B	B	B	B	A	A	B	A	A	A	A	B	B	A	B	B	A	A	A	A	A	B	A	B	B	A	B	B	A
PsLGVI	A/G	49.1	WGGBS	Ps100494	B	A	B	A	B	A	A	B	A	B	B	A	A	-	B	B	B	B	B	B	A	A	B	A	A	A	A	B	B	A	B	B	A	A	A	A	A	B	A	B	B	A	B	B	A
PsLGVI	C/T	49.6	KASPTM	Ps154836	B	A	B	A	B	A	A	B	A	B	B	A	A	-	B	B	B	B	B	B	A	A	B	A	A	A	A	B	B	A	B	B	A	A	A	A	A	B	A	B	B	A	B	B	A
PsLGVI	C/T	49.6	WGGBS	Ps154836	-	A	B	A	B	-	-	B	A	B	B	A	A	B	B	B	B	B	B	B	-	A	B	A	A	A	A	-	B	A	B	B	A	A	A	A	A	B	-	B	-	A	B	B	-
PsLGVI	C/T	50.7	KASPTM	Ps119072	B	A	B	-	B	A	A	B	A	B	B	B	A	-	B	B	B	B	B	B	A	A	B	A	A	A	A	B	B	B	B	B	A	A	A	A	A	B	A	B	B	A	B	B	A
PsLGVI	C/T	50.7	WGGBS	Ps119072	B	-	B	A	B	A	A	B	A	B	B	B	A	-	B	B	B	B	B	B	A	-	B	A	A	A	A	B	B	B	B	B	A	A	A	A	A	B	-	B	B	A	B	-	A
PsLGVI	A/C	51.8	KASPTM	Ps131783	B	A	B	A	B	A	A	B	A	B	B	A	A	-	B	B	B	B	B	B	A	A	B	A	A	A	A	B	B	B	B	B	A	A	A	A	A	B	A	B	B	A	B	B	A
PsLGVI	A/C	51.8	WGGBS	Ps131783	-	A	B	A	B	B	A	B	A	B	B	A	A	-	B	-	B	B	B	B	A	A	B	A	A	A	-	-	B	B	B	B	A	A	A	A	A	B	A	B	B	A	B	B	A
PsLGVI	A/G	51.9	KASPTM	Ps138212	B	A	B	-	B	A	A	B	A	B	B	A	A	-	B	B	B	B	B	B	A	A	B	A	A	A	A	B	B	B	B	B	A	A	A	A	A	B	A	B	B	A	B	B	A
PsLGVI	A/G	51.9	WGGBS	Ps138212	B	-	B	A	B	B	A	B	A	B	B	A	A	-	-	B	B	B	B	B	A	A	B	-	A	A	A	B	B	B	B	B	A	-	A	A	A	B	A	B	B	A	B	B	A
PsLGVI	A/C	52.2	KASPTM	Ps120288	B	A	B	A	B	A	A	B	A	B	B	A	A	-	B	B	A	B	B	B	A	A	B	A	A	A	A	B	B	B	B	B	A	A	A	A	A	B	A	B	B	A	B	B	A
PsLGVI	A/C	52.2	WGGBS	Ps120288	B	A	B	A	B	-	A	B	A	B	B	A	A	A	B	B	A	B	B	B	A	A	A	A	A	-	A	B	B	B	B	B	A	A	A	A	-	B	-	B	B	A	B	B	A
PsLGVI	C/T	52.3	KASPTM	Ps137077	B	A	B	A	B	A	A	B	A	B	B	A	A	-	B	B	A	B	B	B	A	A	B	A	A	A	A	B	B	B	B	B	A	A	A	A	A	B	A	B	B	A	B	B	A
PsLGVI	C/T	52.3	WGGBS	Ps137077	B	A	B	A	B	A	A	B	A	B	B	A	-	A	B	B	A	B	B	B	-	-	A	A	A	A	A	-	B	B	B	B	A	A	A	-	A	B	-	B	B	A	B	-	A
PsLGVI	A/G	53	KASPTM	Ps129589	B	A	B	A	B	A	A	B	A	B	B	B	A	H	B	B	A	B	B	B	A	A	B	A	A	A	A	B	B	B	B	B	A	A	A	A	A	B	A	B	B	A	B	B	A
PsLGVI	A/G	53	WGGBS	Ps129589	B	A	B	A	B	A	A	B	A	A	B	B	A	-	B	B	A	B	B	B	A	A	B	A	A	A	A	B	B	-	B	B	A	A	A	A	A	-	-	-	B	A	B	-	A
PsLGVI	T/G	56.4	KASPTM	Ps161907	B	A	B	A	B	A	A	B	A	B	B	A	A	-	B	B	A	B	B	B	A	A	B	A	A	A	A	B	B	B	B	B	A	A	A	A	A	B	A	B	B	A	B	B	A
PsLGVI	T/G	56.4	WGGBS	Ps161907	B	-	B	A	B	A	-	B	-	B	B	A	A	-	-	B	A	B	-	-	A	A	-	A	A	A	A	-	B	B	B	B	A	A	A	-	A	B	A	-	B	A	B	B	A
PsLGVI	C/T	58	KASPTM	Ps151005	B	A	B	-	B	A	A	B	A	B	B	A	A	H	B	B	A	B	B	B	A	A	B	A	A	A	A	B	B	B	B	B	A	A	A	A	A	B	A	A	A	A	B	B	A
PsLGVI	C/T	58	WGGBS	Ps151005	-	A	B	A	B	-	A	B	-	B	B	A	A	A	B	B	-	B	B	B	A	A	B	A	-	A	A	B	B	B	B	B	-	A	A	A	A	B	A	-	A	A	B	B	-
PsLGVI	A/G	58.7	KASPTM	Ps141719	B	A	B	A	B	A	A	B	A	B	B	A	A	-	B	B	A	B	B	B	A	-	B	A	A	A	A	B	B	B	B	B	A	A	A	A	A	B	A	A	A	A	B	B	A
PsLGVI	A/G	58.7	WGGBS	Ps141719	B	A	B	A	B	A	-	B	A	B	-	A	A	A	B	B	A	B	B	-	B	A	B	A	A	A	A	B	-	-	B	B	A	A	-	A	A	B	A	A	A	A	B	-	A
PsLGVI	A/G	59	KASPTM	Ps124832	B	A	B	A	B	A	A	B	A	B	B	A	A	H	B	B	A	B	B	B	A	A	B	A	A	A	A	B	B	B	B	B	A	A	A	A	A	B	A	A	A	A	B	B	A
PsLGVI	A/G	59	WGGBS	Ps124832	B	A	B	A	B	B	A	B	A	B	B	A	A	B	B	B	A	B	B	-	A	A	-	-	-	A	A	B	B	B	B	B	A	-	A	A	A	B	A	A	A	A	B	B	A
PsLGVI	C/T	60.9	KASPTM	Ps148084	B	A	B	A	B	B	A	B	A	B	B	A	A	A	B	B	A	B	B	B	A	A	B	A	A	A	A	B	B	B	B	B	A	A	A	A	A	B	A	A	A	B	B	B	A
PsLGVI	C/T	60.9	WGGBS	Ps148084	B	-	B	A	B	-	A	-	A	B	-	A	A	A	B	B	-	B	B	B	A	A	B	A	A	-	A	-	B	B	B	B	A	A	-	A	A	B	A	A	A	B	B	B	A
PsLGVI	A/C	61.9	KASPTM	Ps132126	B	A	B	A	B	A	A	B	A	B	B	A	A	-	B	B	A	B	B	B	A	A	B	A	A	A	A	B	B	B	B	B	A	A	A	A	A	B	A	A	A	A	B	B	A
PsLGVI	A/C	61.9	WGGBS	Ps132126	B	A	B	A	B	-	A	B	A	B	-	A	A	A	B	B	A	B	-	B	A	A	B	A	A	A	A	B	B	B	B	B	A	A	A	A	-	B	-	A	A	-	B	B	A
PsLGVI	T/G	63	KASPTM	Ps119732	B	A	B	A	B	B	A	B	A	B	B	A	A	A	B	B	A	B	B	B	A	A	B	A	A	B	-	B	B	B	B	B	A	A	A	A	A	B	A	A	A	B	B	B	A
PsLGVI	T/G	63	WGGBS	Ps119732	B	A	B	-	B	B	A	B	A	B	B	A	A	A	-	-	A	B	B	B	A	A	B	A	A	B	A	B	B	B	-	B	A	A	A	A	A	B	A	A	-	B	B	B	A
PsLGVI	C/T	64.1	KASPTM	Ps136244	B	A	B	A	B	B	A	B	A	B	A	A	A	A	B	B	A	B	B	B	A	A	B	A	A	B	A	B	B	B	B	B	A	A	A	A	A	B	A	A	A	B	B	B	A
PsLGVI	C/T	64.1	WGGBS	Ps136244	B	A	B	A	B	B	A	B	A	B	-	A	A	A	B	-	-	B	B	B	A	A	B	A	A	B	-	B	B	-	B	B	A	A	A	A	A	B	A	A	-	B	B	B	A
PsLGVI	C/G	65.4	KASPTM	Ps119276	B	A	B	A	B	B	A	B	A	B	A	A	A	A	B	B	A	B	B	B	A	A	B	A	A	B	A	B	B	B	B	B	A	A	A	A	A	B	A	A	A	B	B	B	A
PsLGVI	C/G	65.4	WGGBS	Ps119276	B	A	B	A	B	B	-	B	A	B	-	-	A	A	B	B	A	B	B	B	A	A	A	A	A	B	A	B	B	B	B	-	A	A	A	A	A	B	A	A	A	B	B	B	-
PsLGVI	A/G	68.9	KASPTM	Ps111348	B	A	B	A	B	B	A	B	A	B	A	A	A	A	B	B	A	B	B	B	A	A	B	A	A	B	-	B	B	B	B	B	A	A	A	A	A	B	A	A	A	B	B	B	A
PsLGVI	A/G	68.9	WGGBS	Ps111348	B	A	B	A	B	B	A	B	A	B	A	A	A	A	B	B	A	B	B	B	A	A	-	A	A	B	A	-	-	B	B	B	A	A	A	-	A	B	A	A	A	B	B	B	A
PsLGVI	A/T	70.3	KASPTM	Ps123374	B	A	B	B	B	B	A	B	A	B	A	A	B	A	B	B	A	B	B	B	A	A	B	A	A	B	A	B	B	B	B	B	A	A	A	A	A	B	A	A	A	B	B	B	A
PsLGVI	A/T	70.3	WGGBS	Ps123374	B	A	B	B	-	B	-	B	A	B	A	-	B	A	B	B	A	B	B	B	A	A	B	A	A	B	A	B	-	B	B	B	A	A	A	A	A	B	A	A	A	-	B	B	A
PsLGVI	A/G	72.3	KASPTM	Ps103563	B	A	B	B	B	B	A	B	A	B	A	A	B	A	B	B	A	B	B	B	A	A	B	A	-	B	-	A	B	B	B	B	A	A	A	A	A	B	A	A	A	B	B	B	A
PsLGVI	A/G	72.3	WGGBS	Ps103563	B	A	B	B	B	B	A	B	A	B	A	-	B	A	B	B	A	B	B	B	A	A	B	A	A	B	A	A	B	B	B	B	-	A	A	A	A	B	A	A	A	-	B	B	A
PsLGVI	C/T	72.4	KASPTM	Ps138263	B	A	B	-	B	B	A	B	A	B	A	A	B	A	B	B	A	B	B	B	A	A	B	A	-	B	-	A	B	B	B	B	A	A	A	A	A	B	A	A	A	B	B	B	A
PsLGVI	C/T	72.4	WGGBS	Ps138263	B	A	B	B	B	-	A	B	A	B	A	A	B	-	-	-	A	B	B	B	A	A	-	A	A	B	A	A	B	B	B	B	A	A	A	A	A	B	A	A	-	B	B	B	A
PsLGVI	C/G	72.5	KASPTM	Ps135370	B	A	B	B	B	B	A	B	A	B	A	A	B	A	B	B	A	B	B	B	A	A	B	A	-	B	-	A	B	B	B	B	A	A	A	A	A	B	A	A	A	B	B	B	A
PsLGVI	C/G	72.5	WGGBS	Ps135370	B	A	B	B	B	-	A	B	A	B	A	A	B	A	-	-	A	B	-	B	A	A	B	A	-	B	A	A	-	B	B	B	A	A	A	A	A	-	A	A	A	B	B	B	A
PsLGVI	A/G	73.5	KASPTM	Ps122666	B	A	B	B	B	B	A	B	A	B	A	A	B	A	B	B	A	B	B	B	A	A	B	A	A	B	-	A	B	B	B	B	A	A	A	A	A	B	A	A	A	B	B	B	A
PsLGVI	A/G	73.5	WGGBS	Ps122666	B	A	-	B	B	B	A	B	A	B	A	A	B	-	B	B	A	B	B	B	A	A	-	A	A	B	A	A	B	B	B	B	A	A	A	-	A	B	A	A	A	-	B	B	A
PsLGVI	A/G	73.6	KASPTM	Ps161067	B	A	A	B	B	B	A	B	A	B	A	A	B	A	B	B	A	B	B	B	A	A	B	A	A	B	A	A	B	B	B	B	A	A	A	A	A	B	A	A	A	B	B	B	A
PsLGVI	A/G	73.6	WGGBS	Ps161067	B	A	-	B	B	B	A	-	A	B	-	-	B	A	B	B	-	B	-	-	A	A	B	A	A	B	A	A	B	B	B	B	A	-	A	A	A	-	-	A	-	B	B	B	A
PsLGVI	A/G	73.7	KASPTM	Ps139587	B	A	B	B	B	B	A	B	A	B	A	A	B	A	B	B	A	B	B	B	A	A	B	A	A	B	A	A	B	B	B	B	A	A	A	A	A	B	A	A	A	B	B	B	A
PsLGVI	A/G	73.7	WGGBS	Ps139587	B	A	B	B	B	B	A	B	A	B	A	A	B	A	-	B	A	-	B	B	A	A	B	-	A	B	A	A	B	-	B	B	A	A	A	A	A	B	A	-	A	B	B	B	A
PsLGVI	C/T	74.7	KASPTM	Ps123606	B	A	A	B	B	B	A	B	A	B	A	A	B	A	B	B	A	B	B	B	A	A	B	A	A	B	A	A	B	B	B	B	A	A	A	A	A	B	A	A	A	B	B	B	A
PsLGVI	C/T	74.7	WGGBS	Ps123606	B	A	A	B	B	-	A	B	A	B	A	A	B	A	B	B	A	-	B	B	A	A	B	A	A	B	A	A	B	B	-	B	A	A	A	A	A	B	A	A	A	-	B	B	A
PsLGVI	A/G	74.8	KASPTM	Ps124040	B	A	A	-	B	B	A	-	A	B	A	A	B	A	B	B	A	B	B	B	A	A	B	A	A	B	A	A	B	B	B	B	A	A	A	A	A	B	A	A	A	B	B	B	A
PsLGVI	A/G	74.8	WGGBS	Ps124040	B	A	A	B	B	B	-	B	A	B	-	A	B	A	B	B	A	B	-	B	A	A	B	A	-	B	A	A	-	B	B	B	A	A	A	A	A	B	A	A	A	B	B	B	A
PsLGVI	C/T	77	KASPTM	Ps132393	B	A	A	B	B	-	A	B	A	B	A	A	B	A	B	B	A	B	B	B	A	A	B	-	A	B	A	A	B	A	B	B	A	A	A	A	A	B	A	A	A	B	B	B	A
PsLGVI	C/T	77	WGGBS	Ps132393	B	A	A	B	B	-	-	B	A	B	A	A	B	A	B	-	A	-	B	B	A	A	B	A	A	B	A	A	B	-	B	B	A	A	A	A	A	B	A	A	-	B	B	B	A
PsLGVII	C/T	45.4	KASPTM	Ps130159	B	B	B	A	A	B	A	A	A	A	A	H	B	B	B	B	A	A	A	B	B	B	A	B	B	B	B	B	A	A	B	A	B	A	A	A	A	A	A	B	B	A	B	B	A
PsLGVII	C/T	45.4	WGGBS	Ps130159	B	B	B	A	A	B	A	A	A	A	-	-	B	B	-	-	A	A	A	B	B	B	A	B	B	B	B	B	A	A	B	A	B	A	A	A	A	A	-	B	B	A	B	B	A
PsLGVII	A/T	49.4	KASPTM	Ps145752	B	B	B	A	A	B	A	A	A	A	A	H	B	B	B	B	A	A	A	B	B	B	A	B	B	B	B	B	A	A	B	A	B	A	A	A	A	A	A	B	B	A	B	B	A
PsLGVII	A/T	49.4	WGGBS	Ps145752	B	B	B	A	A	-	A	A	A	A	A	-	B	B	B	B	A	A	A	B	B	B	A	-	-	B	B	-	A	-	B	A	B	A	A	A	A	A	B	-	B	A	B	B	A
PsLGVII	A/G	50.3	KASPTM	Ps144808	B	B	B	A	A	B	A	A	A	A	A	H	B	B	B	B	A	A	A	B	B	B	A	B	-	B	B	B	A	A	B	A	B	A	A	A	A	A	A	B	B	A	B	B	A
PsLGVII	A/G	50.3	WGGBS	Ps144808	-	B	B	A	-	B	A	A	A	A	A	B	-	B	B	B	-	A	A	B	B	B	A	-	B	B	B	B	A	A	B	A	B	A	-	A	A	A	A	B	-	-	B	B	A
PsLGVII	A/G	50.6	KASPTM	Ps154543	B	B	B	A	A	B	A	A	A	A	A	H	B	B	B	B	A	A	A	B	B	B	A	B	-	B	B	B	A	A	B	A	B	A	A	A	A	A	A	B	B	A	B	B	A
PsLGVII	A/G	50.6	WGGBS	Ps154543	B	B	B	-	A	B	A	A	A	-	-	B	B	B	B	B	A	A	A	B	B	B	A	B	B	B	B	-	A	-	B	A	B	A	-	A	A	A	-	B	-	A	B	B	A
PsLGVII	A/G	50.7	KASPTM	Ps148660	B	B	B	A	A	B	A	A	A	A	A	-	B	B	B	-	A	A	A	B	B	B	A	B	B	B	B	B	A	A	B	A	B	A	A	A	A	A	A	B	B	A	B	B	A
PsLGVII	A/G	50.7	WGGBS	Ps148660	-	B	B	A	A	-	A	-	A	A	A	B	B	B	B	B	A	A	A	B	B	B	-	B	B	B	B	B	A	-	B	A	B	A	A	A	A	A	A	B	-	A	B	-	A
PsLGVII	A/G	50.9	KASPTM	Ps158806	B	B	B	A	A	B	A	A	A	A	A	H	B	B	B	B	A	A	A	B	B	A	A	B	-	B	B	B	A	A	B	A	B	A	A	A	A	A	A	B	B	A	B	B	A
PsLGVII	A/G	50.9	WGGBS	Ps158806	B	B	B	A	-	B	A	-	A	A	A	-	-	-	B	B	-	A	A	B	B	A	A	B	B	B	-	B	A	A	B	-	B	A	-	A	-	A	B	B	B	A	B	B	A
PsLGVII	A/C	51.1	KASPTM	Ps139785	B	B	B	A	A	B	A	A	A	A	A	H	B	B	B	B	A	A	A	B	-	A	A	B	B	B	B	B	A	A	B	-	B	A	A	A	A	A	A	B	B	A	B	B	A
PsLGVII	A/C	51.1	WGGBS	Ps139785	B	-	B	A	A	B	A	A	-	A	A	B	B	B	B	B	A	A	A	B	B	A	-	-	B	-	B	B	A	A	B	A	B	A	A	A	-	A	B	B	-	A	B	B	A
PsLGVII	C/G	51.8	KASPTM	Ps110424	B	B	B	A	A	B	A	A	A	A	A	H	B	B	B	B	A	A	A	B	B	A	A	B	-	B	B	B	A	A	B	A	B	A	A	A	A	A	A	B	B	A	B	B	A
PsLGVII	C/G	51.8	WGGBS	Ps110424	B	B	-	A	A	B	A	A	A	A	A	-	B	B	B	B	A	A	A	B	B	A	A	B	B	-	B	B	A	A	B	A	-	A	A	A	A	A	A	B	B	A	B	B	A
PsLGVII	C/G	52.4	KASPTM	Ps112141	B	B	B	A	A	B	A	A	A	A	A	H	B	B	B	B	A	A	A	B	B	A	A	H	-	B	B	B	A	A	B	A	B	A	A	-	A	A	A	B	B	B	B	B	A
PsLGVII	C/G	52.4	WGGBS	Ps112141	-	-	B	A	A	B	A	A	A	A	A	B	B	B	B	B	A	-	A	B	-	A	A	B	B	B	B	B	A	A	B	A	B	A	A	A	A	A	A	B	B	B	B	B	A
PsLGVII	C/T	52.6	KASPTM	Ps116219	B	B	B	A	A	B	A	A	A	A	A	H	B	B	B	B	A	A	A	B	B	A	A	B	B	B	B	B	A	A	B	A	B	A	A	B	A	A	A	B	B	B	B	B	A
PsLGVII	C/T	52.6	WGGBS	Ps116219	B	B	B	-	A	B	-	A	A	-	A	B	B	B	B	B	A	A	A	B	B	A	A	B	B	B	B	B	A	A	B	A	B	A	A	B	A	A	A	B	B	-	B	B	A
PsLGVII	C/T	53.1	KASPTM	Ps155506	B	B	B	A	A	B	A	A	A	A	A	H	B	B	B	B	A	A	A	B	B	A	A	B	-	B	B	B	A	A	B	A	B	A	A	B	A	A	A	B	B	B	B	B	A
PsLGVII	C/T	53.1	WGGBS	Ps155506	B	B	-	A	A	B	A	A	A	-	A	B	B	B	B	B	-	-	A	B	B	A	-	B	B	B	B	B	A	A	B	A	-	-	A	B	A	A	-	B	B	B	B	B	A
PsLGVII	A/G	53.5	KASPTM	Ps115795	B	B	B	A	A	B	A	A	A	A	A	H	B	B	B	B	A	A	A	B	B	A	A	B	B	B	B	B	A	A	B	A	B	A	A	B	A	A	A	B	B	B	B	B	A
PsLGVII	A/G	53.5	WGGBS	Ps115795	B	B	B	-	A	B	A	A	A	A	A	B	B	B	B	B	A	A	A	B	B	A	A	B	B	B	B	B	A	-	-	A	B	A	A	B	-	A	A	-	B	B	B	B	A
PsLGVII	C/G	54.3	KASPTM	Ps102958	B	B	B	A	A	B	A	A	A	A	A	H	B	B	B	B	A	A	A	B	B	A	A	B	-	B	B	B	A	A	B	A	B	A	A	B	-	A	A	A	A	B	B	B	A
PsLGVII	C/G	54.3	WGGBS	Ps102958	B	B	B	A	A	B	A	-	A	A	A	B	B	B	B	B	A	A	A	B	B	A	A	B	B	B	B	B	A	-	B	A	-	A	A	B	A	A	A	A	A	B	B	B	A
PsLGVII	A/G	55.5	KASPTM	Ps100163	B	B	B	A	A	B	A	A	A	A	A	H	B	B	B	B	A	A	-	A	B	A	A	B	B	B	B	B	A	A	B	A	B	A	A	B	A	A	A	A	A	B	B	B	A
PsLGVII	A/G	55.5	WGGBS	Ps100163	B	B	B	A	A	B	A	A	A	A	A	B	B	B	B	B	A	A	A	A	B	A	A	B	B	B	B	B	A	A	B	A	B	A	A	B	A	A	A	A	A	B	B	B	A
PsLGVII	C/T	57.2	KASPTM	Ps101682	B	B	B	A	A	B	A	A	A	A	A	H	B	B	A	B	A	A	B	A	B	A	A	B	-	B	B	B	A	A	B	A	B	A	A	B	A	A	A	A	A	B	B	B	A
PsLGVII	C/T	57.2	WGGBS	Ps101682	B	B	B	A	A	B	A	A	-	A	A	A	B	B	A	B	A	A	B	A	B	A	A	B	B	B	B	B	A	A	B	A	B	A	A	B	A	A	A	A	A	B	B	B	A
PsLGVII	A/G	58	KASPTM	Ps122639	B	B	B	A	A	B	A	A	A	A	A	H	B	B	A	B	A	A	B	A	B	A	A	B	-	B	B	B	A	A	B	A	B	A	A	B	A	A	A	A	A	B	B	B	A
PsLGVII	A/G	58	WGGBS	Ps122639	B	-	B	A	A	-	A	A	-	A	A	B	B	B	A	B	A	A	B	A	B	-	A	B	B	B	B	B	A	A	B	-	B	A	A	B	A	A	A	A	A	B	B	B	A
PsLGVII	C/T	59	KASPTM	Ps102581	B	B	B	A	A	B	A	A	A	A	A	-	B	B	A	B	A	A	B	A	B	A	A	B	-	B	B	A	A	A	B	A	B	A	A	B	A	A	A	A	A	B	B	B	A
PsLGVII	C/T	59	WGGBS	Ps102581	B	B	B	A	A	B	A	A	A	A	A	B	B	B	A	-	A	A	B	A	B	A	A	B	B	B	B	A	A	A	B	A	B	A	A	B	A	A	-	A	A	B	B	B	A
PsLGVII	C/T	59.1	KASPTM	Ps140568	B	-	B	A	A	B	A	A	A	A	A	H	B	B	A	B	A	A	-	A	B	A	A	B	-	B	B	A	A	A	B	A	B	A	A	B	A	A	A	A	A	B	B	B	A
PsLGVII	C/T	59.1	WGGBS	Ps140568	B	B	B	-	A	B	A	A	-	A	A	-	B	B	A	B	A	A	B	A	B	A	A	B	-	-	-	A	A	A	B	A	B	A	A	B	A	A	A	A	A	B	B	B	A
PsLGVII	C/T	59.4	KASPTM	Ps102620	B	B	B	A	A	B	A	A	A	A	-	H	B	B	A	B	A	A	B	A	B	A	A	B	-	B	B	A	A	A	B	A	B	A	A	B	A	A	A	A	A	B	B	B	A
PsLGVII	C/T	59.4	WGGBS	Ps102620	B	B	B	A	A	B	A	A	A	A	A	A	B	B	A	-	A	A	B	A	B	A	A	B	B	B	B	A	-	A	B	A	B	A	A	B	A	A	A	A	A	B	B	-	A
PsLGVII	A/G	60.1	KASPTM	Ps118291	B	B	B	A	A	B	A	A	A	A	A	H	B	B	A	B	A	A	B	A	B	A	A	B	B	B	B	A	A	A	B	A	B	A	A	B	A	A	A	A	B	B	B	B	A
PsLGVII	A/G	60.1	WGGBS	Ps118291	B	B	B	A	A	B	A	A	A	A	A	A	B	B	A	B	A	A	B	A	B	A	A	-	B	B	B	A	A	A	B	A	B	-	A	B	A	A	A	A	-	-	B	B	A
PsLGVII	A/G	60.9	KASPTM	Ps117919	B	B	B	A	A	B	A	H	A	A	A	H	B	B	A	B	A	A	B	-	B	A	A	B	-	B	B	A	A	A	B	A	B	A	A	B	A	A	A	A	B	B	B	B	A
PsLGVII	A/G	60.9	WGGBS	Ps117919	B	-	B	A	A	B	A	B	A	A	A	B	B	B	A	B	A	A	B	A	B	A	-	B	B	B	B	A	-	A	B	A	B	A	-	B	-	A	A	A	B	B	B	B	A
PsLGVII	C/T	61.2	KASPTM	Ps140950	B	B	B	A	A	B	A	H	A	A	A	B	B	B	A	B	A	A	B	A	B	A	A	B	-	B	B	A	A	A	B	A	B	A	A	B	A	A	A	A	B	B	B	B	A
PsLGVII	C/T	61.2	WGGBS	Ps140950	B	B	B	A	-	B	A	B	A	A	A	B	B	B	A	B	A	A	-	A	-	A	-	B	B	B	B	A	A	-	B	-	-	A	A	B	A	A	A	A	B	B	B	B	A
PsLGVII	A/G	61.8	KASPTM	Ps115506	B	B	B	A	A	B	A	-	A	A	A	B	B	B	A	B	A	A	B	A	B	A	A	B	-	B	B	A	A	A	B	A	A	A	A	B	A	A	A	A	B	A	B	B	A
PsLGVII	A/G	61.8	WGGBS	Ps115506	-	B	B	A	A	B	A	A	A	A	A	B	B	-	A	B	A	A	B	A	B	A	A	B	B	B	B	-	A	A	B	A	A	A	A	B	A	A	A	A	B	-	B	B	A
PsLGVII	A/G	61.9	KASPTM	Ps154347	B	B	B	A	A	B	A	H	A	A	A	B	B	B	A	B	A	A	B	A	B	A	A	B	-	B	B	A	A	A	B	A	A	A	A	B	A	A	A	A	B	A	B	B	A
PsLGVII	A/G	61.9	WGGBS	Ps154347	B	B	B	A	A	B	A	-	A	A	A	B	B	-	A	B	-	A	B	A	B	A	A	B	B	B	B	A	A	A	B	A	-	-	A	-	A	A	-	-	B	A	B	B	A
PsLGVII	C/G	62.4	KASPTM	Ps160133	B	B	B	A	A	B	A	-	A	A	A	B	B	B	A	B	A	A	B	A	B	A	A	B	-	B	B	A	A	A	B	A	A	A	A	B	A	A	A	A	B	A	-	B	A
PsLGVII	C/G	62.4	WGGBS	Ps160133	-	B	B	-	A	B	A	A	A	A	A	-	B	B	-	B	A	A	B	A	B	A	-	B	B	B	B	A	-	A	B	A	A	A	A	B	A	A	-	A	B	A	-	B	A
PsLGVII	A/G	62.5	KASPTM	Ps159165	B	B	B	A	A	B	A	H	A	-	A	B	B	B	A	B	A	A	B	A	B	-	A	B	-	B	B	A	A	A	B	A	A	A	A	B	A	A	A	-	B	A	B	B	A
PsLGVII	A/G	62.5	WGGBS	Ps159165	B	-	B	A	A	B	-	-	A	A	A	B	B	B	-	B	A	A	B	A	B	A	-	-	B	B	B	-	-	A	B	A	A	A	-	B	A	A	A	A	B	A	B	B	A
PsLGVII	A/G	62.7	KASPTM	Ps110669	B	B	B	A	A	B	A	H	A	A	A	B	B	B	A	B	A	A	B	A	B	A	A	B	-	B	B	A	A	A	B	A	A	A	A	B	A	A	A	A	B	A	B	B	A
PsLGVII	A/G	62.7	WGGBS	Ps110669	-	-	B	A	A	B	A	B	A	A	A	B	B	B	A	B	A	A	B	A	-	A	A	B	B	B	B	A	A	A	B	A	A	A	A	B	A	A	-	A	B	A	B	B	A
PsLGVII	A/C	62.8	KASPTM	Ps104954	B	B	B	A	A	B	A	H	A	A	A	B	B	B	A	B	A	A	B	A	B	A	A	B	-	B	B	A	A	A	B	-	A	A	A	B	A	A	A	A	B	A	B	B	A
PsLGVII	A/C	62.8	WGGBS	Ps104954	B	B	B	A	A	B	A	B	A	A	A	B	B	B	A	B	A	A	B	A	B	A	A	B	B	B	-	A	A	-	B	A	A	-	A	B	A	A	A	A	B	A	B	B	A
PsLGVII	C/T	63	KASPTM	Ps127003	B	B	B	A	A	B	A	H	A	A	A	B	B	B	A	A	A	A	B	A	B	A	A	B	-	B	B	A	A	A	B	A	A	A	A	B	A	A	A	A	B	A	B	B	A
PsLGVII	C/T	63	WGGBS	Ps127003	B	B	-	A	-	B	A	B	A	A	A	B	B	B	A	A	A	-	B	A	B	A	A	B	B	B	B	A	A	-	B	A	A	A	A	A	A	A	-	A	B	-	B	B	A
PsLGVII	T/G	63.6	KASPTM	Ps100622	B	B	B	A	A	B	A	H	A	A	A	B	B	B	A	A	A	A	B	A	B	A	A	B	-	B	B	A	A	A	B	A	A	A	A	B	A	A	A	A	B	A	B	B	A
PsLGVII	T/G	63.6	WGGBS	Ps100622	B	B	B	A	A	B	A	A	A	A	A	B	B	B	A	A	A	A	B	A	B	A	A	B	B	B	B	A	A	A	B	A	A	A	A	B	A	A	A	A	B	A	B	B	A
PsLGVII	C/T	64.5	KASPTM	Ps109348	B	B	B	A	A	B	A	B	A	A	A	B	B	B	A	A	A	A	B	A	B	A	A	B	-	B	B	A	A	A	B	A	A	A	A	B	A	A	A	-	B	A	B	A	A
PsLGVII	C/T	64.5	WGGBS	Ps109348	B	B	B	A	A	B	A	B	A	A	A	B	B	B	A	A	A	A	B	A	B	A	A	B	-	B	B	A	A	A	B	-	A	A	A	B	A	A	-	A	B	A	B	A	A
PsLGVII	A/G	64.6	KASPTM	Ps110121	B	B	B	A	A	B	A	B	A	A	A	B	B	B	A	A	A	A	B	A	B	A	A	B	-	B	B	A	A	A	B	A	A	A	A	B	A	A	A	-	B	A	B	B	A
PsLGVII	A/G	64.6	WGGBS	Ps110121	B	B	B	A	A	B	A	B	A	A	A	B	B	B	A	A	A	A	B	A	B	A	A	B	B	-	B	A	A	A	B	A	A	A	A	B	A	A	A	B	-	A	-	B	-
PsLGVII	C/T	65.4	KASPTM	Ps125871	B	B	B	A	A	B	A	B	A	A	A	B	B	B	A	A	A	A	B	A	B	A	A	B	-	B	B	A	A	A	B	A	A	A	A	B	A	A	A	-	B	A	B	A	A
PsLGVII	C/T	65.4	WGGBS	Ps125871	B	B	B	A	A	B	A	B	A	A	A	-	B	B	A	A	A	A	B	A	B	A	-	B	B	B	B	A	A	A	-	A	A	-	A	B	A	A	-	B	-	A	B	A	A
PsLGVII	C/G	67	KASPTM	Ps119772	B	B	B	A	A	B	A	B	A	A	A	B	B	B	A	A	A	A	B	A	B	A	A	B	-	B	B	A	A	A	B	A	A	A	A	B	A	A	A	H	B	A	B	A	A
PsLGVII	C/G	67	WGGBS	Ps119772	B	B	B	A	A	B	A	B	A	A	A	B	B	B	A	A	A	A	B	A	B	-	A	B	-	B	B	A	A	A	B	A	A	A	A	B	A	A	-	-	B	A	B	A	-
PsLGVII	A/G	67.5	KASPTM	Ps120281	B	B	B	A	A	B	A	B	A	A	A	B	B	B	A	A	A	A	B	A	B	A	A	B	-	B	B	A	A	A	B	A	A	A	A	B	A	A	A	-	B	A	B	B	A
PsLGVII	A/G	67.5	WGGBS	Ps120281	B	B	-	A	A	B	A	B	A	A	-	B	B	B	-	A	A	A	B	A	B	A	-	B	B	B	B	A	A	A	B	A	A	A	A	B	A	A	A	A	B	-	B	B	A
PsLGVII	C/T	67.9	KASPTM	Ps109264	B	B	B	A	A	B	A	B	A	A	A	B	B	B	A	A	A	A	B	A	B	A	A	B	-	B	B	A	A	A	B	A	A	A	A	B	A	A	A	-	B	A	B	B	A
PsLGVII	C/T	67.9	WGGBS	Ps109264	B	B	B	A	-	B	A	B	A	A	-	B	B	-	A	A	A	A	B	A	B	A	A	B	B	B	B	A	A	A	B	A	A	A	A	B	A	A	A	B	-	A	B	B	A
PsLGVII	C/T	68.8	KASPTM	Ps102918	B	B	B	-	A	B	A	B	A	B	A	B	B	B	A	A	A	A	B	A	B	A	A	B	-	B	B	A	A	A	B	A	A	A	A	B	A	A	A	H	B	A	B	B	A
PsLGVII	C/T	68.8	WGGBS	Ps102918	B	B	B	A	A	B	A	B	A	B	A	B	B	B	A	A	A	A	B	A	B	A	A	-	B	B	B	A	A	A	-	A	A	A	A	B	-	A	A	B	B	A	B	B	A
PsLGVII	A/T	69.3	KASPTM	Ps157458	B	B	B	A	A	B	A	B	A	B	A	B	B	B	A	A	A	A	B	A	B	A	A	B	-	B	B	A	A	A	B	A	A	A	A	B	A	A	A	H	B	A	B	B	A
PsLGVII	A/T	69.3	WGGBS	Ps157458	-	B	B	A	A	B	A	B	-	-	A	B	-	B	A	A	A	A	B	A	B	A	A	B	B	B	B	A	-	A	-	A	A	A	A	-	A	A	B	-	B	-	B	B	A
PsLGVII	C/T	69.7	KASPTM	Ps115588	B	B	B	A	A	B	A	B	A	B	A	B	B	B	A	A	A	A	B	A	B	A	A	B	B	B	B	A	A	A	B	A	A	A	A	B	A	A	A	H	B	A	B	B	A
PsLGVII	C/T	69.7	WGGBS	Ps115588	B	B	B	A	A	B	A	B	A	B	A	B	-	B	A	A	A	A	B	-	B	A	A	B	B	B	B	-	A	A	B	A	A	-	A	B	A	A	A	A	B	-	B	B	A
PsLGVII	C/T	70.6	KASPTM	Ps141760	B	B	B	A	A	B	A	B	A	B	B	B	B	B	A	A	A	A	B	A	B	A	A	B	-	B	B	A	A	A	B	A	A	A	A	B	A	A	A	H	B	A	B	B	A
PsLGVII	C/T	70.6	WGGBS	Ps141760	B	B	B	A	A	B	A	B	A	B	B	B	-	B	A	A	A	A	-	A	-	A	A	B	B	B	B	A	-	A	B	A	-	A	A	B	A	A	-	-	B	A	B	B	A
PsLGVII	C/T	71.2	KASPTM	Ps121982	B	B	B	A	A	B	A	B	A	B	B	B	B	B	A	A	A	A	B	A	B	A	A	B	-	B	B	A	A	A	B	A	A	A	A	B	A	A	A	H	B	A	B	B	A
PsLGVII	C/T	71.2	WGGBS	Ps121982	-	B	B	A	A	B	A	B	A	B	B	B	B	B	A	-	A	A	B	A	B	A	A	B	B	B	B	A	A	-	B	A	A	-	-	B	A	A	A	B	B	A	B	B	A
PsLGVII	A/G	72	KASPTM	Ps134615	B	B	B	A	A	B	B	B	A	B	B	B	B	B	H	A	A	A	B	A	B	B	A	B	-	B	B	A	A	H	B	A	A	A	B	B	A	A	A	H	H	A	B	B	A
PsLGVII	A/G	72	WGGBS	Ps134615	B	B	B	A	A	B	B	B	A	B	B	-	B	B	-	A	A	A	B	A	B	B	A	B	B	B	B	A	A	B	B	A	A	A	-	-	A	A	-	A	-	A	B	B	A
PsLGVII	A/G	72.8	KASPTM	Ps107179	B	B	B	A	A	B	B	B	A	B	B	B	B	B	H	A	A	A	B	A	B	B	A	B	B	B	B	A	A	H	B	A	A	A	B	B	A	A	A	-	-	A	B	B	A
PsLGVII	A/G	72.8	WGGBS	Ps107179	B	B	B	A	A	B	B	B	A	B	B	-	B	B	-	A	A	A	B	A	B	B	A	B	B	B	B	A	A	-	B	A	A	A	B	B	A	A	A	B	A	A	B	B	-
PsLGVII	C/G	72.9	KASPTM	Ps120430	B	B	B	A	A	B	B	B	A	B	B	B	B	B	H	A	A	A	B	A	B	B	A	B	-	B	B	A	A	H	B	A	A	A	B	B	A	A	A	H	H	A	B	B	A
PsLGVII	C/G	72.9	WGGBS	Ps120430	B	B	B	A	A	B	B	B	A	B	B	B	B	B	-	A	A	A	B	A	B	B	A	B	B	B	B	A	A	-	B	A	A	A	B	B	A	A	A	-	-	A	B	B	A
PsLGVII	A/T	73.2	KASPTM	Ps112686	B	B	B	A	A	B	B	B	A	B	B	B	B	B	H	A	B	A	B	A	B	B	A	B	-	B	B	A	A	H	B	A	A	A	B	B	A	A	A	H	-	A	B	B	A
PsLGVII	A/T	73.2	WGGBS	Ps112686	B	B	B	A	A	B	B	B	A	-	B	B	B	B	A	A	B	A	B	A	B	B	A	B	B	B	B	A	A	-	B	A	A	A	-	B	A	A	A	A	A	A	-	B	A
PsLGVII	T/G	73.3	KASPTM	Ps151519	B	B	B	A	A	B	B	B	A	B	B	B	B	B	H	A	B	A	B	A	B	B	A	B	-	B	B	A	A	H	B	A	A	A	B	B	A	A	A	H	H	A	B	B	A
PsLGVII	T/G	73.3	WGGBS	Ps151519	B	B	B	A	A	-	B	B	A	B	B	B	B	B	-	-	-	A	B	A	B	B	A	B	B	B	B	-	A	A	B	A	A	A	B	B	A	A	A	-	-	A	B	-	A
PsLGVII	C/T	73.5	KASPTM	Ps125768	B	B	B	A	A	B	B	B	A	B	B	B	B	B	H	A	B	A	B	A	B	B	A	B	B	B	B	A	A	-	B	A	A	A	B	B	A	A	A	H	-	A	B	B	A
PsLGVII	C/T	73.5	WGGBS	Ps125768	-	B	B	A	A	B	B	B	A	B	B	B	B	-	-	A	B	A	B	A	B	-	A	B	B	B	B	A	B	A	B	A	A	A	B	B	A	A	A	-	A	-	B	B	A
PsLGVII	A/T	73.6	KASPTM	Ps120008	B	B	B	A	A	B	B	B	A	B	B	B	B	B	H	A	B	A	B	A	B	B	A	B	B	B	B	A	A	H	B	A	A	A	B	B	A	A	A	-	-	A	B	B	A
PsLGVII	A/T	73.6	WGGBS	Ps120008	B	B	B	A	A	B	-	B	A	B	B	-	B	B	-	A	B	A	B	A	B	B	A	B	B	B	B	A	A	-	B	A	A	A	B	B	A	A	A	B	A	A	B	-	A
PsLGVII	C/T	73.7	KASPTM	Ps138765	B	B	B	A	A	B	B	B	A	B	B	B	B	B	H	A	B	A	B	A	B	-	A	B	-	B	B	A	A	-	B	A	A	A	B	B	A	A	A	H	-	A	B	B	A
PsLGVII	C/T	73.7	WGGBS	Ps138765	B	B	B	A	A	B	B	B	A	B	B	B	B	B	-	A	B	A	B	-	B	B	A	B	B	B	B	A	-	-	B	A	A	A	B	-	A	A	A	-	-	A	B	B	A
PsLGVII	T/G	74.4	KASPTM	Ps159379	B	B	B	A	A	B	B	B	A	B	B	A	B	B	H	A	B	A	B	A	B	B	A	B	-	B	B	A	A	H	B	A	A	A	B	B	A	A	B	H	H	A	B	B	A
PsLGVII	T/G	74.4	WGGBS	Ps159379	B	B	B	A	-	B	-	B	A	B	B	-	B	B	-	A	B	A	B	-	B	B	-	-	B	B	B	A	A	B	B	A	A	A	B	-	A	A	-	A	A	A	B	B	A
PsLGVII	T/G	75.2	KASPTM	Ps116989	B	B	B	A	A	B	B	B	A	B	B	A	B	B	H	A	B	A	B	A	B	B	A	B	-	B	B	A	A	H	B	A	A	A	B	B	A	A	B	H	H	A	B	B	A
PsLGVII	T/G	75.2	WGGBS	Ps116989	B	B	B	A	A	B	B	B	A	B	B	A	B	B	A	-	B	A	B	A	B	B	A	B	-	B	B	A	A	-	-	A	A	A	B	B	A	A	-	A	A	A	B	B	A
PsLGVII	A/G	75.7	KASPTM	Ps112303	B	B	B	A	A	B	B	B	A	B	B	A	B	B	H	A	B	A	B	A	-	B	A	B	-	B	B	A	A	H	B	A	A	A	B	B	A	A	B	H	H	A	B	B	A
PsLGVII	A/G	75.7	WGGBS	Ps112303	B	B	-	A	A	-	B	B	A	B	B	A	B	B	B	A	B	A	B	A	B	B	A	B	B	B	B	A	A	A	B	-	A	A	B	B	A	A	B	-	A	A	B	B	A
PsLGVII	C/T	76.1	KASPTM	Ps108006	B	-	B	A	A	B	B	B	A	B	B	A	B	B	-	A	B	A	B	A	B	B	A	B	-	B	B	A	A	-	B	A	A	A	B	B	A	A	B	B	B	A	B	B	A
PsLGVII	C/T	76.1	WGGBS	Ps108006	B	B	B	A	A	B	B	B	A	B	B	A	B	B	A	A	B	A	B	A	B	B	B	B	B	B	B	A	A	A	B	A	A	A	B	B	A	A	B	B	-	A	-	B	-
PsLGVII	T/G	76.8	KASPTM	Ps132295	B	B	B	A	A	B	B	B	A	B	B	A	B	B	H	A	B	A	B	A	B	B	A	B	-	B	B	A	A	H	B	A	A	A	B	B	A	A	B	H	H	A	B	B	A
PsLGVII	T/G	76.8	WGGBS	Ps132295	B	B	B	A	A	B	B	B	A	B	B	A	B	B	A	A	B	A	B	A	B	B	-	B	B	-	B	A	A	-	B	-	A	A	B	B	A	A	B	-	-	A	B	B	A
PsLGVII	C/T	77.3	KASPTM	Ps111129	B	B	B	A	A	B	B	B	A	B	A	A	B	B	H	A	B	A	B	A	B	B	A	B	B	B	B	A	A	H	B	A	A	A	B	B	A	A	B	B	B	A	B	B	A
PsLGVII	C/T	77.3	WGGBS	Ps111129	-	B	B	A	A	B	B	B	A	B	A	A	B	B	B	A	B	A	B	A	B	B	A	B	B	B	B	A	A	B	B	A	A	A	B	-	A	A	B	B	B	-	-	B	A
PsLGVII	A/G	77.4	KASPTM	Ps100397	B	B	B	A	A	B	B	B	A	B	A	A	B	B	A	A	B	A	B	A	B	B	A	B	-	B	B	A	A	-	B	A	A	A	B	B	A	A	B	B	B	A	B	B	A
PsLGVII	A/G	77.4	WGGBS	Ps100397	B	B	B	A	A	B	B	B	A	B	A	A	B	B	-	A	B	A	B	A	B	B	A	B	B	B	B	A	A	B	B	A	A	A	B	B	A	A	B	B	B	A	B	B	A
PsLGVII	A/T	77.8	KASPTM	Ps138444	B	B	B	A	A	B	B	B	A	B	A	A	B	B	H	A	B	A	B	A	B	B	A	B	B	B	B	A	A	H	B	A	A	A	B	B	A	A	B	B	B	A	B	B	A
PsLGVII	A/T	77.8	WGGBS	Ps138444	B	B	B	A	A	B	B	B	A	B	A	A	B	B	A	A	-	A	B	A	B	-	A	B	B	B	-	A	-	-	B	A	A	A	B	-	A	A	B	-	B	A	B	B	A
PsLGVII	A/C	77.9	KASPTM	Ps157116	B	B	B	A	A	B	B	B	A	B	A	A	B	B	A	A	B	A	B	A	B	B	A	B	B	B	B	A	A	A	B	A	A	A	B	B	A	A	B	B	B	A	B	B	A
PsLGVII	A/C	77.9	WGGBS	Ps157116	B	B	-	A	A	B	-	B	A	B	A	-	B	B	A	A	-	A	B	A	B	B	A	B	-	B	B	A	A	-	B	A	A	A	B	B	A	A	B	-	B	A	-	B	-
PsLGVII	C/G	78.2	KASPTM	Ps110828	B	B	B	A	A	B	B	B	A	B	A	A	B	B	A	A	B	A	B	A	B	B	A	B	B	B	B	A	A	H	B	A	A	A	B	B	A	A	B	B	B	A	B	B	A
PsLGVII	C/G	78.2	WGGBS	Ps110828	B	B	B	A	A	B	B	B	A	B	A	A	B	B	-	A	B	-	B	A	B	B	B	B	B	B	B	A	A	A	B	A	A	A	B	B	-	A	B	-	B	A	B	B	A
PsLGVII	A/G	79.4	KASPTM	Ps102543	B	B	B	A	A	B	B	B	A	B	A	A	B	B	A	A	B	B	-	A	B	B	A	B	-	B	B	A	A	A	B	A	A	A	B	B	A	A	B	B	B	A	B	B	A
PsLGVII	A/G	79.4	WGGBS	Ps102543	B	B	B	A	A	B	B	B	A	B	A	A	B	B	A	A	B	B	B	A	B	B	A	-	B	B	B	A	A	A	B	A	A	A	B	B	A	A	-	B	B	A	B	B	A
PsLGVII	A/C	79.5	KASPTM	Ps117580	B	B	B	A	A	B	B	B	A	B	A	A	B	B	A	A	B	B	B	A	B	B	A	B	-	B	B	A	A	A	B	A	A	A	B	B	A	A	B	B	B	A	B	B	A
PsLGVII	A/C	79.5	WGGBS	Ps117580	-	B	-	A	A	B	B	B	A	B	A	A	B	B	A	A	B	-	B	A	B	B	A	B	B	B	B	A	A	-	B	A	A	A	B	B	A	A	B	B	-	A	B	B	A
PsLGVII	A/G	80.1	KASPTM	Ps151993	B	B	B	A	A	B	A	B	A	B	A	B	A	B	A	A	B	B	B	A	B	B	A	B	B	B	B	A	A	A	B	A	A	A	B	B	A	A	B	B	B	A	B	B	A
PsLGVII	A/G	80.1	WGGBS	Ps151993	-	B	B	A	A	B	A	B	A	-	A	-	-	B	A	-	B	B	B	A	B	B	A	B	B	B	B	A	A	A	B	A	-	A	B	B	A	A	B	B	B	A	B	B	-
PsLGVII	A/G	81.3	KASPTM	Ps121637	B	B	B	A	A	B	A	B	A	B	A	B	A	-	A	A	B	B	B	A	B	B	A	B	B	B	B	A	A	A	B	A	A	A	B	B	A	A	B	B	B	A	B	B	A
PsLGVII	A/G	81.3	WGGBS	Ps121637	B	B	B	A	A	B	A	B	A	B	A	-	A	B	A	A	B	B	B	A	B	B	-	B	B	B	B	A	A	A	B	A	A	A	B	B	-	A	B	B	B	-	B	B	A
PsLGVII	A/G	82.3	KASPTM	Ps118038	B	B	B	A	A	B	A	B	A	B	A	B	A	B	A	A	B	B	B	A	B	B	A	A	-	B	B	A	A	A	B	A	A	A	B	B	A	A	B	B	B	A	B	B	A
PsLGVII	A/G	82.3	WGGBS	Ps118038	B	-	B	A	A	B	A	B	A	B	A	B	A	B	A	A	B	B	B	A	-	B	A	B	B	B	B	A	A	-	B	A	A	A	B	B	A	A	-	B	B	A	-	B	A
PsLGVII	A/C	83	KASPTM	Ps102939	B	B	B	A	A	B	A	B	A	B	A	B	A	B	A	-	B	B	B	A	B	B	A	B	-	B	B	A	A	A	B	A	A	A	B	B	A	A	B	B	B	A	B	B	A
PsLGVII	A/C	83	WGGBS	Ps102939	B	B	B	A	A	B	A	B	A	B	A	B	A	B	A	-	B	B	B	A	B	B	A	B	B	B	B	A	A	A	B	A	A	A	-	B	A	A	-	B	B	A	B	B	A
PsLGVII	A/T	83.2	KASPTM	Ps112024	B	B	B	A	A	B	A	B	A	B	A	B	A	B	A	A	B	B	B	A	B	B	A	B	B	B	B	A	A	A	B	A	A	A	B	B	A	A	B	B	B	A	B	B	A
PsLGVII	A/T	83.2	WGGBS	Ps112024	B	B	B	A	A	B	A	B	A	B	A	B	A	B	A	A	B	B	B	A	B	B	A	B	-	B	B	A	-	A	B	A	A	A	B	B	A	A	B	-	B	A	B	B	-
PsLGVII	A/G	83.5	KASPTM	Ps154845	B	B	B	A	A	B	A	B	A	B	A	B	A	B	A	A	B	B	B	A	B	B	A	B	-	B	B	A	A	A	B	A	A	A	B	B	A	A	B	B	B	A	B	B	A
PsLGVII	A/G	83.5	WGGBS	Ps154845	-	B	B	A	A	B	A	B	A	B	A	B	-	B	A	A	-	-	B	A	B	B	A	-	-	B	-	A	A	A	B	A	-	-	B	B	A	A	B	B	B	A	B	B	A
PsLGVII	A/G	83.6	KASPTM	Ps126239	B	B	B	A	A	B	A	B	A	B	A	B	A	B	A	A	B	B	B	A	B	-	A	A	-	B	B	A	A	A	B	A	A	A	B	B	A	A	B	B	B	A	B	B	A
PsLGVII	A/G	83.6	WGGBS	Ps126239	B	B	B	A	A	-	A	B	A	B	A	B	A	B	A	A	B	B	B	A	-	B	A	A	B	B	B	-	A	-	-	-	A	A	B	B	A	A	B	B	B	A	B	B	A
PsLGVII	A/C	84.3	KASPTM	Ps115599	B	B	B	A	A	B	A	B	A	B	A	B	A	B	A	A	B	B	B	A	B	B	A	A	B	B	B	A	A	A	B	A	A	A	B	B	A	A	B	B	B	A	B	A	A
PsLGVII	A/C	84.3	WGGBS	Ps115599	B	B	B	A	A	B	A	B	A	B	A	B	A	B	A	A	B	-	B	-	B	B	-	A	B	B	B	A	A	A	B	A	-	A	B	B	A	A	B	B	B	A	B	-	A
PsLGVII	A/G	84.4	KASPTM	Ps132117	B	B	B	A	A	B	A	B	A	B	A	B	A	B	A	A	B	B	B	A	B	B	A	A	-	B	B	A	A	A	B	A	A	A	B	B	A	A	B	B	B	A	B	A	A
PsLGVII	A/G	84.4	WGGBS	Ps132117	B	B	B	A	A	B	A	B	A	-	A	B	A	B	A	A	B	B	B	-	B	-	A	-	B	B	-	A	A	A	B	A	A	A	B	B	A	A	B	B	B	A	B	A	A
PsLGVII	A/G	84.7	KASPTM	Ps110223	B	B	B	A	A	B	A	B	A	B	A	B	A	B	A	A	B	B	B	A	B	B	A	A	-	B	B	A	A	A	B	A	A	A	B	B	A	A	B	B	B	A	B	A	A
PsLGVII	A/G	84.7	WGGBS	Ps110223	B	B	B	A	A	A	A	B	A	B	-	B	A	B	-	A	B	B	B	A	B	B	A	A	B	B	B	A	A	A	B	-	A	A	B	-	A	A	B	B	B	A	B	A	A
PsLGVII	A/G	86.2	KASPTM	Ps134189	B	B	B	A	A	B	A	B	A	B	A	B	A	B	A	A	B	B	B	A	B	B	A	A	-	B	B	A	A	A	B	A	A	A	B	B	A	A	B	B	B	A	B	A	A
PsLGVII	A/G	86.2	WGGBS	Ps134189	B	B	B	A	A	B	A	B	A	B	A	B	A	B	-	A	B	B	B	A	B	B	-	A	-	B	B	A	-	A	B	A	A	A	B	B	A	A	B	-	B	-	B	A	A
PsLGVII	C/T	86.7	KASPTM	Ps154132	B	B	B	A	A	B	A	B	A	B	A	B	A	B	A	A	B	B	B	A	B	B	A	A	B	B	B	A	A	A	B	A	A	A	B	B	A	A	B	B	B	A	B	A	A
PsLGVII	C/T	86.7	WGGBS	Ps154132	B	B	B	A	A	-	-	B	A	B	A	B	-	-	A	A	B	-	B	-	B	-	A	A	B	B	B	A	A	A	B	A	-	A	B	-	A	A	B	B	B	A	B	A	A
PsLGVII	A/C	86.8	KASPTM	Ps137278	B	B	B	A	A	B	A	B	A	B	A	B	A	B	A	A	B	B	B	A	B	B	A	A	-	B	B	A	A	A	B	A	A	A	B	B	A	A	B	B	B	A	B	A	A
PsLGVII	A/C	86.8	WGGBS	Ps137278	B	B	B	A	A	B	A	B	A	-	A	B	A	-	A	-	B	B	B	A	B	B	-	A	B	B	B	A	A	A	B	-	A	-	B	B	A	A	-	B	B	A	B	A	A
PsLGVII	C/G	87	KASPTM	Ps138169	B	B	B	A	A	B	A	B	A	B	A	B	A	B	A	A	B	B	B	A	B	B	A	A	B	B	B	A	A	A	B	A	A	A	B	B	A	A	B	B	B	A	B	A	A
PsLGVII	C/G	87	WGGBS	Ps138169	B	B	B	A	-	-	A	B	A	B	A	-	A	B	A	A	-	B	B	A	-	B	A	A	B	B	B	A	-	A	B	A	A	A	B	B	A	A	B	B	B	A	-	A	A
PsLGVII	A/C	88	KASPTM	Ps160304	B	B	B	A	A	B	A	B	A	B	A	B	A	B	B	A	B	B	B	A	A	B	A	A	B	B	B	A	A	B	B	A	A	A	B	B	A	A	B	B	B	A	B	A	A
PsLGVII	A/C	88	WGGBS	Ps160304	-	B	-	A	A	-	A	-	A	B	A	-	A	B	B	A	B	B	B	A	A	B	-	A	-	B	-	A	B	-	B	A	-	A	B	B	A	A	B	B	B	A	B	A	A
PsLGVII	A/C	88.2	KASPTM	Ps137100	B	B	B	A	A	B	A	B	A	B	A	B	A	B	B	A	B	B	B	A	A	B	A	A	B	B	B	A	A	B	B	A	A	A	B	B	A	A	B	B	B	A	B	A	A
PsLGVII	A/C	88.2	WGGBS	Ps137100	B	B	B	A	A	B	A	B	A	B	A	-	-	B	B	-	B	B	B	A	A	B	B	A	B	B	B	-	A	B	B	-	A	A	B	B	-	-	B	B	B	A	B	A	A
PsLGVII	A/G	88.6	KASPTM	Ps100966	B	B	B	A	A	B	A	B	A	B	A	B	A	B	B	A	B	B	B	A	A	B	A	A	-	B	B	A	A	B	B	A	A	A	B	B	A	A	B	B	B	A	B	A	A
PsLGVII	A/G	88.6	WGGBS	Ps100966	B	-	B	A	A	B	A	B	A	B	A	B	A	B	-	A	B	B	B	A	A	B	A	A	B	B	B	A	A	B	B	A	A	A	B	B	A	A	B	B	B	A	B	A	A
PsLGVII	A/T	89.6	KASPTM	Ps124060	B	B	B	A	A	B	A	B	A	B	A	B	A	B	B	A	B	B	B	A	A	-	A	A	-	B	B	A	A	B	B	A	A	A	B	B	A	A	B	B	B	A	B	A	A
PsLGVII	A/T	89.6	WGGBS	Ps124060	B	B	B	A	A	-	A	B	A	B	A	B	A	B	B	-	B	B	B	A	A	-	A	A	B	B	B	A	A	B	B	A	A	A	B	B	A	A	B	-	B	A	B	A	A
PsLGVII	C/T	91	KASPTM	Ps144791	B	B	B	A	A	B	A	B	A	B	A	B	A	B	A	A	B	B	B	A	B	-	A	A	B	B	B	A	A	A	B	A	A	A	B	B	A	A	B	B	B	A	B	A	A
PsLGVII	C/T	91	WGGBS	Ps144791	B	B	B	A	A	B	A	B	A	B	A	B	A	-	A	A	B	-	B	-	-	B	A	A	B	B	B	-	A	-	B	A	A	A	B	-	A	A	-	B	B	A	B	A	A
PsLGVII	C/T	92.2	KASPTM	Ps120419	B	B	B	A	A	B	A	B	A	B	A	B	A	B	A	A	B	B	B	B	A	B	A	A	-	A	-	A	A	B	B	A	A	A	B	B	A	A	B	B	B	A	B	A	A
PsLGVII	C/T	92.2	WGGBS	Ps120419	B	B	B	A	A	-	A	-	A	B	A	B	A	B	A	A	-	B	B	B	A	B	A	A	B	-	B	A	A	B	B	A	A	A	B	B	A	A	B	B	B	-	B	A	A
PsLGVII	A/T	92.4	KASPTM	Ps132981	B	B	B	A	A	B	A	B	A	B	A	B	A	B	B	A	B	B	B	B	A	B	A	A	-	A	-	A	A	B	B	A	A	A	B	B	A	A	B	B	B	A	-	A	A
PsLGVII	A/T	92.4	WGGBS	Ps132981	B	B	B	-	A	B	A	B	A	B	A	B	A	B	B	A	B	B	B	B	A	B	A	A	B	A	-	A	A	B	B	A	A	A	B	-	A	A	B	B	-	A	B	A	A
PsLGVII	C/T	92.5	KASPTM	Ps101177	B	-	B	A	A	B	A	B	A	B	A	B	A	B	B	A	B	B	B	B	A	B	A	A	-	A	-	A	A	B	B	A	A	A	B	B	A	A	B	B	B	A	B	A	A
PsLGVII	C/T	92.5	WGGBS	Ps101177	B	B	B	A	A	B	A	B	A	B	A	B	A	B	B	-	B	B	B	B	A	B	A	A	B	A	B	A	A	B	B	A	A	A	B	B	-	A	B	B	B	A	B	A	A
PsLGVII	A/T	93.9	KASPTM	Ps159554	B	B	B	A	A	B	A	B	A	B	A	B	A	B	B	A	B	B	-	B	A	B	A	A	B	A	-	A	A	B	B	A	A	A	B	B	A	A	B	B	B	A	B	A	A
PsLGVII	A/T	93.9	WGGBS	Ps159554	B	B	-	A	A	-	A	-	A	-	A	B	A	-	B	-	-	B	B	B	A	B	A	A	B	-	B	A	A	B	-	A	A	A	B	B	A	A	-	B	B	A	B	A	A
PsLGVII	A/T	94.7	KASPTM	Ps118016	B	B	B	A	A	A	A	A	A	B	A	B	A	B	A	A	B	B	B	B	A	B	A	A	B	A	B	A	A	B	A	A	A	A	B	B	A	A	B	B	B	A	B	A	A
PsLGVII	A/T	94.7	WGGBS	Ps118016	B	B	-	-	A	A	A	A	A	B	A	B	A	B	A	A	B	B	B	B	A	B	A	A	B	A	B	A	A	B	A	A	A	A	B	-	A	A	-	B	B	A	B	A	A
PsLGVII	A/G	95.5	KASPTM	Ps114333	B	B	B	A	A	A	A	A	A	B	A	B	A	B	A	A	B	B	B	B	A	B	A	A	B	A	B	A	A	B	A	A	A	A	B	B	A	A	B	B	A	A	B	A	A
PsLGVII	A/G	95.5	WGGBS	Ps114333	B	B	B	-	A	-	-	A	A	B	A	B	A	B	A	A	B	B	B	B	A	B	-	A	B	A	B	A	A	B	A	A	A	A	B	B	A	-	B	B	A	A	B	A	A
PsLGVII	A/T	96	KASPTM	Ps112573	B	A	B	A	A	A	A	A	A	B	A	B	A	B	A	A	B	B	B	B	A	B	A	A	B	A	B	A	A	B	A	A	A	A	B	B	A	A	B	B	A	A	B	A	A
PsLGVII	A/T	96	WGGBS	Ps112573	B	A	B	-	A	A	A	A	A	-	A	B	A	B	A	A	B	B	B	B	A	B	A	A	B	A	-	A	A	B	A	A	A	A	B	B	A	A	B	B	A	-	B	A	A
PsLGVII	A/G	96.3	KASPTM	Ps110201	B	A	B	-	A	A	A	A	A	B	A	B	A	B	A	A	B	B	B	B	A	B	A	A	-	A	-	A	A	B	A	A	A	A	B	B	A	A	B	B	A	A	B	A	A
PsLGVII	A/G	96.3	WGGBS	Ps110201	B	A	B	-	A	-	A	A	A	B	A	B	A	-	A	A	B	B	B	B	A	B	A	A	B	A	B	A	A	B	A	A	A	A	B	B	A	A	B	B	A	A	B	A	A
PsLGVII	A/G	96.7	KASPTM	Ps126295	B	A	B	A	A	A	B	A	A	B	A	B	A	B	A	A	B	-	B	B	A	B	A	A	B	A	B	A	A	B	A	A	A	A	B	B	A	A	B	B	A	A	B	A	A
PsLGVII	A/G	96.7	WGGBS	Ps126295	B	A	-	A	A	A	-	A	A	B	A	B	A	B	A	A	-	B	B	B	A	B	A	A	B	A	B	A	A	B	A	A	A	A	B	B	A	A	B	B	A	A	-	A	-
PsLGVII	C/G	96.9	KASPTM	Ps115429	B	A	B	A	A	A	B	A	A	B	A	B	A	B	A	A	B	B	B	B	A	B	A	A	-	A	-	A	A	B	A	A	A	A	B	B	A	A	B	B	A	A	B	A	A
PsLGVII	C/G	96.9	WGGBS	Ps115429	B	A	-	B	A	A	B	A	A	B	A	B	A	B	A	A	B	B	B	B	A	B	A	A	B	A	B	A	-	-	-	A	A	A	B	B	A	A	-	B	A	A	B	A	A
PsLGVII	A/G	97.1	KASPTM	Ps102541	B	A	B	A	A	A	B	A	A	B	A	B	A	B	A	A	B	B	B	B	A	B	A	A	-	A	-	A	A	B	A	A	A	A	B	B	A	A	B	B	A	A	B	A	A
PsLGVII	A/G	97.1	WGGBS	Ps102541	B	A	B	-	A	A	B	A	A	B	A	B	A	B	-	A	B	B	B	B	A	B	A	A	B	A	B	A	A	B	A	A	A	A	B	B	A	A	B	B	A	A	B	A	A
PsLGVII	A/T	97.3	KASPTM	Ps125247	B	A	B	-	A	A	-	A	A	B	A	B	A	B	A	A	B	B	B	B	A	B	A	A	-	A	-	A	A	B	A	A	A	A	B	B	A	A	B	B	A	A	B	A	A
PsLGVII	A/T	97.3	WGGBS	Ps125247	B	A	B	B	A	-	B	A	A	B	A	B	A	B	A	A	B	B	B	B	A	B	A	A	B	A	B	A	A	B	A	A	-	-	B	B	A	A	B	-	-	-	B	A	A
PsLGVII	A/G	97.4	KASPTM	Ps151279	B	A	B	A	A	A	B	A	A	B	A	B	A	B	A	A	B	B	B	B	A	B	A	A	-	A	-	A	A	B	A	A	A	A	B	B	A	A	B	B	A	A	B	A	A
PsLGVII	A/G	97.4	WGGBS	Ps151279	B	-	B	-	A	-	B	A	A	-	A	-	-	A	A	-	B	B	B	B	A	B	A	A	B	A	B	A	A	B	A	A	A	A	B	B	-	A	B	B	A	A	B	A	A
PsLGVII	T/G	97.9	KASPTM	Ps163489	B	A	B	A	A	A	B	A	A	B	A	B	A	B	A	A	B	B	B	B	A	B	A	A	-	A	-	A	A	B	A	A	A	A	B	B	A	A	B	B	A	A	B	A	A
PsLGVII	T/G	97.9	WGGBS	Ps163489	B	A	B	A	A	-	B	-	A	B	A	B	A	B	A	A	B	B	-	-	-	B	-	A	-	A	B	A	-	B	-	A	-	-	B	B	A	A	-	B	A	A	B	A	A
PsLGVII	A/G	98.8	KASPTM	Ps105413	B	A	B	-	A	A	B	A	A	B	A	B	A	B	A	A	B	B	B	B	A	B	A	A	B	A	B	A	A	B	A	A	A	A	B	B	A	A	B	B	A	A	B	A	A
PsLGVII	A/G	98.8	WGGBS	Ps105413	B	A	B	A	A	A	B	A	A	B	A	B	A	B	A	A	B	B	B	B	A	B	A	A	B	A	B	A	-	B	A	A	A	A	-	B	A	A	B	B	-	A	B	A	A
PsLGVII	A/C	98.9	KASPTM	Ps142699	B	A	B	-	A	A	B	A	A	B	A	B	A	B	A	A	B	B	B	B	A	B	A	A	B	A	B	A	A	B	A	A	A	A	B	B	A	A	B	B	A	A	B	A	A
PsLGVII	A/C	98.9	WGGBS	Ps142699	B	A	B	A	A	A	B	A	-	B	-	B	A	B	A	A	B	B	B	B	A	B	A	-	B	A	B	A	-	B	A	A	A	A	B	B	A	A	B	-	A	A	B	A	-
PsLGVII	C/T	99.3	KASPTM	Ps110082	B	A	B	A	A	A	B	A	A	B	A	B	A	B	A	A	B	B	B	B	A	B	A	A	A	A	-	A	A	B	A	A	A	A	B	B	A	A	B	B	A	A	B	A	A
PsLGVII	C/T	99.3	WGGBS	Ps110082	B	A	B	A	A	A	B	A	A	B	-	B	A	B	A	A	B	-	B	-	A	B	A	A	A	A	B	A	A	B	A	A	A	A	B	B	A	-	B	B	A	A	B	A	A
PsLGVII	A/C	99.8	KASPTM	Ps130143	B	A	B	A	A	A	B	A	A	B	A	B	A	B	A	A	B	B	B	B	A	-	A	A	A	A	B	A	A	B	A	A	A	A	B	B	A	A	B	B	-	A	B	A	A
PsLGVII	A/C	99.8	WGGBS	Ps130143	B	A	B	B	A	A	B	A	A	B	A	B	A	B	A	A	B	B	-	-	A	B	A	-	A	A	B	A	A	B	A	A	A	A	B	B	A	A	B	-	-	-	B	A	A
PsLGVII	A/G	100.2	KASPTM	Ps105548	B	A	B	A	A	A	B	A	A	B	A	B	A	B	A	A	B	B	B	B	A	B	A	A	A	A	B	A	A	B	A	A	A	A	B	B	A	A	B	B	A	A	A	A	A
PsLGVII	A/G	100.2	WGGBS	Ps105548	B	A	B	A	A	A	-	-	A	B	A	B	A	B	A	A	B	B	B	B	A	B	A	A	A	A	B	A	A	B	-	A	A	A	B	B	A	A	B	B	A	A	A	A	A
PsLGVII	A/G	101.1	KASPTM	Ps110867	B	A	B	A	A	A	B	A	B	B	A	B	A	B	A	A	B	B	B	B	A	B	A	A	A	A	B	A	A	B	A	A	A	A	B	B	A	A	B	B	A	A	A	A	A
PsLGVII	A/G	101.1	WGGBS	Ps110867	B	A	B	A	A	A	B	A	B	-	A	B	A	B	A	A	B	B	B	B	A	B	A	A	A	A	B	A	A	-	-	A	A	A	B	B	A	A	B	B	A	-	A	A	A
PsLGVII	A/C	101.6	KASPTM	Ps145391	B	A	B	A	A	A	B	A	B	B	A	B	A	A	A	A	B	B	B	B	A	B	A	A	A	A	B	A	A	B	A	A	A	A	B	B	A	A	B	B	A	A	A	A	A
PsLGVII	A/C	101.6	WGGBS	Ps145391	B	A	B	B	A	A	-	A	B	B	A	B	A	A	A	A	-	B	B	-	A	-	A	A	A	A	B	A	-	-	A	A	A	A	B	B	-	A	B	-	A	A	A	A	A
PsLGVII	T/G	102	KASPTM	Ps130592	B	A	B	A	A	A	B	A	B	B	A	B	A	A	A	A	B	B	B	B	A	B	A	A	A	A	B	A	A	B	A	A	A	A	B	B	A	A	B	B	A	A	A	A	A
PsLGVII	T/G	102	WGGBS	Ps130592	B	A	B	-	A	A	B	A	B	B	A	B	A	A	A	-	B	B	B	B	A	B	A	A	A	-	B	A	-	B	-	A	-	A	B	B	A	A	B	B	A	A	A	A	A
PsLGVII	C/T	103	KASPTM	Ps157939	B	A	B	A	A	A	B	A	B	B	A	B	A	A	A	A	B	B	B	B	B	B	A	A	A	A	-	A	A	B	A	A	A	A	B	B	A	A	B	B	A	A	A	A	A
PsLGVII	C/T	103	WGGBS	Ps157939	B	A	B	-	-	A	B	A	B	B	A	B	A	-	-	A	B	B	B	B	B	B	A	A	-	-	-	A	A	B	A	A	A	A	B	B	-	A	B	B	A	-	-	A	A
PsLGVII	A/T	103.9	KASPTM	Ps123781	B	A	B	-	A	A	B	H	B	B	A	B	A	A	A	A	B	B	B	B	B	B	A	A	A	A	-	A	A	B	A	A	A	A	B	B	A	A	B	B	A	A	A	A	A
PsLGVII	A/T	103.9	WGGBS	Ps123781	-	A	B	A	A	A	B	A	-	B	A	B	A	A	A	A	B	B	B	B	B	B	A	A	A	A	B	A	A	B	A	A	A	A	B	B	-	A	B	-	A	A	A	A	A
PsLGVII	A/G	104.7	KASPTM	Ps125608	B	A	B	-	A	A	B	A	A	B	A	B	A	A	A	A	B	B	B	B	B	B	A	A	A	A	-	A	A	B	A	A	A	A	B	B	A	A	B	B	A	A	A	A	A
PsLGVII	A/G	104.7	WGGBS	Ps125608	B	A	B	A	A	A	B	A	A	B	A	-	A	A	A	A	B	B	B	B	B	B	A	A	A	A	B	A	-	-	A	A	A	A	B	B	A	-	A	B	A	A	-	A	A
PsLGVII	A/C	104.8	KASPTM	Ps109855	B	A	B	-	A	A	B	A	A	B	A	B	A	A	A	A	B	B	B	B	B	B	A	A	A	A	-	A	A	B	A	A	A	A	B	B	A	A	B	B	A	A	A	A	A
PsLGVII	A/C	104.8	WGGBS	Ps109855	B	A	B	B	A	A	B	A	A	B	A	B	A	A	A	A	B	B	B	B	B	B	A	A	-	A	B	A	A	B	A	A	-	A	B	B	A	A	B	B	-	A	A	-	A
PsLGVII	C/T	105.6	KASPTM	Ps142196	B	A	B	-	A	A	B	A	A	B	A	B	A	A	A	A	B	B	B	B	B	A	A	A	A	A	-	A	A	B	A	A	A	A	B	B	A	A	B	B	A	A	A	A	A
PsLGVII	C/T	105.6	WGGBS	Ps142196	B	-	B	-	A	B	-	A	A	B	A	B	A	A	A	A	B	B	B	B	B	A	A	A	A	A	B	A	-	B	A	A	-	A	-	B	A	A	B	B	-	A	A	A	A
PsLGVII	C/T	105.7	KASPTM	Ps130833	B	A	B	-	A	A	B	A	A	B	A	B	A	A	A	A	B	B	B	B	B	A	A	A	A	A	-	A	A	B	A	A	A	A	B	B	A	A	B	B	A	A	A	A	A
PsLGVII	C/T	105.7	WGGBS	Ps130833	B	A	B	-	A	B	B	A	A	B	A	B	A	A	A	A	-	B	B	B	B	A	-	A	A	A	B	A	A	B	A	-	A	A	B	B	A	A	-	B	A	A	A	A	A
PsLGVII	C/G	107.2	KASPTM	Ps137816	B	A	B	-	A	-	B	A	A	B	A	B	A	A	A	A	B	B	B	B	B	B	A	A	A	A	-	A	A	B	A	A	A	A	B	B	A	A	B	B	A	A	A	A	A
PsLGVII	C/G	107.2	WGGBS	Ps137816	B	A	B	B	A	-	B	A	A	B	A	B	A	A	A	A	B	B	B	B	B	-	A	-	A	A	B	A	-	B	-	A	A	A	B	B	A	A	B	B	A	A	A	A	A
PsLGVII	A/G	107.4	KASPTM	Ps106505	B	A	B	B	A	A	B	A	B	B	A	B	A	A	A	A	B	B	B	B	B	A	A	A	A	A	-	A	A	B	A	A	A	A	B	B	A	A	B	B	A	A	A	A	A
PsLGVII	A/G	107.4	WGGBS	Ps106505	B	A	B	-	A	B	B	A	B	B	A	B	A	A	A	A	B	B	B	B	B	A	-	A	A	A	B	A	A	B	A	A	A	-	B	B	A	A	B	B	A	A	A	A	A
PsLGVII	C/T	107.8	KASPTM	Ps101971	B	A	B	B	A	A	B	A	B	B	A	B	A	A	A	A	B	B	B	B	B	A	A	A	A	A	-	A	A	B	A	A	A	A	B	B	A	A	B	B	A	A	A	A	A
PsLGVII	C/T	107.8	WGGBS	Ps101971	B	A	B	B	A	-	B	A	B	B	A	B	A	A	A	A	B	B	B	B	B	A	A	A	A	A	B	A	A	B	A	A	A	A	B	B	A	A	-	B	A	A	A	A	A
PsLGVII	C/T	108.2	KASPTM	Ps110789	B	A	B	B	A	A	B	A	B	B	A	B	A	A	A	A	B	B	B	B	B	A	A	A	A	A	-	A	A	B	A	A	A	A	B	B	A	A	B	B	A	A	A	A	A
PsLGVII	C/T	108.2	WGGBS	Ps110789	B	A	B	B	A	B	B	A	B	B	A	B	A	-	A	A	-	B	B	B	B	A	A	A	A	A	B	A	-	B	A	A	A	A	B	B	A	A	B	B	A	-	A	A	A
PsLGVII	C/T	108.5	KASPTM	Ps103620	B	A	B	B	A	A	B	A	B	B	A	B	A	A	A	A	B	B	B	B	B	A	A	A	-	A	-	A	A	B	A	A	A	A	B	B	A	A	B	B	A	A	A	A	A
PsLGVII	C/T	108.5	WGGBS	Ps103620	B	A	B	B	A	B	B	A	B	B	-	B	A	A	A	A	B	B	B	B	B	A	-	A	-	A	B	A	A	B	A	A	A	A	B	B	A	A	B	B	A	A	A	A	A
PsLGVII	A/G	109.1	KASPTM	Ps102082	B	A	B	B	A	A	B	A	B	B	A	B	A	A	A	A	B	B	B	B	-	A	A	A	B	A	-	A	A	B	A	A	A	A	B	B	A	A	B	B	A	A	A	A	A
PsLGVII	A/G	109.1	WGGBS	Ps102082	B	A	B	B	A	A	B	A	B	B	A	B	A	A	A	A	-	B	B	B	B	A	A	A	B	A	B	A	A	B	A	A	A	A	B	B	A	-	B	B	A	A	A	A	A
PsLGVII	C/T	109.7	KASPTM	Ps116211	B	A	B	B	A	A	B	A	B	B	A	B	A	A	A	A	B	B	B	B	B	-	A	A	-	A	-	A	A	B	A	A	A	A	B	B	A	A	B	B	A	A	A	A	A
PsLGVII	C/T	109.7	WGGBS	Ps116211	B	A	B	B	A	B	B	A	B	B	-	B	A	A	A	A	B	B	-	B	B	A	A	A	B	A	B	A	A	B	A	A	A	A	B	B	A	A	B	B	-	-	A	A	A
PsLGVII	C/T	110.9	KASPTM	Ps113378	B	A	B	B	-	A	B	A	B	B	A	B	A	A	A	A	B	B	B	B	B	A	A	A	A	A	B	A	A	B	A	A	A	A	B	B	A	A	B	B	A	A	A	A	A
PsLGVII	C/T	110.9	WGGBS	Ps113378	B	A	B	B	A	A	B	A	B	B	A	B	A	A	A	A	-	B	B	B	B	A	A	A	-	A	B	A	A	B	A	A	A	A	B	B	A	A	-	B	A	-	A	A	A
PsLGVII	A/G	111.2	KASPTM	Ps133018	B	A	B	B	A	A	B	A	B	B	A	B	A	A	A	A	B	B	B	B	B	A	A	A	B	A	B	A	A	B	A	A	A	A	B	B	A	A	B	B	A	A	A	A	A
PsLGVII	A/G	111.2	WGGBS	Ps133018	B	A	-	B	A	-	B	A	B	-	A	B	A	-	A	A	B	B	B	B	B	A	-	A	B	A	B	A	A	B	A	A	A	A	B	B	A	A	B	B	A	A	A	A	A
PsLGVII	C/T	111.7	KASPTM	Ps157079	B	A	B	B	A	A	B	A	B	B	A	B	A	A	A	A	B	B	B	B	B	A	A	A	-	A	-	A	A	B	A	A	A	A	B	B	A	A	B	B	A	A	A	A	A
PsLGVII	C/T	111.7	WGGBS	Ps157079	B	A	B	B	A	B	B	A	B	-	A	B	A	-	A	A	-	B	-	B	-	A	A	A	B	A	-	A	A	B	A	A	-	A	B	B	A	A	B	-	A	A	A	A	A
PsLGVII	A/C	112.2	KASPTM	Ps110297	B	A	B	B	A	A	B	A	B	A	A	B	A	A	-	A	B	B	B	B	B	A	A	A	A	A	-	A	A	B	A	A	A	A	B	B	A	A	B	B	A	A	A	A	A
PsLGVII	A/C	112.2	WGGBS	Ps110297	B	A	B	B	A	-	B	A	B	A	A	B	A	A	-	A	B	-	B	-	B	A	A	A	A	A	B	A	A	B	A	A	A	A	B	B	A	A	B	B	A	A	A	A	A
PsLGVII	A/C	112.7	KASPTM	Ps100112	B	A	B	B	A	A	B	A	A	A	A	B	A	A	A	A	B	B	B	B	B	A	A	A	A	A	-	A	A	B	A	A	A	A	B	B	A	A	B	B	A	A	A	A	A
PsLGVII	A/C	112.7	WGGBS	Ps100112	B	A	B	B	A	B	B	A	A	A	A	-	A	A	A	A	B	B	B	B	B	A	A	A	A	A	B	A	A	B	A	A	A	A	B	B	A	A	B	B	A	A	A	A	A
PsLGVII	A/T	113.2	KASPTM	Ps146800	B	A	B	B	A	A	B	A	A	A	A	B	A	A	A	A	B	B	B	B	B	A	A	A	A	A	-	A	A	B	A	A	A	A	B	B	A	A	B	B	A	A	A	A	A
PsLGVII	A/T	113.2	WGGBS	Ps146800	-	A	B	B	A	-	B	A	A	A	-	-	A	A	A	A	B	B	B	B	B	A	A	A	A	-	B	A	-	B	A	A	A	A	B	B	A	A	B	B	A	A	-	A	A
PsLGVII	C/T	113.9	KASPTM	Ps124063	B	A	B	B	A	A	B	A	A	A	A	B	A	A	A	A	B	B	B	B	B	A	A	A	A	A	H	A	A	B	A	A	A	A	B	B	A	A	H	B	A	A	A	A	A
PsLGVII	C/T	113.9	WGGBS	Ps124063	B	A	B	B	A	A	B	A	-	A	A	B	A	A	A	-	B	B	B	B	B	A	A	A	A	A	B	A	A	B	A	A	A	A	B	-	A	A	-	B	A	A	A	A	-
PsLGVII	A/T	114.1	KASPTM	Ps102494	B	A	B	B	A	A	B	A	A	A	A	B	A	A	A	A	B	B	B	B	B	A	A	A	A	A	-	A	A	B	A	A	A	A	B	B	A	A	-	B	A	A	A	A	A
PsLGVII	A/T	114.1	WGGBS	Ps102494	B	A	B	B	A	B	B	A	A	-	A	B	A	A	-	A	B	B	B	B	B	A	A	A	A	A	B	A	A	B	A	A	A	A	B	B	A	A	A	B	A	A	A	A	A
PsLGVII	C/G	114.6	KASPTM	Ps156888	B	A	B	B	A	A	B	A	A	A	A	B	A	A	B	A	B	B	B	B	B	A	A	A	A	A	-	A	A	A	A	A	A	A	B	B	A	A	H	B	A	A	A	A	A
PsLGVII	C/G	114.6	WGGBS	Ps156888	B	A	B	B	A	A	-	A	A	A	A	B	A	A	-	A	B	B	B	B	-	A	-	A	A	A	B	A	A	A	-	A	A	A	B	B	A	A	-	-	-	A	A	-	A
PsLGVII	A/G	115.5	KASPTM	Ps106299	B	A	B	B	A	A	B	A	A	A	A	B	A	A	B	A	B	B	B	B	B	A	A	A	A	A	-	A	A	A	A	A	A	A	B	B	A	A	-	B	A	A	A	A	A
PsLGVII	A/G	115.5	WGGBS	Ps106299	B	A	B	B	A	A	B	A	A	A	A	B	A	A	B	A	B	B	B	B	B	A	A	A	A	A	B	-	A	A	-	A	A	A	B	B	A	A	-	B	A	A	A	A	A
PsLGVII	A/G	116.4	KASPTM	Ps102379	B	B	B	B	A	A	B	A	A	A	A	B	A	A	B	A	B	B	B	-	-	A	A	A	A	A	-	A	A	A	A	A	A	A	B	B	A	A	-	A	A	A	A	A	A
PsLGVII	A/G	116.4	WGGBS	Ps102379	B	B	B	B	A	A	B	A	A	A	A	B	A	A	B	A	B	B	B	B	B	A	A	A	A	-	B	A	A	A	A	A	A	A	B	B	A	A	A	A	-	A	A	A	A
PsLGVII	A/G	117.8	KASPTM	Ps159911	B	B	B	B	A	A	B	A	-	A	A	B	A	B	B	A	B	B	B	B	B	A	A	A	A	A	-	A	A	A	A	A	A	A	B	B	A	A	H	A	A	A	A	A	A
PsLGVII	A/G	117.8	WGGBS	Ps159911	B	B	B	B	-	-	B	A	-	A	-	B	-	B	B	A	B	B	B	B	B	A	-	A	A	A	B	A	-	A	A	A	A	-	B	-	A	A	B	A	A	A	A	A	-
PsLGVII	C/T	117.9	KASPTM	Ps154011	B	B	-	B	A	A	B	A	-	A	A	B	A	B	B	A	B	B	B	B	B	A	A	A	A	A	-	A	A	A	A	A	A	A	B	B	A	A	H	A	A	A	A	A	A
PsLGVII	C/T	117.9	WGGBS	Ps154011	B	B	B	B	A	A	B	A	A	A	A	B	A	B	B	A	B	B	-	B	-	A	-	A	A	A	B	A	A	-	-	-	A	A	B	-	A	A	B	A	A	A	A	A	A
PsLGVII	A/G	118.3	KASPTM	Ps125170	B	B	B	B	A	A	B	A	-	A	A	B	A	B	B	A	B	B	B	B	B	A	A	A	A	A	-	A	A	A	A	A	A	A	B	B	A	A	H	A	A	A	A	A	A
PsLGVII	A/G	118.3	WGGBS	Ps125170	B	B	B	B	A	A	B	A	B	A	A	-	A	B	B	A	-	B	B	B	B	A	A	A	A	A	-	A	A	-	-	A	A	A	B	B	A	-	B	A	A	A	A	A	A
PsLGVII	T/G	118.4	KASPTM	Ps129271	B	B	B	B	A	A	B	A	-	A	A	B	A	B	B	A	B	B	B	B	B	A	A	A	A	A	B	A	A	A	A	A	A	A	B	B	A	A	-	A	A	A	A	A	A
PsLGVII	T/G	118.4	WGGBS	Ps129271	-	B	B	B	A	B	B	A	-	A	A	B	A	B	B	A	B	B	B	B	B	A	A	A	A	A	B	A	A	A	A	A	A	-	B	B	-	-	-	A	A	A	A	A	A
PsLGVII	C/T	119.2	KASPTM	Ps127689	B	B	B	B	A	A	B	A	-	A	A	B	A	B	B	A	B	B	B	B	B	A	A	A	A	A	-	A	A	A	A	A	A	A	B	B	A	A	-	A	A	A	A	A	A
PsLGVII	C/T	119.2	WGGBS	Ps127689	B	B	-	B	A	-	B	A	A	A	A	B	A	B	B	A	B	B	B	B	B	A	A	A	A	A	B	A	A	A	-	A	-	A	B	B	A	A	-	A	A	A	A	A	A
PsLGVII	A/G	119.9	KASPTM	Ps131484	B	B	B	B	A	A	B	A	-	A	A	B	A	B	B	A	B	B	B	B	B	A	A	A	A	A	-	A	A	A	A	A	A	A	B	B	A	A	H	A	A	A	A	A	A
PsLGVII	A/G	119.9	WGGBS	Ps131484	B	B	B	B	A	B	B	A	-	A	A	B	A	B	B	A	B	B	B	B	-	A	A	A	-	A	B	A	A	A	A	A	A	-	B	-	A	A	-	A	A	A	A	A	A
PsLGVII	C/T	120.8	KASPTM	Ps139683	B	B	B	B	A	A	B	A	B	A	A	B	A	B	B	A	B	B	B	B	A	A	A	A	A	A	-	A	A	A	A	A	A	A	B	B	A	A	A	A	A	A	A	B	A
PsLGVII	C/T	120.8	WGGBS	Ps139683	B	B	B	B	A	-	B	A	B	A	A	-	A	B	B	A	B	B	B	B	A	A	A	A	-	-	-	A	A	A	A	A	A	A	B	B	A	A	A	A	A	A	A	-	A
PsLGVII	A/T	121.1	KASPTM	Ps119102	B	B	B	B	A	A	B	A	B	A	A	B	A	B	B	A	B	B	B	B	A	A	A	A	A	A	B	A	A	A	A	A	A	A	B	B	A	A	A	A	-	A	A	B	A
PsLGVII	A/T	121.1	WGGBS	Ps119102	-	B	B	B	A	B	B	A	B	-	A	B	A	B	B	-	B	B	B	B	A	A	A	A	-	A	B	A	A	-	A	A	A	A	B	B	A	A	A	A	A	A	A	B	A
PsLGVII	A/T	121.2	KASPTM	Ps138921	B	B	B	B	A	A	B	A	B	A	A	B	A	B	B	A	B	B	B	B	A	A	A	A	A	A	B	A	A	A	A	A	A	A	B	B	A	A	A	A	A	A	A	B	A
PsLGVII	A/T	121.2	WGGBS	Ps138921	B	-	B	-	A	-	B	A	-	A	A	B	A	B	B	A	B	-	B	B	A	A	A	A	A	-	B	A	A	A	A	A	A	A	B	B	A	A	A	A	A	A	A	B	A
PsLGVII	A/G	121.3	KASPTM	Ps126734	B	B	B	B	A	A	B	A	B	A	H	B	A	B	A	A	B	B	B	B	A	A	A	A	A	A	H	A	A	A	A	A	A	A	B	B	A	A	A	A	A	A	A	B	A
PsLGVII	A/G	121.3	WGGBS	Ps126734	B	B	B	B	A	-	B	A	-	A	A	B	A	B	-	A	B	B	B	B	A	-	A	A	A	A	B	A	-	A	A	A	A	A	B	B	A	A	A	A	-	A	A	B	A
PsLGVII	A/G	121.4	KASPTM	Ps153755	B	B	B	B	A	A	B	A	B	A	A	B	A	B	B	A	B	B	B	B	A	A	A	A	A	A	-	A	A	A	A	A	A	A	B	B	A	A	A	A	A	A	A	B	A
PsLGVII	A/G	121.4	WGGBS	Ps153755	B	B	B	B	A	-	B	-	B	A	A	B	A	-	-	-	B	B	B	B	A	-	A	A	A	A	B	A	A	-	A	A	A	A	B	B	A	A	A	A	-	A	A	B	-
PsLGVII	A/C	123.3	KASPTM	Ps130453	B	B	B	B	A	A	B	A	B	A	B	B	A	B	B	A	B	B	B	B	A	A	A	A	A	A	-	A	A	A	A	A	A	A	B	B	A	A	A	A	A	A	A	B	A
PsLGVII	A/C	123.3	WGGBS	Ps130453	B	B	B	-	A	B	B	A	B	A	-	B	A	B	B	A	B	B	-	B	A	-	A	A	A	A	B	A	A	A	A	A	-	-	B	B	A	A	A	A	A	A	A	B	A
[truncated: 3 more columns]
